# Supplementary material for: Genetically personalised organ-specific metabolic models in health and disease
Source: Nat Commun. 2022 Nov 29;13:7356. doi: 10.1038/s41467-022-35017-7 (PMC9708841; doi:10.1038/s41467-022-35017-7)
Supplement: Supplementary file 4 — Supplementary Data 1 [file 41467_2022_35017_MOESM4_ESM.xlsx]

## Sheet: Supplementary Data 1
Supplementary Data 1: Principal component loadings of genetically personalised flux values across all modelled organs. The ten flux values with the most contribution to the first five principal components are indicated. Each organ is analysed independently.
Organ	Reaction ID (HUMAN1)	Reaction ID(Recon3D)	Reaction name	Reaction Subsystem	Reaction System	PC	Loading
Liver	MAR04527	Liver_ACGAM2E	N-Acetylglucosamine 2-Epimerase	Amino sugar and nucleotide sugar metabolism	Nucleotide metabolism	PC1	0.108737
Liver	MAR05294	Liver_r1109	Citrate Oxaloacetate-Lyase ( (Pro-3S)-Ch2Coo- ->Acetate)	Tricarboxylic acid cycle and glyoxylate/dicarboxylate metabolism	Tricarboxylic acid cycle and glyoxylate/dicarboxylate metabolism	PC1	0.107397
Liver	MAR04732	Liver_r0591	Dephospho Coenzyme A Nucleotidohydrolase	Pantothenate and CoA biosynthesis	CoA metabolism	PC1	0.106654
Liver	MAR04097	Liver_ACS	Acetyl Coenzyme A Synthetase	Glycolysis / Gluconeogenesis	Glycolysis / Gluconeogenesis	PC1	0.106624
Liver	MAR02037	Liver_ESTSULT	Estrogen Sulfotransferase	Estrogen metabolism	Steroid metabolism	PC1	0.104689
Liver	MAR11363	Liver_PGP_hs_tm	Transport of Phosphatidyl Glycerol Phosphate, Mitochondrial	Transport reactions	Glyceride and phospholipid metabolism	PC1	-0.103725
Liver	MAR04419	Liver_r0276	NADH:Guanosine-5-Phosphate Oxidoreductase (Deaminating)	Purine metabolism	Nucleotide metabolism	PC1	0.103606
Liver	MAR04524	Liver_ACGAMK	N-Acetylglucosamine Kinase	Amino sugar and nucleotide sugar metabolism	Nucleotide metabolism	PC1	0.10328
Liver	MAR06387	Liver_r2506	Phosphate/Na+ Symporter, Endoplasmic Reticulum	Transport reactions	Miscellaneous	PC1	-0.102873
Liver	MAR04856	Liver_G6Pter	Glucose 6-Phosphate Endoplasmic Reticular Transport via Diffusion	Transport reactions	Glycolysis / Gluconeogenesis	PC1	-0.101715
Liver	MAR01565	Liver_HMR_1565	Cholesterol:NADP+ Delta7-Oxidoreductase	Cholesterol biosynthesis 2	Steroid metabolism	PC2	0.121739
Liver	MAR12146	Liver_3DHCDCAS	3-dehydro-chenodehydroxycholic acid formation	Bile acid biosynthesis	Bile Acid metabolism	PC2	0.113181
Liver	MAR12020	Liver_NADPQNOXR	Dt-Diaphorase: NADP Quinone Oxireductase	Tyrosine metabolism	Amino acid and amine metabolism	PC2	0.112267
Liver	MAR12145	Liver_3DHCAS	3-dehydrocholic acid formation	Bile acid biosynthesis	Bile Acid metabolism	PC2	0.110267
Liver	MAR04144	Liver_EX_C02528e_bc	Exchange of Chenodeoxycholate	Exchange/demand reactions	Bile Acid metabolism	PC2	0.109162
Liver	MAR04122	Liver_UDPGD	UDPglucose 6-Dehydrogenase	Starch and sucrose metabolism	Glycolysis / Gluconeogenesis	PC2	-0.109048
Liver	MAR11400	Liver_EX_fume_bc	Exchange of Fumarate	Exchange/demand reactions	Tricarboxylic acid cycle and glyoxylate/dicarboxylate metabolism	PC2	-0.108147
Liver	MAR08520	Liver_AK2LGCHOLt1	1-Alkyl 2-Acylglycerol 3-Phosphocholine Transport, Vescicular	Transport reactions	Glyceride and phospholipid metabolism	PC2	-0.107242
Liver	MAR08408	Liver_H2O2t	Hydrogen Peroxide Transport via Diffusion	Transport reactions	Oxidative stress metabolism	PC2	-0.106049
Liver	MAR08010	Liver_25HVITD3t	25-Hydroxyvitamin D3 Transport from Cytoplasm	Transport reactions	Vitamin D metabolism	PC2	0.105087
Liver	MAR09071	Liver_EX_glu_Le_bc	Exchange of L-Glutamate	Exchange/demand reactions	Amino acid and amine metabolism	PC3	0.141322
Liver	MAR09003	Liver_4MOPte	Transport of 4-Methyl-2-Oxopentanoate	Transport reactions	Amino acid and amine metabolism	PC3	-0.135174
Liver	MAR09039	Liver_EX_ile_Le_bc	Exchange of L-Isoleucine	Exchange/demand reactions	Amino acid and amine metabolism	PC3	0.133417
Liver	MAR09061	Liver_EX_ala_Le_bc	Exchange of L-Alanine	Exchange/demand reactions	Amino acid and amine metabolism	PC3	0.13202
Liver	MAR09351	Liver_EX_gthrde_bc	Exchange of Reduced Glutathione	Exchange/demand reactions	Oxidative stress metabolism	PC3	-0.12671
Liver	MAR07628	Liver_HMR_7628	L-Phenylalanine:Oxygen Oxidoreductase (Decarboxylating)	Phenylalanine, tyrosine and tryptophan biosynthesis	Amino acid and amine metabolism	PC3	0.123084
Liver	MAR04963	Liver_r0911	L-Glutamate/Glycine Antiport	Transport reactions	Amino acid and amine metabolism	PC3	-0.121574
Liver	MAR08797	Liver_PHEACGLNt	Pheacgln Extracellular Transport via Diffusion	Transport reactions	Amino acid and amine metabolism	PC3	0.121101
Liver	MAR09935	Liver_ADPOHc	Hydroxylation of 2-Oxoadipate	Lysine metabolism	Amino acid and amine metabolism	PC3	0.118887
Liver	MAR04875	Liver_r0839	Orotate transport	Transport reactions	Nucleotide metabolism	PC3	0.118253
Liver	MAR09868	Liver_EX_glyc3pe_bc	Exchange of Glycerophosphoric Acid	Exchange/demand reactions	Glyceride and phospholipid metabolism	PC4	0.122493
Liver	MAR00479	Liver_G3PD1	Glycerol-3-Phosphate Dehydrogenase (NAD)	Glycerophospholipid metabolism	Glyceride and phospholipid metabolism	PC4	0.11941
Liver	MAR00483	Liver_r0205	Sn-Glycerol-3-Phosphate: (Acceptor) 2-Oxidoreductase	Glycerophospholipid metabolism	Glyceride and phospholipid metabolism	PC4	0.119142
Liver	MAR08997	Liver_q10h2tc	Transport of Ubiquinol into Cytosol	Transport reactions	Ubiquinone metabolism	PC4	0.116294
Liver	MAR04915	Liver_COAtp	Transport of Coenzyme A, Peroxisome	Transport reactions	Fatty acid metabolism	PC4	-0.112638
Liver	MAR09029	Liver_EX_cbaspe_bc	Exchange of N-Carbamoyl-L-Aspartate	Exchange/demand reactions	Nucleotide metabolism	PC4	0.109285
Liver	MAR03759	Liver_r0643	(S)-Methylmalonate Semialdehyde:NAD+ Oxidoreductase	Valine, leucine, and isoleucine metabolism	Amino acid and amine metabolism	PC4	-0.101857
Liver	MAR00444	Liver_GLYCTDle	Transport of Glycerol	Transport reactions	Glyceride and phospholipid metabolism	PC4	0.100544
Liver	MAR05113	Liver_r1434	Transport of Alanine, Mitochondrial	Transport reactions	Amino acid and amine metabolism	PC4	0.100257
Liver	MAR04650	Liver_XAOx	Xanthine Oxidase, Peroxisomal	Purine metabolism	Nucleotide metabolism	PC4	-0.100092
Liver	MAR09360	Liver_EX_impe_bc	Exchange of IMP	Exchange/demand reactions	Nucleotide metabolism	PC5	0.160056
Liver	MAR04484	Liver_NTD5m	5'-Nucleotidase (dTMP), Mitochondrial	Pyrimidine metabolism	Nucleotide metabolism	PC5	0.15447
Liver	MAR09834	Liver_XMPtr	Transport of XMP	Transport reactions	Nucleotide metabolism	PC5	-0.149784
Liver	MAR04040	Liver_IMPD	IMP Dehydrogenase	Purine metabolism	Nucleotide metabolism	PC5	0.140714
Liver	MAR08791	Liver_PNP	Purine-Nucleoside Phosphorylase	Nicotinate and nicotinamide metabolism	Nicotinate and nicotinamide metabolism	PC5	-0.139664
Liver	MAR03875	Liver_METAT	Methionine Adenosyltransferase	Cysteine and methionine metabolism	Amino acid and amine metabolism	PC5	-0.139408
Liver	MAR09072	Liver_EX_pie_bc	Exchange of Phosphate	Exchange/demand reactions	Miscellaneous	PC5	0.13526
Liver	MAR03877	Liver_AHC	Adenosylhomocysteinase	Cysteine and methionine metabolism	Amino acid and amine metabolism	PC5	-0.133803
Liver	MAR05394	Liver_r1384	Guanosine Aminohydrolase	Nucleotide metabolism	Nucleotide metabolism	PC5	0.132893
Liver	MAR09142	Liver_EX_nace_bc	Exchange of Nicotinate	Exchange/demand reactions	Nicotinate and nicotinamide metabolism	PC5	0.132824
Heart	MAR05024	Heart_FAOXC10C8m	Fatty Acid Beta Oxidation (C10->C8), Mitochondrial	Fatty acid oxidation	Fatty acid metabolism	PC1	0.157071
Heart	MAR03294	Heart_FAOXC101C102m	Fatty Acid Beta Oxidation (C10:1->C10:2), Mitochondrial	Beta oxidation of di-unsaturated fatty acids (n-6) (mitochondrial)	Fatty acid metabolism	PC1	0.155257
Heart	MAR11290	Heart_HXAt1	Transport of Hexanoate (N-C6:0), Mitochondrial	Transport reactions	Fatty acid metabolism	PC1	0.154782
Heart	MAR02035	Heart_r0310	Palmitoyl Coenzyme A:Oxygen 2-Oxidoreductase	Fatty acid oxidation	Fatty acid metabolism	PC1	0.152735
Heart	MAR00465	Heart_ELAIDCRNt	Transport of (9E)-Octadecenoylcarnitine, Mitochondrial	Fatty acid oxidation	Fatty acid metabolism	PC1	0.150322
Heart	MAR03163	Heart_ACOAD1fm	Acyl Coenzyme A Dehydrogenase (Butanoyl Coenzyme A), Mitochondrial	Butanoate metabolism	Fatty acid metabolism	PC1	0.150185
Heart	MAR03227	Heart_r1474	Long-Chain-Acyl Coenzyme A Dehydrogenase (Trans,cis-Octadeca-2,9-dienoyl-CoA)	Beta oxidation of unsaturated fatty acids (n-9) (mitochondrial)	Fatty acid metabolism	PC1	0.148608
Heart	MAR04480	Heart_r0345	ATP:AMP Phosphotransferase Ec:2.7.4.11	Purine metabolism	Nucleotide metabolism	PC1	0.144812
Heart	MAR00818	Heart_FAOXC18480m	Beta Oxidation of Fatty Acid [(6Z,9Z,12Z,15Z)-Octadecatetraenoyl-CoA]	Fatty acid oxidation	Fatty acid metabolism	PC1	0.143579
Heart	MAR00788	Heart_FAOXC18280m	Beta Oxidation of Fatty Acid [(6Z,9Z)-Octadecadienoyl-CoA]	Fatty acid oxidation	Fatty acid metabolism	PC1	0.14319
Heart	MAR05663	Heart_r1748	L-Alanine/L-Tryptophan-Na+ Antiport	Transport reactions	Amino acid and amine metabolism	PC2	0.180447
Heart	MAR05674	Heart_r1759	L-Threonine/L-Tryptophan-Na+ Antiport	Transport reactions	Amino acid and amine metabolism	PC2	0.17909
Heart	MAR05766	Heart_r1851	L-Isoleucine/L-Asparagine-Na+ Antiport	Transport reactions	Amino acid and amine metabolism	PC2	0.170316
Heart	MAR05813	Heart_r1898	L-Alanine/L-Isoleucine-Na+ Antiport	Transport reactions	Amino acid and amine metabolism	PC2	0.169127
Heart	MAR05669	Heart_r1754	L-Cysteine/L-Tryptophan-Na+ Antiport	Transport reactions	Amino acid and amine metabolism	PC2	0.157517
Heart	MAR05833	Heart_r1918	L-Arginine/L-Alanine-Na+ Antiport	Transport reactions	Amino acid and amine metabolism	PC2	-0.156895
Heart	MAR07630	Heart_CAt7r	Calcium / Sodium Antiporter (1:3), Reversible	Transport reactions	Miscellaneous	PC2	0.156332
Heart	MAR05883	Heart_r1968	L-Arginine/L-Asparagine-Na+ Antiport	Transport reactions	Amino acid and amine metabolism	PC2	-0.150983
Heart	MAR05697	Heart_r1782	L-Tryptophan/L-Tyrosine-Na+ Antiport	Transport reactions	Amino acid and amine metabolism	PC2	0.150902
Heart	MAR05787	Heart_r1872	L-Tryptophan/L-Threonine-Na+ Antiport	Transport reactions	Amino acid and amine metabolism	PC2	0.148531
Heart	MAR02591	Heart_CSNATr	Carnitine O-Acyltransferase (O-Acetylcarnitine)	Carnitine shuttle (cytosolic)	Fatty acid metabolism	PC3	0.181159
Heart	MAR02720	Heart_TMNDNCCPT1	Carnitine O-acyltransferase [(5Z,8Z,11Z,14Z,17Z)-Eicosapentaenoyl-CoA]	Carnitine shuttle (cytosolic)	Fatty acid metabolism	PC3	0.161868
Heart	MAR02666	Heart_HMR_2666	Carnitine O-acyltransferase [(9E)-Octadecenoyl-CoA]	Carnitine shuttle (cytosolic)	Fatty acid metabolism	PC3	0.153765
Heart	MAR02758	Heart_C204CPT2	Arachidonic Acid Transport into the Mitochondria	Carnitine shuttle (mitochondrial)	Fatty acid metabolism	PC3	0.142112
Heart	MAR00152	Heart_DESAT18_9	Fatty Acyl Coenzyme A Desaturase (N-C18:2CoA -> N-C18:3CoA)	Fatty acid biosynthesis	Fatty acid metabolism	PC3	-0.141997
Heart	MAR02593	Heart_CSNATm	Carnitine O-Acyltransferase (O-Acetylcarnitine), Mitochondrial	Carnitine shuttle (mitochondrial)	Fatty acid metabolism	PC3	0.141512
Heart	MAR03105	Heart_ACACT1x	Acetyl Coenzyme A C-Acetyltransferase	Cholesterol metabolism	Steroid metabolism	PC3	0.141257
Heart	MAR04609	Heart_C142OHe	Transport of 3-Hydroxy Trans5,8Tetradecadienoyl Carnitine	Fatty acid oxidation	Fatty acid metabolism	PC3	0.14122
Heart	MAR04726	Heart_C6CRNtcx	Transport of Hexanoylcarnitine into Cytosol	Transport reactions	Fatty acid metabolism	PC3	0.137664
Heart	MAR00107	Heart_C180CRNt	C180 Transport into the Mitochondria	Fatty acid oxidation	Fatty acid metabolism	PC3	0.136685
Heart	MAR05497	Heart_THRGLNexR	L-Threonine/Glycine Reversible Antiport	Transport reactions	Amino acid and amine metabolism	PC4	0.189701
Heart	MAR05731	Heart_r1816	L-Proline/L-Leucine-Na+ Antiport	Transport reactions	Amino acid and amine metabolism	PC4	-0.173458
Heart	MAR05628	Heart_r1713	Valine/L-Glutamine-Na+ Antiport	Transport reactions	Amino acid and amine metabolism	PC4	-0.171228
Heart	MAR07644	Heart_ALADGLYexR	D-Alanine/Glycine Reversible Antiport	Transport reactions	Amino acid and amine metabolism	PC4	-0.170217
Heart	MAR04212	Heart_ORNDC	Ornithine Decarboxylase	Arginine and proline metabolism	Amino acid and amine metabolism	PC4	-0.168351
Heart	MAR08733	Heart_SERDGLNexR	D-Serine/Glutamine Reversible Antiport	Transport reactions	Amino acid and amine metabolism	PC4	0.16695
Heart	MAR05881	Heart_r1966	L-Citrulline/L-Proline-Na+ Antiport	Transport reactions	Amino acid and amine metabolism	PC4	0.165724
Heart	MAR05807	Heart_r1892	L-Proline/L-Homoserine-Na+ Antiport	Transport reactions	Amino acid and amine metabolism	PC4	-0.164934
Heart	MAR07589	Heart_TAUPAT1c	Transport of Taurine by Pat1	Transport reactions	Bile Acid metabolism	PC4	-0.163837
Heart	MAR05492	Heart_CYSGLUexR	L-Cysteine/L-Glutamine Reversible Exchanger	Transport reactions	Amino acid and amine metabolism	PC4	-0.161923
Heart	MAR05868	Heart_r1953	L-Arginine/L-Cysteine-Na+ Antiport	Transport reactions	Amino acid and amine metabolism	PC5	0.194323
Heart	MAR05457	Heart_GLYt7_311_r	Glycine Reversible Transport via Sodium And Chloride Symport (3:1:1)	Transport reactions	Amino acid and amine metabolism	PC5	0.1884
Heart	MAR05887	Heart_r1972	L-Lysine/L-Valine-Na+ Antiport	Transport reactions	Amino acid and amine metabolism	PC5	0.184947
Heart	MAR05869	Heart_r1954	L-Ornithine/L-Cysteine-Na+ Antiport	Transport reactions	Amino acid and amine metabolism	PC5	0.180494
Heart	MAR05726	Heart_r1811	L-Methionine/L-Leucine-Na+ Antiport	Transport reactions	Amino acid and amine metabolism	PC5	0.174635
Heart	MAR09880	Heart_ESTROSABCCte	Estrone-Sulphate Transport by ABCa11	Transport reactions	Steroid metabolism	PC5	0.164382
Heart	MAR05747	Heart_r1832	L-Asparagine/L-Proline-Na+ Antiport	Transport reactions	Amino acid and amine metabolism	PC5	0.163133
Heart	MAR05736	Heart_r1821	L-Isoleucine/L-Leucine-Na+ Antiport	Transport reactions	Amino acid and amine metabolism	PC5	0.157592
Heart	MAR05616	Heart_r1701	L-Isoleucine/L-Alanine-Na+ Antiport	Transport reactions	Amino acid and amine metabolism	PC5	0.157217
Heart	MAR05649	Heart_r1734	L-Glutamine/L-Methionine-Na+ Antiport	Transport reactions	Amino acid and amine metabolism	PC5	0.150933
Skeletal Muscle	MAR01527	Muscle_NAt	Sodium Transport (Uniport)	Transport reactions	Miscellaneous	PC1	0.151617
Skeletal Muscle	MAR09715	Muscle_EX_sprme_bc	Exchange of Spermine	Exchange/demand reactions	Amino acid and amine metabolism	PC1	0.149421
Skeletal Muscle	MAR01380	Muscle_GLDBRAN	Glycogen Debranching Enzyme	Starch and sucrose metabolism	Glycolysis / Gluconeogenesis	PC1	-0.148086
Skeletal Muscle	MAR05460	Muscle_SERGLYexR	L-Serine/Glycine Reversible Antiport	Transport reactions	Amino acid and amine metabolism	PC1	-0.141845
Skeletal Muscle	MAR05470	Muscle_THRGLYexR	L-Threonine/Glycine Reversible Antiport	Transport reactions	Amino acid and amine metabolism	PC1	0.138673
Skeletal Muscle	MAR09291	Muscle_EX_csne_bc	Exchange of Cytosine	Exchange/demand reactions	Nucleotide metabolism	PC1	0.136539
Skeletal Muscle	MAR05468	Muscle_r1553	L-Asparagine/L- Reversible Antiport	Transport reactions	Amino acid and amine metabolism	PC1	-0.136037
Skeletal Muscle	MAR08958	Muscle_EX_sfcyse_bc	Exchange of Sulfocysteine	Exchange/demand reactions	Amino acid and amine metabolism	PC1	0.135026
Skeletal Muscle	MAR01911	Muscle_CHSTEROLt	Cholesterol Efflux (ATP Depedent)	Transport reactions	Steroid metabolism	PC1	0.134842
Skeletal Muscle	MAR06353	Muscle_INSt4	Transport of Inosine via Sodium Symport	Transport reactions	Nucleotide metabolism	PC1	0.131978
Skeletal Muscle	MAR02674	Muscle_LNELDCCPT2	Carnitine Transferase [(6Z,9Z)-Octadecadienoyl-CoA], Mitochondrial	Carnitine shuttle (mitochondrial)	Fatty acid metabolism	PC2	0.144778
Skeletal Muscle	MAR02732	Muscle_C226CPT2	C226 Transport into the Mitochondria	Carnitine shuttle (mitochondrial)	Fatty acid metabolism	PC2	0.141996
Skeletal Muscle	MAR02766	Muscle_DCSPTN1CPT2	Carnitine Transferase [(4Z,7Z,10Z,13Z,16Z)-Docosapentaenoyl-CoA], Mitochondrial	Carnitine shuttle (mitochondrial)	Fatty acid metabolism	PC2	0.140827
Skeletal Muscle	MAR09926	Muscle_EX_hdcecrne_bc	Exchange of Palmitoleoyl-Carnitine	Exchange/demand reactions	Fatty acid metabolism	PC2	0.140772
Skeletal Muscle	MAR00465	Muscle_ELAIDCRNt	Transport of (9E)-Octadecenoylcarnitine, Mitochondrial	Fatty acid oxidation	Fatty acid metabolism	PC2	0.136122
Skeletal Muscle	MAR02761	Muscle_ADRNCPT2	Carnitine Transferase [(7Z,10Z,13Z,16Z)-Docosatetraenoyl-CoA]	Carnitine shuttle (mitochondrial)	Fatty acid metabolism	PC2	0.133676
Skeletal Muscle	MAR00780	Muscle_FAOXC1811602m	Beta Oxidation of Fatty Acid (11-Octadecenoyl Coenzyme A)	Fatty acid oxidation	Fatty acid metabolism	PC2	0.132703
Skeletal Muscle	MAR02719	Muscle_EICOSTETCPT2	Carnitine Transferase [(8Z,11Z,14Z,17Z)-Eicosatetraenoyl-CoA], Mitochondrial	Carnitine shuttle (mitochondrial)	Fatty acid metabolism	PC2	0.131434
Skeletal Muscle	MAR02608	Muscle_C140CPT1	Production of Myristoylcarnitine	Carnitine shuttle (cytosolic)	Fatty acid metabolism	PC2	0.131014
Skeletal Muscle	MAR00163	Muscle_r0636	Octanoyl Coenzyme A:L-Carnitine O-Octanoyltransferase	Carnitine shuttle (mitochondrial)	Fatty acid metabolism	PC2	0.129205
Skeletal Muscle	MAR05522	Muscle_r1607	L-Isoleucine/L- Reversible Antiport	Transport reactions	Amino acid and amine metabolism	PC3	0.144223
Skeletal Muscle	MAR05519	Muscle_r1604	L-Methionine/L-Valine Reversible Antiport	Transport reactions	Amino acid and amine metabolism	PC3	0.142583
Skeletal Muscle	MAR06217	Muscle_r2312	Dopamine/Glutathione-HCO3 Reversible Antiport	Transport reactions	Amino acid and amine metabolism	PC3	0.142052
Skeletal Muscle	MAR06095	Muscle_r2193	Antiport of Bilirubin/Glutathione-HCO3 Reversible Antiport	Transport reactions	Porphyrin metabolism	PC3	0.139016
Skeletal Muscle	MAR04358	Muscle_PYK	Pyruvate Kinase	Glycolysis / Gluconeogenesis	Glycolysis / Gluconeogenesis	PC3	-0.137191
Skeletal Muscle	MAR08734	Muscle_SERDGLYexR	D-Serine/Glycine Reversible Antiport	Transport reactions	Amino acid and amine metabolism	PC3	0.136512
Skeletal Muscle	MAR05514	Muscle_r1599	L-Methionine/L-Tyrosine Reversible Antiport	Transport reactions	Amino acid and amine metabolism	PC3	0.134135
Skeletal Muscle	MAR05479	Muscle_r1564	L-Alanine/L-Cysteine Reversible Antiport	Transport reactions	Amino acid and amine metabolism	PC3	-0.133492
Skeletal Muscle	MAR09844	Muscle_EX_calae_bc	Exchange of N-Carbamoyl-Beta-Alaninate	Exchange/demand reactions	Nucleotide metabolism	PC3	0.131701
Skeletal Muscle	MAR05317	Muscle_TRPt4	L-Tryptophan Transport in via Sodium Symport	Transport reactions	Amino acid and amine metabolism	PC3	0.128903
Skeletal Muscle	MAR03144	Muscle_r0726	(S)-Hydroxydecanoyl Coenzyme A:NAD+ Oxidoreductase	Beta oxidation of even-chain fatty acids (mitochondrial)	Fatty acid metabolism	PC4	0.155338
Skeletal Muscle	MAR04753	Muscle_C8CRNe	Transport of Octanoyl Carnitine into the Extra Cellular Space	Fatty acid oxidation	Fatty acid metabolism	PC4	0.155174
Skeletal Muscle	MAR00755	Muscle_FAOXC150m	Beta Oxidation of Long Chain Fatty Acid (Pentadecanoyl-CoA)	Fatty acid oxidation	Fatty acid metabolism	PC4	-0.15508
Skeletal Muscle	MAR05111	Muscle_FAOXC141C121m	Fatty Acid Beta Oxidation (C14:1->C12:1), Mitochondrial	Fatty acid oxidation	Fatty acid metabolism	PC4	0.153095
Skeletal Muscle	MAR00774	Muscle_FAOXC170m	Beta Oxidation of Long Chain Fatty Acid (Heptadecanoyl-CoA)	Fatty acid oxidation	Fatty acid metabolism	PC4	-0.151304
Skeletal Muscle	MAR03137	Muscle_r0722	(S)-3-Hydroxydodecanoyl Coenzyme A:NAD+ Oxidoreductase	Beta oxidation of even-chain fatty acids (mitochondrial)	Fatty acid metabolism	PC4	0.145072
Skeletal Muscle	MAR05365	Muscle_FAOXC184C164m	Fatty Acid Beta Oxidation (C18:4->C16:4), Mitochondrial	Fatty acid oxidation	Fatty acid metabolism	PC4	0.139516
Skeletal Muscle	MAR05988	Muscle_FAOXC5C3x	Fatty Acid Beta Oxidation (C5->C3), Mitochondrial	Fatty acid oxidation	Fatty acid metabolism	PC4	0.137258
Skeletal Muscle	MAR10374	Muscle_HXCOAm	Hexanoyl-CoA Hydrolase, Mitochondrial	Fatty acid oxidation	Fatty acid metabolism	PC4	0.134829
Skeletal Muscle	MAR06688	Muscle_OCTDEC2ACBP	Transport of 3-Hydroxyoctadecadienoyl Coenzyme A from Mitochondria into Cytosol	Fatty acid oxidation	Fatty acid metabolism	PC4	-0.134612
Skeletal Muscle	MAR05496	Muscle_r1581	L-Glutamine/L-Valine Reversible Antiport	Transport reactions	Amino acid and amine metabolism	PC5	0.178282
Skeletal Muscle	MAR05491	Muscle_r1576	L-Glutamine/L-Tyrosine Reversible Antiport	Transport reactions	Amino acid and amine metabolism	PC5	0.168412
Skeletal Muscle	MAR05494	Muscle_r1579	L-Glutamine/L-Proline Reversible Antiport	Transport reactions	Amino acid and amine metabolism	PC5	-0.166736
Skeletal Muscle	MAR05070	Muscle_HIStiDF	L-Histidine Transport via Diffusion (Extracellular to Cytosol)	Transport reactions	Amino acid and amine metabolism	PC5	0.163487
Skeletal Muscle	MAR09038	Muscle_EX_his_Le_bc	Exchange of L-Histidine	Exchange/demand reactions	Amino acid and amine metabolism	PC5	-0.148933
Skeletal Muscle	MAR05515	Muscle_r1600	L-Glutamine/L-Methionine Reversible Antiport	Transport reactions	Amino acid and amine metabolism	PC5	0.148351
Skeletal Muscle	MAR05499	Muscle_r1584	L-Glutamine/L-Isoleucine Reversible Antiport	Transport reactions	Amino acid and amine metabolism	PC5	0.147712
Skeletal Muscle	MAR05071	Muscle_LYStiDF	Transport of L-Lysine via Diffusion	Transport reactions	Amino acid and amine metabolism	PC5	0.146255
Skeletal Muscle	MAR05305	Muscle_ALAt4	Alanine-Sodium Symporter	Transport reactions	Amino acid and amine metabolism	PC5	0.14462
Skeletal Muscle	MAR05574	Muscle_r1659	L-Isoleucine/L-valine Reversible Antiport	Transport reactions	Amino acid and amine metabolism	PC5	0.136117
Brain	MAR01978	Brain_RE3108C	3Alpha-Hydroxysteroid 3-Dehydrogenase (Si-Specific)	Androgen metabolism	Steroid metabolism	PC1	0.177183
Brain	MAR02039	Brain_ESTRONEtr	Transport of Estrone, Endoplasmatic Reticulum	Transport reactions	Steroid metabolism	PC1	0.171315
Brain	MAR01574	Brain_P4507B12r	Oxysterol 7Alpha-Hydroxylase	Bile acid biosynthesis	Bile Acid metabolism	PC1	0.158985
Brain	MAR01776	Brain_CH25H	Cholesterol 25-Hydroxylase	Bile acid biosynthesis	Bile Acid metabolism	PC1	0.157893
Brain	MAR02036	Brain_HSD17B1	Testicular 17-Beta-Hydroxysteroid Dehydrogenase	Estrogen metabolism	Steroid metabolism	PC1	0.155545
Brain	MAR01851	Brain_XOLTRI25tc	25 Trihydroxy Cholesterol Transport	Transport reactions	Bile Acid metabolism	PC1	0.153919
Brain	MAR00720	Brain_EX_xoltri24e_csf	Exchange of 7-Alpha, 24(S)-Dihydroxycholesterol	Exchange/demand reactions	Bile Acid metabolism	PC1	0.153715
Brain	MAR00099	Brain_BZt	Benzoate Transport (Diffusion)	Transport reactions	Hippurate metabolism	PC1	0.153715
Brain	MAR08558	Brain_PGSr	Prostaglandin G/H Synthase	Eicosanoid metabolism	Fatty acid metabolism	PC1	0.152845
Brain	MAR00624	Brain_EX_lneldce_csf	Exchange of Linoelaidic Acid	Exchange/demand reactions	Fatty acid metabolism	PC1	0.146868
Brain	MAR04992	Brain_r0942	Transport of creatine	Transport reactions	Amino acid and amine metabolism	PC2	0.187118
Brain	MAR06895	Brain_GLCSGLT1le	Transport of D-Glucose from Extracellular Space to Cytosol (ATP/NA dependent)	Transport reactions	Glycolysis / Gluconeogenesis	PC2	-0.18684
Brain	MAR05027	Brain_GLCter	Glucose Transport, Endoplasmic Reticulum	Transport reactions	Glycolysis / Gluconeogenesis	PC2	-0.179443
Brain	MAR01862	Brain_r1163	Glycocholate/Na+ Symporter	Bile acid recycling	Bile Acid metabolism	PC2	0.169893
Brain	MAR09044	Brain_EX_thr_Le_csf	Exchange of L-Threonine	Exchange/demand reactions	Amino acid and amine metabolism	PC2	-0.167294
Brain	MAR05435	Brain_r1499	Taurolithocholate/2 Na+ Symporter	Transport reactions	Bile Acid metabolism	PC2	-0.158473
Brain	MAR06733	Brain_DOPAt4_2_r	Transport of Dopamine via Sodium Symport (1:2), Reversible	Transport reactions	Amino acid and amine metabolism	PC2	-0.155019
Brain	MAR09046	Brain_EX_val_Le_csf	Exchange of L-Valine	Exchange/demand reactions	Amino acid and amine metabolism	PC2	-0.15068
Brain	MAR09606	Brain_GLYSNAT5tc	Transport of Glycine with Symport of Sodium And Antiport of Proton by Snat5 Transporter	Transport reactions	Amino acid and amine metabolism	PC2	-0.141234
Brain	MAR06938	Brain_RE1234C	Diamine N-Acetyltransferase	Arginine and proline metabolism	Amino acid and amine metabolism	PC2	0.132283
Brain	MAR02017	Brain_HSD3A1r	3 Alpha-Hydroxysteroid Dehydrogenase (Type 3)	Androgen metabolism	Steroid metabolism	PC3	0.175892
Brain	MAR01797	Brain_RE1803C	26-hydroxycholesterol dehydrogenase (NADPH)	Bile acid biosynthesis	Bile Acid metabolism	PC3	-0.149828
Brain	MAR00078	Brain_ARACHDtr	Transport of arachidonate	Transport reactions	Fatty acid metabolism	PC3	0.148191
Brain	MAR08653	Brain_G6PDH1rer	Glucose-6-Phosphate Dehydrogenase, Endoplasmic Reticulum	Pentose phosphate pathway	Pentose phosphate pathway	PC3	0.145991
Brain	MAR05009	Brain_NOt	Transport of Nitric Oxide (Diffusion)	Transport reactions	Amino acid and amine metabolism	PC3	-0.140189
Brain	MAR01978	Brain_RE3108C	3Alpha-Hydroxysteroid 3-Dehydrogenase (Si-Specific)	Androgen metabolism	Steroid metabolism	PC3	0.137506
Brain	MAR02039	Brain_ESTRONEtr	Transport of Estrone, Endoplasmatic Reticulum	Transport reactions	Steroid metabolism	PC3	0.13418
Brain	MAR08558	Brain_PGSr	Prostaglandin G/H Synthase	Eicosanoid metabolism	Fatty acid metabolism	PC3	0.132251
Brain	MAR08888	Brain_GLUtr	Intracellular Transport	Transport reactions	Amino acid and amine metabolism	PC3	0.127941
Brain	MAR11225	Brain_DOPAc	Formation of Dopamine	Tyrosine metabolism	Amino acid and amine metabolism	PC3	-0.127797
Brain	MAR10136	Brain_C06314t	Transport of Lipoxin A4, Proton Symport	Transport reactions	Fatty acid metabolism	PC4	0.216089
Brain	MAR10437	Brain_EX_Lcyste_csf	Exchnage for L-Cysteate	Exchange/demand reactions	Amino acid and amine metabolism	PC4	0.16612
Brain	MAR09962	Brain_12HPETATP	Transport of 12-Hydroperoxyeicosa-5, 8, 10, 14-Tetraenoate, by FATP	Transport reactions	Fatty acid metabolism	PC4	0.164281
Brain	MAR04518	Brain_GUAD	Guanine Deaminase	Purine metabolism	Nucleotide metabolism	PC4	0.146077
Brain	MAR01643	Brain_PPPGOm	Protoporphyrinogen Oxidase, Mitochondrial	Heme synthesis	Heme metabolism	PC4	0.139462
Brain	MAR01015	Brain_RE3033C	Arachidonate 5-Lipoxygenase	Arachidonic acid metabolism	Fatty acid metabolism	PC4	0.123487
Brain	MAR00983	Brain_ALOX15	Arachidonate 15-Lipoxygenase	Arachidonic acid metabolism	Fatty acid metabolism	PC4	0.121847
Brain	MAR06604	Brain_OCT11EFATP	Transport and activation of Vaccenic Acid	Fatty acid oxidation	Fatty acid metabolism	PC4	0.119355
Brain	MAR01013	Brain_RE3044C	14,15-DiHETE Lipoxygenase	Arachidonic acid metabolism	Fatty acid metabolism	PC4	0.118392
Brain	MAR00958	Brain_ALOX5	Arachidonate 5-Lipoxygenase	Arachidonic acid metabolism	Fatty acid metabolism	PC4	0.116188
Brain	MAR04291	Brain_NDPK9	Nucleoside-Diphosphate Kinase (ATP:IDP)	Purine metabolism	Nucleotide metabolism	PC5	0.233666
Brain	MAR04673	Brain_NDPK6	Nucleoside-Diphosphate Kinase (ATP:dUDP)	Pyrimidine metabolism	Nucleotide metabolism	PC5	0.233535
Brain	MAR04016	Brain_NDPK1	Nucleoside-Diphosphate Kinase (ATP:GDP)	Purine metabolism	Nucleotide metabolism	PC5	0.229607
Brain	MAR04018	Brain_NDPK1m	Nucleoside-Diphosphate Kinase (ATP:GDP), Mitochondrial	Purine metabolism	Nucleotide metabolism	PC5	0.190909
Brain	MAR06614	Brain_RE0453C	Nucleoside-Diphosphate Kinase	Pyrimidine metabolism	Nucleotide metabolism	PC5	0.179133
Brain	MAR04635	Brain_NDPK4	Nucleoside-Diphosphate Kinase (ATP:dTDP)	Pyrimidine metabolism	Nucleotide metabolism	PC5	0.168138
Brain	MAR08366	Brain_ACGALK	N-Acetylgalactosamine Kinase	Amino sugar and nucleotide sugar metabolism	Nucleotide metabolism	PC5	-0.166331
Brain	MAR04358	Brain_PYK	Pyruvate Kinase	Glycolysis / Gluconeogenesis	Glycolysis / Gluconeogenesis	PC5	0.1581
Brain	MAR04147	Brain_SUCOAS1m	Succinate- Coenzyme A Ligase (GDP-Forming)	Tricarboxylic acid cycle and glyoxylate/dicarboxylate metabolism	Tricarboxylic acid cycle and glyoxylate/dicarboxylate metabolism	PC5	0.157865
Brain	MAR00089	Brain_BILDGLCURtr	Transport of Bilirubin-bisglucuronoside	Transport reactions	Bile Acid metabolism	PC5	0.155726
Adipose tissue	MAR02654	Adipocytes_C180CPT1	Carnitine Transferase (Stearoyl-CoA[c])	Carnitine shuttle (cytosolic)	Fatty acid metabolism	PC1	0.189915
Adipose tissue	MAR02626	Adipocytes_C160CPT1	Carnitine Transferase (Palmitoyl-CoA)	Carnitine shuttle (cytosolic)	Fatty acid metabolism	PC1	0.188799
Adipose tissue	MAR04457	Adipocytes_C100CPT1	Carnitine Transferase (Eicosanoyl-CoA)	Fatty acid oxidation	Fatty acid metabolism	PC1	0.18481
Adipose tissue	MAR06604	Adipocytes_OCT11EFATP	Transport and activation of Vaccenic Acid	Fatty acid oxidation	Fatty acid metabolism	PC1	0.183131
Adipose tissue	MAR11552	Adipocytes_ETHMALACc	Hydrolysis of Ethylmalonyl Coenzyme A	Fatty acid oxidation	Fatty acid metabolism	PC1	0.182198
Adipose tissue	MAR00452	Adipocytes_ELAIDCPT1	Carnitine O-acyltransferase [(2E)-Octadecenoyl-CoA]	Fatty acid oxidation	Fatty acid metabolism	PC1	0.17808
Adipose tissue	MAR06858	Adipocytes_TIGCRNe	Transport of Tiglyl Carnitine	Fatty acid oxidation	Fatty acid metabolism	PC1	0.176812
Adipose tissue	MAR00150	Adipocytes_DESAT18_7	Fatty Acyl Coenzyme A Desaturase (N-C18:1CoA -> N-C18:2CoA)	Fatty acid biosynthesis	Fatty acid metabolism	PC1	0.170218
Adipose tissue	MAR02730	Adipocytes_C226CPT1	Carnitine C22:6 Transferase	Carnitine shuttle (cytosolic)	Fatty acid metabolism	PC1	0.163209
Adipose tissue	MAR09922	Adipocytes_EX_lneldccrne_bc	Exchange of 6Z,9Z-Octadecadienoylcarnitine	Exchange/demand reactions	Fatty acid metabolism	PC1	0.162371
Adipose tissue	MAR00968	Adipocytes_FAOXC2252053x	Beta Oxidation of Long Chain Fatty Acid [(4Z,7Z,10Z,13Z,16Z)-Docosapentaenoyl-CoA], peroxisome	Fatty acid oxidation	Fatty acid metabolism	PC2	0.205503
Adipose tissue	MAR04677	Adipocytes_C4tmc	Transport of Bytyrylcarnitine into Mitochondrial Matrix	Transport reactions	Fatty acid metabolism	PC2	0.205235
Adipose tissue	MAR02656	Adipocytes_C180CPT2	Carnitine O-Stearoyl Transferase	Carnitine shuttle (mitochondrial)	Fatty acid metabolism	PC2	0.193368
Adipose tissue	MAR02630	Adipocytes_C160CPT2	Carnitine Transferase (Palmitoyl-CoA), Mitochondrial	Carnitine shuttle (mitochondrial)	Fatty acid metabolism	PC2	0.193132
Adipose tissue	MAR10367	Adipocytes_HC02149td	Transport of O-Propanoylcarnitine, Sodium Symport	Transport reactions	Fatty acid metabolism	PC2	0.190088
Adipose tissue	MAR03105	Adipocytes_ACACT1x	Acetyl Coenzyme A C-Acetyltransferase	Cholesterol metabolism	Steroid metabolism	PC2	-0.187667
Adipose tissue	MAR01795	Adipocytes_TMNDNCCOAtx	Fatty Acid Intracellular Transport [(5Z,8Z,11Z,14Z,17Z)-Eicosapentaenoyl-CoA], Peroxisomal	Transport reactions	Fatty acid metabolism	PC2	-0.178466
Adipose tissue	MAR00127	Adipocytes_CLPNDCOAtx	Fatty Acid Intracellular Transport [(7Z,10Z,13Z,16Z,19Z)-Docosapentaenoyl-CoA], Peroxisomal	Transport reactions	Fatty acid metabolism	PC2	0.175933
Adipose tissue	MAR00749	Adipocytes_FAEL205	Fatty-Acyl Coenzyme A Elongation (N-C20:5CoA)	Fatty acid biosynthesis	Fatty acid metabolism	PC2	0.173195
Adipose tissue	MAR00158	Adipocytes_r1401	Butyryl-CoA/L-Carnitine Reversible Antiport, Mitochondrial	Transport reactions	Fatty acid metabolism	PC2	0.170979
Adipose tissue	MAR04394	Adipocytes_HEX1	Hexokinase (D-Glucose:ATP)	Glycolysis / Gluconeogenesis	Glycolysis / Gluconeogenesis	PC3	0.186682
Adipose tissue	MAR09160	Adipocytes_EX_cyane_bc	Exchange of Hydrogen Cyanide	Exchange/demand reactions	Amino acid and amine metabolism	PC3	-0.186328
Adipose tissue	MAR04486	Adipocytes_r0354	Hexokinase	Purine metabolism	Nucleotide metabolism	PC3	0.178599
Adipose tissue	MAR04408	Adipocytes_FUM	Fumarase	Tricarboxylic acid cycle and glyoxylate/dicarboxylate metabolism	Tricarboxylic acid cycle and glyoxylate/dicarboxylate metabolism	PC3	-0.167064
Adipose tissue	MAR09074	Adipocytes_EX_so4e_bc	Exchange of Sulfate	Exchange/demand reactions	Proteoglycans and glycosaminoglycan metabolism	PC3	0.164683
Adipose tissue	MAR00054	Adipocytes_7DHCHSTEROLtr	Cholesterol Precursor, Transport	Transport reactions	Steroid metabolism	PC3	-0.164103
Adipose tissue	MAR04379	Adipocytes_PFK	Phosphofructokinase	Glycolysis / Gluconeogenesis	Glycolysis / Gluconeogenesis	PC3	0.163819
Adipose tissue	MAR04840	Adipocytes_r0795	Hydrolysis of H2S2O3	Sulfur metabolism	Miscellaneous	PC3	0.163186
Adipose tissue	MAR08680	Adipocytes_CRTSTRNtm	Transport of corticosterone, Mitochondrial	Transport reactions	Steroid metabolism	PC3	0.162456
Adipose tissue	MAR00228	Adipocytes_DHCR72r	7-Dehydrocholesterol Reductase	Cholesterol metabolism	Steroid metabolism	PC3	0.160332
Adipose tissue	MAR00313	Adipocytes_DOCOSACT	Transport and activation of Docosanoic Acid	Fatty acid activation (cytosolic)	Fatty acid metabolism	PC4	0.240027
Adipose tissue	MAR00250	Adipocytes_RE0344C	Acyl Coenzyme A Hydrolase (Stearoyl-CoA)	Acyl-CoA hydrolysis	Fatty acid metabolism	PC4	0.228112
Adipose tissue	MAR00332	Adipocytes_RE0579C	Acyl Coenzyme A Hydrolase (Tetracosanoyl-CoA)	Acyl-CoA hydrolysis	Fatty acid metabolism	PC4	0.21821
Adipose tissue	MAR04811	Adipocytes_DOCOSCOAtxc	Transport of Behenoylcoa into Peroxisomes	Transport reactions	Fatty acid metabolism	PC4	0.215294
Adipose tissue	MAR09894	Adipocytes_LGNCFATPtc	Lignocerate Transport by FATP	Transport reactions	Fatty acid metabolism	PC4	0.208636
Adipose tissue	MAR00264	Adipocytes_RE3245C	Hydrolysis of Oleoyl-CoA	Acyl-CoA hydrolysis	Fatty acid metabolism	PC4	0.197632
Adipose tissue	MAR00154	Adipocytes_RE2649C	Acyl Coenzyme A Hydrolase (Propanoyl-CoA)	Acyl-CoA hydrolysis	Fatty acid metabolism	PC4	0.197562
Adipose tissue	MAR00336	Adipocytes_CE2513td	Transport of 15-Tetracosenoate, Diffusion	Transport reactions	Fatty acid metabolism	PC4	-0.194743
Adipose tissue	MAR00153	Adipocytes_ACS2	Acetyl Coenzyme A Synthase (Propionate)	Propanoate metabolism	Fatty acid metabolism	PC4	0.175643
Adipose tissue	MAR00637	Adipocytes_EX_nrvnce_bc	Exchange of Nervonic Acid	Exchange/demand reactions	Fatty acid metabolism	PC4	0.175218
Adipose tissue	MAR00785	Adipocytes_FAOXC182806m	Beta Oxidation of Fatty Acid (Linoleoyl-CoA)	Fatty acid oxidation	Fatty acid metabolism	PC5	0.156527
Adipose tissue	MAR02745	Adipocytes_LNLCCPT2	Carnitine Transferase (Linoleoyl-CoA), Mitochondrial	Carnitine shuttle (mitochondrial)	Fatty acid metabolism	PC5	0.15023
Adipose tissue	MAR00799	Adipocytes_FAOXC183806m	Beta Oxidation of Fatty Acid (Gamma-Linolenoyl-CoA)	Fatty acid oxidation	Fatty acid metabolism	PC5	0.136794
Adipose tissue	MAR05358	Adipocytes_FAOXC183C163Gm	Fatty Acid Beta Oxidation (C18:3->C16:3), Mitochondrial	Fatty acid oxidation	Fatty acid metabolism	PC5	-0.134013
Adipose tissue	MAR00650	Adipocytes_EX_ocdceae_bc	Exchange of Oleic Acid	Exchange/demand reactions	Fatty acid metabolism	PC5	0.123405
Adipose tissue	MAR05369	Adipocytes_FAOXC185C164m	Fatty Acid Beta Oxidation (C18:5->C16:4), Mitochondrial	Fatty acid oxidation	Fatty acid metabolism	PC5	-0.120356
Adipose tissue	MAR00611	Adipocytes_EX_hdcae_bc	Exchange of Hexadecanoate (N-C16:0)	Exchange/demand reactions	Fatty acid metabolism	PC5	0.11997
Adipose tissue	MAR04336	Adipocytes_FTHFDH	Formyltetrahydrofolate Dehydrogenase	Folate metabolism	Folate metabolism	PC5	-0.117512
Adipose tissue	MAR08942	Adipocytes_FATP4t	Transport of eicosanoate via Sodium Symport	Transport reactions	Fatty acid metabolism	PC5	0.116781
Adipose tissue	MAR02712	Adipocytes_HMR_2712	L-carnitine/octadecatrienoylcarnitine Reversible Antiport (Mitochondria)	Carnitine shuttle (mitochondrial)	Fatty acid metabolism	PC5	0.116316
