# Supplementary material for: Genetically personalised organ-specific metabolic models in health and disease
Source: Nat Commun. 2022 Nov 29;13:7356. doi: 10.1038/s41467-022-35017-7 (PMC9708841; doi:10.1038/s41467-022-35017-7)
Supplement: Supplementary file 5 — Supplementary Data 2 [file 41467_2022_35017_MOESM5_ESM.xlsx]

## Sheet: Supplementary Data 2
Supplementary Data 2: FWAS to blood metabolic features. A table detailing the significant associations (FDR-adjusted P-value<10-6) identified in the INTERVAL cohort between genetically personalised flux values and blood metabolic features. The statistical significance of each flux to blood metabolic feature associations was evaluated with linear regression (two-tailed t-test for flux effect size;…
Association	Organ	Blood Metabolic Feature ID	Blood Metabolic Feature Name	Blood metabolic Feature Class	Platform	Reaction ID (HUMAN1)	Reaction ID (Recond3D)	Reaction Name	Reaction Subsystem	Reaction System	N (INTERVAL)	Effect Size (INTERVAL)	R2 (INTERVAL)	P Value (INTERVAL)	FDR-Adjusted P Value (INTERVAL)	FDR<10-6 (INTERVAL, HUMAN1)	N (UKB)	Effect Size (UKB)	R2 (UKB)	P Value (UKB)	FDR-Adjusted P Value (UKB)	Recon3D: Effect Size (INTERVAL)	Recon3D: R2 (INTERVAL)	Recon3D: P Value (INTERVAL)	Recon3D: FDR-Adjusted P Value (INTERVAL)	FDR-Adjusted P Value<10-6 (INTERVAL, Recon3D)	Recon3D: Effect Size (UKB)	Recon3D: R2 (UKB)	Recon3D: P Value (UKB)	Recon3D: FDR-Adjusted P Value (UKB)
met_X___21792 ~ MAR00154	Liver	met_X___21792	X - 21792	Unknown	Metabolon HD4	MAR00154	Liver_RE2649C	Acyl Coenzyme A Hydrolase (Propanoyl-CoA)	Acyl-CoA hydrolysis	Fatty acid metabolism	7839	0.447144	0.19054	<2.225x10-308	<2.225x10-308	Yes	NA	NA	NA	NA	NA	0.00616355	3.81099e-05	0.594227	0.984081	No	NA	NA	NA	NA
met_androsterone_sulfate ~ MAR07961	Adipocytes	met_androsterone_sulfate	androsterone sulfate	Steroids and Sterols	Metabolon HD4	MAR07961	Adipocytes_6HTSTSTERONEte	Hydroxylated Testosterone Transport	Transport reactions	Steroid metabolism	8081	-0.421029	0.18439	<2.225x10-308	<2.225x10-308	Yes	NA	NA	NA	NA	NA	-0.177906	0.0325577	3.44892e-57	3.92993e-53	Yes	NA	NA	NA	NA
met_ethylmalonate ~ MAR05449	Skeletal Muscle	met_ethylmalonate	ethylmalonate	Amino Acids	Metabolon HD4	MAR05449	Muscle_FAOXC4C2m	Fatty Acid Beta Oxidation (C4->C2), Mitochondrial	Fatty acid oxidation	Fatty acid metabolism	8112	-0.425856	0.18106	<2.225x10-308	<2.225x10-308	Yes	NA	NA	NA	NA	NA	-0.428004	0.183456	<2.225x10-308	<2.225x10-308	Yes	NA	NA	NA	NA
Unsaturation ~ MAR00152	Liver	Unsaturation	Estimated degree of fatty acid unsaturation	Fatty acids	Nightingale Health	MAR00152	Liver_DESAT18_9	Fatty Acyl Coenzyme A Desaturase (N-C18:2CoA -> N-C18:3CoA)	Fatty acid biosynthesis	Fatty acid metabolism	36906	0.191793	0.0367947	8.23308e-303	6.85919e-297	Yes	119999	0.23228	0.0539786	<2.225x10-308	<2.225x10-308	0.18916	0.0357736	2.58346e-294	1.68383e-288	Yes	0.228211	0.0521192	<2.225x10-308	<2.225x10-308
met_X___21792 ~ MAR05183	Liver	met_X___21792	X - 21792	Unknown	Metabolon HD4	MAR05183	Liver_FAOXC15ATPx	Fatty Acid Activation (C15), Peroxisomal	Fatty acid oxidation	Fatty acid metabolism	7839	0.412728	0.165427	8.47083e-295	5.64581e-289	Yes	NA	NA	NA	NA	NA	0.399392	0.138144	9.68903e-243	3.15754e-237	Yes	NA	NA	NA	NA
met_X___21792 ~ MAR00153	Liver	met_X___21792	X - 21792	Unknown	Metabolon HD4	MAR00153	Liver_ACS2	Acetyl Coenzyme A Synthase (Propionate)	Propanoate metabolism	Fatty acid metabolism	7839	0.404722	0.156143	6.77941e-277	3.7654e-271	Yes	NA	NA	NA	NA	NA	-0.00428721	1.82204e-05	0.712615	0.990171	No	NA	NA	NA	NA
met_butyrylcarnitine ~ MAR05449	Skeletal Muscle	met_butyrylcarnitine	butyrylcarnitine	Fatty acids	Metabolon HD4	MAR05449	Muscle_FAOXC4C2m	Fatty Acid Beta Oxidation (C4->C2), Mitochondrial	Fatty acid oxidation	Fatty acid metabolism	8001	-0.374529	0.140251	1.35544e-251	6.45287e-246	Yes	NA	NA	NA	NA	NA	-0.376648	0.142276	1.73622e-255	6.2868e-250	Yes	NA	NA	NA	NA
met_X___21792 ~ MAR00248	Liver	met_X___21792	X - 21792	Unknown	Metabolon HD4	MAR00248	Liver_OCDCAtr	Fatty Acid Transport via Diffusion (Stearate)	Transport reactions	Fatty acid metabolism	7839	0.368476	0.130635	1.06562e-228	4.43898e-223	Yes	NA	NA	NA	NA	NA	-0.0178594	0.000314764	0.125746	0.905155	No	NA	NA	NA	NA
met_X___24309 ~ MAR00154	Liver	met_X___24309	X - 24309	Unknown	Metabolon HD4	MAR00154	Liver_RE2649C	Acyl Coenzyme A Hydrolase (Propanoyl-CoA)	Acyl-CoA hydrolysis	Fatty acid metabolism	8052	0.352273	0.123242	9.06718e-221	3.35737e-215	Yes	NA	NA	NA	NA	NA	0.0376845	0.0014143	0.00100143	0.196162	No	NA	NA	NA	NA
met_X___21792 ~ MAR00362	Liver	met_X___21792	X - 21792	Unknown	Metabolon HD4	MAR00362	Liver_HMR_0362	Acyl Coenzyme A Hydrolase [(5Z,8Z,11Z,14Z,17Z)-Eicosapentaenoyl-CoA]	Acyl-CoA hydrolysis	Fatty acid metabolism	7839	0.358047	0.124342	5.03016e-217	1.6763e-211	Yes	NA	NA	NA	NA	NA	0.402901	0.159694	1.01512e-283	4.72594e-278	Yes	NA	NA	NA	NA
met_X___21792 ~ MAR08941	Liver	met_X___21792	X - 21792	Unknown	Metabolon HD4	MAR08941	Liver_FATP3t	Fatty Acid Electroneutral Transport (Stearate)	Transport reactions	Fatty acid metabolism	7839	0.353598	0.120164	2.54507e-209	7.71042e-204	Yes	NA	NA	NA	NA	NA	0.00111334	1.2409e-06	0.92342	0.997636	No	NA	NA	NA	NA
met_ethylmalonate ~ MAR00756	Skeletal Muscle	met_ethylmalonate	ethylmalonate	Amino Acids	Metabolon HD4	MAR00756	Muscle_FAOXC160	Beta Oxidation of Long Chain Fatty Acid (Palmitoyl-CoA)	Fatty acid oxidation	Fatty acid metabolism	8112	-0.342416	0.116141	7.33401e-209	1.89671e-203	Yes	NA	NA	NA	NA	NA	-0.201623	0.0416924	2.48272e-73	4.4701e-69	Yes	NA	NA	NA	NA
met_X___11491 ~ MAR07966	Liver	met_X___11491	X - 11491	Unknown	Metabolon HD4	MAR07966	Liver_ANDRSTRNGLCtr	Transport of Androsterone-glucuronide, endoplasmic reticulum	Transport reactions	Steroid metabolism	7770	0.353056	0.120932	7.39903e-209	1.89671e-203	Yes	NA	NA	NA	NA	NA	0.39129	0.147397	6.89646e-258	2.80934e-252	Yes	NA	NA	NA	NA
met_ethylmalonate ~ MAR00163	Skeletal Muscle	met_ethylmalonate	ethylmalonate	Amino Acids	Metabolon HD4	MAR00163	Muscle_r0636	Octanoyl Coenzyme A:L-Carnitine O-Octanoyltransferase	Carnitine shuttle (mitochondrial)	Fatty acid metabolism	8112	-0.340924	0.115746	4.11621e-208	9.79805e-203	Yes	NA	NA	NA	NA	NA	0.0160556	0.000248319	0.166585	0.924378	No	NA	NA	NA	NA
met_1_arachidonoyl_GPC_20_4n6ASTERISK ~ MAR00152	Liver	met_1_arachidonoyl_GPC_20_4n6ASTERISK	1-arachidonoyl-GPC (20:4n6)*	Glycerides and phospholipids	Metabolon HD4	MAR00152	Liver_DESAT18_9	Fatty Acyl Coenzyme A Desaturase (N-C18:2CoA -> N-C18:3CoA)	Fatty acid biosynthesis	Fatty acid metabolism	8114	0.336342	0.115661	5.26675e-208	1.1701e-202	Yes	NA	NA	NA	NA	NA	0.343567	0.120135	1.68184e-216	3.65395e-211	Yes	NA	NA	NA	NA
LA_pct ~ MAR00152	Liver	LA_pct	Ratio of 18:2 linoleic acid to total fatty acids	Fatty acids	Nightingale Health	MAR00152	Liver_DESAT18_9	Fatty Acyl Coenzyme A Desaturase (N-C18:2CoA -> N-C18:3CoA)	Fatty acid biosynthesis	Fatty acid metabolism	36830	-0.158478	0.0251266	8.14244e-206	1.69592e-200	Yes	118346	-0.120762	0.0145813	<2.225x10-308	<2.225x10-308	-0.161631	0.0261269	4.92814e-214	1.00376e-208	Yes	-0.120049	0.0144124	<2.225x10-308	<2.225x10-308
met_ethylmalonate ~ MAR00752	Skeletal Muscle	met_ethylmalonate	ethylmalonate	Amino Acids	Metabolon HD4	MAR00752	Muscle_FAOXC140	Beta Oxidation of Long Chain Fatty Acid (Myristoyl-CoA)	Fatty acid oxidation	Fatty acid metabolism	8112	-0.335081	0.112602	3.62556e-202	7.10716e-197	Yes	NA	NA	NA	NA	NA	-0.0650096	0.00442592	5.03662e-09	3.90245e-06	No	NA	NA	NA	NA
Unsaturation ~ MAR00181	Brain	Unsaturation	Estimated degree of fatty acid unsaturation	Fatty acids	Nightingale Health	MAR00181	Brain_DESAT20_1	Fatty Acyl Coenzyme A Desaturase (N-C20:3CoA -> N-C20:4CoA)	Fatty acid biosynthesis	Fatty acid metabolism	36906	0.153694	0.023641	5.08819e-194	9.42021e-189	Yes	119999	0.185287	0.0343379	<2.225x10-308	<2.225x10-308	0.0213789	0.00045614	4.07317e-05	0.0155907	No	0.0235222	0.000552434	1.08338e-15	1.54494e-15
Unsaturation ~ MAR02368	Brain	Unsaturation	Estimated degree of fatty acid unsaturation	Fatty acids	Nightingale Health	MAR02368	Brain_HMR_2368	Linoleoyl Coenzyme A, Ferrocytochrome B5:Oxygen Oxidoreductase (6, 7 Cis-Dehydrogenating)	Omega-6 fatty acid metabolism	Fatty acid metabolism	36906	0.152662	0.0233004	3.19435e-191	5.60272e-186	Yes	119999	0.179551	0.0322601	<2.225x10-308	<2.225x10-308	0.0453896	0.00205382	3.02781e-18	5.79063e-15	Yes	0.0533728	0.00284193	5.75564e-74	1.71922e-73
Unsaturation ~ MAR00743	Liver	Unsaturation	Estimated degree of fatty acid unsaturation	Fatty acids	Nightingale Health	MAR00743	Liver_FAEL183	Fatty-Acyl Coenzyme A Elongation (N-C18:3CoA)	Fatty acid biosynthesis	Fatty acid metabolism	36906	0.152552	0.0232713	5.53574e-191	9.22393e-186	Yes	119999	0.182846	0.0334612	<2.225x10-308	<2.225x10-308	0.197766	0.0391097	<2.225x10-308	<2.225x10-308	Yes	0.238475	0.0569208	<2.225x10-308	<2.225x10-308
met_X___24309 ~ MAR05183	Liver	met_X___24309	X - 24309	Unknown	Metabolon HD4	MAR05183	Liver_FAOXC15ATPx	Fatty Acid Activation (C15), Peroxisomal	Fatty acid oxidation	Fatty acid metabolism	8052	0.327144	0.107192	1.31585e-190	2.08813e-185	Yes	NA	NA	NA	NA	NA	0.297234	0.0842533	2.02568e-148	1.78417e-143	Yes	NA	NA	NA	NA
Unsaturation ~ MAR00181	Skeletal Muscle	Unsaturation	Estimated degree of fatty acid unsaturation	Fatty acids	Nightingale Health	MAR00181	Muscle_DESAT20_1	Fatty Acyl Coenzyme A Desaturase (N-C20:3CoA -> N-C20:4CoA)	Fatty acid biosynthesis	Fatty acid metabolism	36906	0.15187	0.0230523	3.48619e-189	5.28079e-184	Yes	119999	0.180818	0.0327007	<2.225x10-308	<2.225x10-308	0.155333	0.0241067	7.5574e-198	1.17279e-192	Yes	0.185001	0.0342421	<2.225x10-308	<2.225x10-308
met_1_palmitoyl_2_arachidonoyl_GPC_16_0_20_4 ~ MAR00152	Liver	met_1_palmitoyl_2_arachidonoyl_GPC_16_0_20_4	1-palmitoyl-2-arachidonoyl-GPC (16:0/20:4)	Glycerides and phospholipids	Metabolon HD4	MAR00152	Liver_DESAT18_9	Fatty Acyl Coenzyme A Desaturase (N-C18:2CoA -> N-C18:3CoA)	Fatty acid biosynthesis	Fatty acid metabolism	8114	0.320504	0.10487	1.0999e-187	1.59367e-182	Yes	NA	NA	NA	NA	NA	0.326554	0.108371	2.98904e-194	4.42769e-189	Yes	NA	NA	NA	NA
Unsaturation ~ MAR00150	Skeletal Muscle	Unsaturation	Estimated degree of fatty acid unsaturation	Fatty acids	Nightingale Health	MAR00150	Muscle_DESAT18_7	Fatty Acyl Coenzyme A Desaturase (N-C18:1CoA -> N-C18:2CoA)	Fatty acid biosynthesis	Fatty acid metabolism	36906	-0.14853	0.0220435	6.6379e-181	9.217e-176	Yes	119999	-0.177614	0.0315505	<2.225x10-308	<2.225x10-308	0.0731487	0.00535241	5.55481e-45	4.1807e-41	Yes	0.0891845	0.00795913	3.88988e-204	3.77271e-203
met_X___21792 ~ MAR11305	Liver	met_X___21792	X - 21792	Unknown	Metabolon HD4	MAR11305	Liver_FAS180	Fatty acid synthase (C16->C18)	Fatty acid biosynthesis	Fatty acid metabolism	7839	0.328524	0.104514	8.83677e-181	1.17794e-175	Yes	NA	NA	NA	NA	NA	0.0118451	0.000138114	0.310503	0.957067	No	NA	NA	NA	NA
Unsaturation ~ MAR00186	Heart	Unsaturation	Estimated degree of fatty acid unsaturation	Fatty acids	Nightingale Health	MAR00186	Heart_DESAT20_2	Fatty Acyl Coenzyme A Desaturase (N-C20:4CoA -> N-C20:5CoA)	Fatty acid biosynthesis	Fatty acid metabolism	36906	0.1468	0.0215525	7.07286e-177	9.06551e-172	Yes	119999	0.175388	0.0307902	<2.225x10-308	<2.225x10-308	0.128272	0.0164553	3.51958e-135	2.4404e-130	Yes	0.149066	0.0222403	<2.225x10-308	<2.225x10-308
met_ethylmalonate ~ MAR00784	Skeletal Muscle	met_ethylmalonate	ethylmalonate	Amino Acids	Metabolon HD4	MAR00784	Muscle_FAOXC1811603m	Beta Oxidation of Fatty Acid (Oleoyl-CoA)	Fatty acid oxidation	Fatty acid metabolism	8112	-0.313075	0.098842	2.14391e-176	2.64615e-171	Yes	NA	NA	NA	NA	NA	-0.0598216	0.00369393	9.30933e-08	6.17629e-05	No	NA	NA	NA	NA
met_butyrylcarnitine ~ MAR00163	Skeletal Muscle	met_butyrylcarnitine	butyrylcarnitine	Fatty acids	Metabolon HD4	MAR00163	Muscle_r0636	Octanoyl Coenzyme A:L-Carnitine O-Octanoyltransferase	Carnitine shuttle (mitochondrial)	Fatty acid metabolism	8001	-0.3164	0.0995632	2.98834e-175	3.55666e-170	Yes	NA	NA	NA	NA	NA	0.00314626	9.51652e-06	0.788041	0.993061	No	NA	NA	NA	NA
met_X___24309 ~ MAR00153	Liver	met_X___24309	X - 24309	Unknown	Metabolon HD4	MAR00153	Liver_ACS2	Acetyl Coenzyme A Synthase (Propionate)	Propanoate metabolism	Fatty acid metabolism	8052	0.314991	0.0983498	3.20872e-174	3.68726e-169	Yes	NA	NA	NA	NA	NA	0.0371164	0.00135732	0.00126801	0.229	No	NA	NA	NA	NA
met_pregnen_diol_disulfateASTERISK ~ MAR12216	Liver	met_pregnen_diol_disulfateASTERISK	pregnen-diol disulfate*	Steroids and Sterols	Metabolon HD4	MAR12216	Liver_EX_gudca3se_bc	EX_gudca3s(e)	Exchange/demand reactions	Bile Acid metabolism	8115	0.307506	0.09655	3.31099e-172	3.67796e-167	Yes	NA	NA	NA	NA	NA	0.235128	0.0552947	2.38979e-97	8.19794e-93	Yes	NA	NA	NA	NA
met_ethylmalonate ~ MAR00776	Skeletal Muscle	met_ethylmalonate	ethylmalonate	Amino Acids	Metabolon HD4	MAR00776	Muscle_FAOXC180	Beta Oxidation of Long Chain Fatty Acid (Stearoyl-CoA)	Fatty acid oxidation	Fatty acid metabolism	8112	-0.307668	0.0956673	1.66761e-170	1.79268e-165	Yes	NA	NA	NA	NA	NA	-0.354585	0.126137	6.58133e-228	1.94979e-222	Yes	NA	NA	NA	NA
met_X___21792 ~ MAR00146	Liver	met_X___21792	X - 21792	Unknown	Metabolon HD4	MAR00146	Liver_DESAT18_3	Stearoyl Coenzyme A Desaturase (N-C18:0CoA -> N-C18:1CoA)	Fatty acid biosynthesis	Fatty acid metabolism	7839	0.321803	0.0986211	3.68178e-170	3.83423e-165	Yes	NA	NA	NA	NA	NA	-0.00806021	6.79055e-05	0.477017	0.975713	No	NA	NA	NA	NA
met_X___13431 ~ MAR04477	Adipocytes	met_X___13431	X - 13431	Unknown	Metabolon HD4	MAR04477	Adipocytes_RPE	Ribulose 5-Phosphate 3-Epimerase	Pentose phosphate pathway	Pentose phosphate pathway	8078	0.308597	0.0949899	1.63816e-168	1.65429e-163	Yes	NA	NA	NA	NA	NA	0.321181	0.102878	4.1104e-183	5.82403e-178	Yes	NA	NA	NA	NA
Unsaturation ~ MAR00181	Heart	Unsaturation	Estimated degree of fatty acid unsaturation	Fatty acids	Nightingale Health	MAR00181	Heart_DESAT20_1	Fatty Acyl Coenzyme A Desaturase (N-C20:3CoA -> N-C20:4CoA)	Fatty acid biosynthesis	Fatty acid metabolism	36906	0.143011	0.0204597	6.40065e-168	6.27357e-163	Yes	119999	0.16898	0.0285838	<2.225x10-308	<2.225x10-308	0.124671	0.0155344	1.14505e-127	6.32469e-123	Yes	0.151697	0.023033	<2.225x10-308	<2.225x10-308
met_butyrylcarnitine ~ MAR00756	Skeletal Muscle	met_butyrylcarnitine	butyrylcarnitine	Fatty acids	Metabolon HD4	MAR00756	Muscle_FAOXC160	Beta Oxidation of Long Chain Fatty Acid (Palmitoyl-CoA)	Fatty acid oxidation	Fatty acid metabolism	8001	-0.308728	0.0942852	1.3411e-165	1.27692e-160	Yes	NA	NA	NA	NA	NA	-0.184564	0.034822	1.69055e-60	2.11084e-56	Yes	NA	NA	NA	NA
met_X___21792 ~ MAR01675	Heart	met_X___21792	X - 21792	Unknown	Metabolon HD4	MAR01675	Heart_PTE4x	Peroxisomal Acyl Coenzyme A Thioesterase (Phytanoyl-CoA)	Fatty acid oxidation	Fatty acid metabolism	7839	0.307471	0.0960207	1.69964e-165	1.57335e-160	Yes	NA	NA	NA	NA	NA	0.128142	0.0163505	1.57362e-28	5.97696e-25	Yes	NA	NA	NA	NA
met_butyrylcarnitine ~ MAR00752	Skeletal Muscle	met_butyrylcarnitine	butyrylcarnitine	Fatty acids	Metabolon HD4	MAR00752	Muscle_FAOXC140	Beta Oxidation of Long Chain Fatty Acid (Myristoyl-CoA)	Fatty acid oxidation	Fatty acid metabolism	8001	-0.303951	0.0923958	3.70776e-162	3.33949e-157	Yes	NA	NA	NA	NA	NA	-0.0599671	0.00376422	8.69329e-08	5.79353e-05	No	NA	NA	NA	NA
LA_pct ~ MAR00743	Liver	LA_pct	Ratio of 18:2 linoleic acid to total fatty acids	Fatty acids	Nightingale Health	MAR00743	Liver_FAEL183	Fatty-Acyl Coenzyme A Elongation (N-C18:3CoA)	Fatty acid biosynthesis	Fatty acid metabolism	36830	-0.139997	0.0196059	1.33073e-160	1.16702e-155	Yes	118346	-0.100749	0.0101459	2.02243e-256	3.7131e-255	-0.166567	0.027755	1.99102e-227	5.40707e-222	Yes	-0.125433	0.0157332	<2.225x10-308	<2.225x10-308
met_X___24309 ~ MAR00248	Liver	met_X___24309	X - 24309	Unknown	Metabolon HD4	MAR00248	Liver_OCDCAtr	Fatty Acid Transport via Diffusion (Stearate)	Transport reactions	Fatty acid metabolism	8052	0.303143	0.0907178	3.34023e-160	2.85418e-155	Yes	NA	NA	NA	NA	NA	0.0171135	0.000289179	0.136932	0.911688	No	NA	NA	NA	NA
met_X___21792 ~ MAR00361	Liver	met_X___21792	X - 21792	Unknown	Metabolon HD4	MAR00361	Liver_FACOAL205	Fatty-Acid- Coenzyme A Ligase (EPA)	Fatty acid activation (cytosolic)	Fatty acid metabolism	7839	0.311036	0.092992	4.42693e-160	3.68818e-155	Yes	NA	NA	NA	NA	NA	0.357238	0.125667	1.77425e-219	4.13003e-214	Yes	NA	NA	NA	NA
Unsaturation ~ MAR00150	Heart	Unsaturation	Estimated degree of fatty acid unsaturation	Fatty acids	Nightingale Health	MAR00150	Heart_DESAT18_7	Fatty Acyl Coenzyme A Desaturase (N-C18:1CoA -> N-C18:2CoA)	Fatty acid biosynthesis	Fatty acid metabolism	36906	-0.139595	0.0194658	8.78182e-160	7.13791e-155	Yes	119999	-0.167853	0.0282035	<2.225x10-308	<2.225x10-308	0.0808671	0.00653961	1.35179e-54	1.38969e-50	Yes	0.0981683	0.00964634	3.59484e-247	4.35165e-246
met_X___24309 ~ MAR00362	Liver	met_X___24309	X - 24309	Unknown	Metabolon HD4	MAR00362	Liver_HMR_0362	Acyl Coenzyme A Hydrolase [(5Z,8Z,11Z,14Z,17Z)-Eicosapentaenoyl-CoA]	Acyl-CoA hydrolysis	Fatty acid metabolism	8052	0.297733	0.0883696	6.50723e-156	5.16318e-151	Yes	NA	NA	NA	NA	NA	0.318544	0.102174	2.7421e-181	3.43698e-176	Yes	NA	NA	NA	NA
met_X___12063 ~ MAR07961	Adipocytes	met_X___12063	X - 12063	Unknown	Metabolon HD4	MAR07961	Adipocytes_6HTSTSTERONEte	Hydroxylated Testosterone Transport	Transport reactions	Steroid metabolism	8051	-0.29174	0.0882681	1.09315e-155	8.47188e-151	Yes	NA	NA	NA	NA	NA	-0.112068	0.0129493	1.8059e-23	5.09541e-20	Yes	NA	NA	NA	NA
met_X___21792 ~ MAR01726	Liver	met_X___21792	X - 21792	Unknown	Metabolon HD4	MAR01726	Liver_r0651	Chenodeoxycholate:Coa Ligase (AMP-Forming) Bile Acid Biosynthesis	Bile acid biosynthesis	Bile Acid metabolism	7839	0.301138	0.08767	1.31734e-150	9.97733e-146	Yes	NA	NA	NA	NA	NA	-0.00262195	6.80115e-06	0.821945	0.99436	No	NA	NA	NA	NA
met_1_arachidonoyl_GPC_20_4n6ASTERISK ~ MAR00743	Liver	met_1_arachidonoyl_GPC_20_4n6ASTERISK	1-arachidonoyl-GPC (20:4n6)*	Glycerides and phospholipids	Metabolon HD4	MAR00743	Liver_FAEL183	Fatty-Acyl Coenzyme A Elongation (N-C18:3CoA)	Fatty acid biosynthesis	Fatty acid metabolism	8114	0.285799	0.0834568	4.50372e-148	3.33525e-143	Yes	NA	NA	NA	NA	NA	0.350462	0.125374	1.66415e-226	4.17175e-221	Yes	NA	NA	NA	NA
met_2_arachidonoyl_GPC_20_4ASTERISK ~ MAR00152	Liver	met_2_arachidonoyl_GPC_20_4ASTERISK	2-arachidonoyl-GPC (20:4)*	Glycerides and phospholipids	Metabolon HD4	MAR00152	Liver_DESAT18_9	Fatty Acyl Coenzyme A Desaturase (N-C18:2CoA -> N-C18:3CoA)	Fatty acid biosynthesis	Fatty acid metabolism	8038	0.288836	0.0839436	1.30901e-147	9.48319e-143	Yes	NA	NA	NA	NA	NA	0.292891	0.0859039	3.62906e-151	3.47842e-146	Yes	NA	NA	NA	NA
met_X___19141 ~ MAR07966	Liver	met_X___19141	X - 19141	Unknown	Metabolon HD4	MAR07966	Liver_ANDRSTRNGLCtr	Transport of Androsterone-glucuronide, endoplasmic reticulum	Transport reactions	Steroid metabolism	8109	0.287762	0.0818802	4.23474e-145	3.00261e-140	Yes	NA	NA	NA	NA	NA	0.320335	0.101038	2.05823e-180	2.48427e-175	Yes	NA	NA	NA	NA
met_1_palmitoyl_2_arachidonoyl_GPC_16_0_20_4 ~ MAR00743	Liver	met_1_palmitoyl_2_arachidonoyl_GPC_16_0_20_4	1-palmitoyl-2-arachidonoyl-GPC (16:0/20:4)	Glycerides and phospholipids	Metabolon HD4	MAR00743	Liver_FAEL183	Fatty-Acyl Coenzyme A Elongation (N-C18:3CoA)	Fatty acid biosynthesis	Fatty acid metabolism	8114	0.281169	0.0806549	5.87697e-143	4.08021e-138	Yes	NA	NA	NA	NA	NA	0.337984	0.116432	1.82224e-209	3.49322e-204	Yes	NA	NA	NA	NA
LA_pct ~ MAR00181	Brain	LA_pct	Ratio of 18:2 linoleic acid to total fatty acids	Fatty acids	Nightingale Health	MAR00181	Brain_DESAT20_1	Fatty Acyl Coenzyme A Desaturase (N-C20:3CoA -> N-C20:4CoA)	Fatty acid biosynthesis	Fatty acid metabolism	36830	-0.131724	0.017378	2.00822e-142	1.36579e-137	Yes	118346	-0.0997387	0.00995017	1.71949e-251	2.98899e-250	-0.0181215	0.000327976	0.000509517	0.122769	No	-0.0142928	0.000203852	1.32209e-06	1.64114e-06
met_butyrylcarnitine ~ MAR00784	Skeletal Muscle	met_butyrylcarnitine	butyrylcarnitine	Fatty acids	Metabolon HD4	MAR00784	Muscle_FAOXC1811603m	Beta Oxidation of Fatty Acid (Oleoyl-CoA)	Fatty acid oxidation	Fatty acid metabolism	8001	-0.283652	0.0810337	1.31365e-141	8.7555e-137	Yes	NA	NA	NA	NA	NA	-0.0513272	0.00271576	5.49768e-06	0.00265387	No	NA	NA	NA	NA
met_1_arachidonoyl_GPC_20_4n6ASTERISK ~ MAR00181	Brain	met_1_arachidonoyl_GPC_20_4n6ASTERISK	1-arachidonoyl-GPC (20:4n6)*	Glycerides and phospholipids	Metabolon HD4	MAR00181	Brain_DESAT20_1	Fatty Acyl Coenzyme A Desaturase (N-C20:3CoA -> N-C20:4CoA)	Fatty acid biosynthesis	Fatty acid metabolism	8114	0.283423	0.0784693	5.61038e-139	3.666e-134	Yes	NA	NA	NA	NA	NA	0.0234516	0.000533743	0.0425199	0.806927	No	NA	NA	NA	NA
met_16a_hydroxy_DHEA_3_sulfate ~ MAR07961	Adipocytes	met_16a_hydroxy_DHEA_3_sulfate	16a-hydroxy DHEA 3-sulfate	Steroids and Sterols	Metabolon HD4	MAR07961	Adipocytes_6HTSTSTERONEte	Hydroxylated Testosterone Transport	Transport reactions	Steroid metabolism	8113	0.273857	0.0776514	1.79293e-137	1.14903e-132	Yes	NA	NA	NA	NA	NA	0.0959356	0.00944787	1.20365e-17	2.21612e-14	Yes	NA	NA	NA	NA
met_X___24309 ~ MAR08941	Liver	met_X___24309	X - 24309	Unknown	Metabolon HD4	MAR08941	Liver_FATP3t	Fatty Acid Electroneutral Transport (Stearate)	Transport reactions	Fatty acid metabolism	8052	0.279664	0.0773081	7.49306e-136	4.71144e-131	Yes	NA	NA	NA	NA	NA	-0.0116279	0.000134736	0.310019	0.957046	No	NA	NA	NA	NA
met_ethylmalonate ~ MAR03784	Skeletal Muscle	met_ethylmalonate	ethylmalonate	Amino Acids	Metabolon HD4	MAR03784	Muscle_ACOAD10m	Acyl Coenzyme A Dehydrogenase (2-Methylbutanoyl Coenzyme A), Mitochondrial	Glycine, serine and threonine metabolism	Amino acid and amine metabolism	8112	-0.277398	0.0761617	9.45008e-135	5.83193e-130	Yes	NA	NA	NA	NA	NA	0.0274736	0.000750579	0.0161634	0.677799	No	NA	NA	NA	NA
met_1_palmitoyl_2_arachidonoyl_GPC_16_0_20_4 ~ MAR00181	Brain	met_1_palmitoyl_2_arachidonoyl_GPC_16_0_20_4	1-palmitoyl-2-arachidonoyl-GPC (16:0/20:4)	Glycerides and phospholipids	Metabolon HD4	MAR00181	Brain_DESAT20_1	Fatty Acyl Coenzyme A Desaturase (N-C20:3CoA -> N-C20:4CoA)	Fatty acid biosynthesis	Fatty acid metabolism	8114	0.276667	0.0746624	4.56067e-132	2.76335e-127	Yes	NA	NA	NA	NA	NA	0.0235097	0.0005356	0.0421616	0.80587	No	NA	NA	NA	NA
met_X___21792 ~ MAR00154	Adipocytes	met_X___21792	X - 21792	Unknown	Metabolon HD4	MAR00154	Adipocytes_RE2649C	Acyl Coenzyme A Hydrolase (Propanoyl-CoA)	Acyl-CoA hydrolysis	Fatty acid metabolism	7839	0.278166	0.0770744	6.60768e-132	3.93216e-127	Yes	NA	NA	NA	NA	NA	-0.0495058	0.00240128	2.32496e-05	0.00955574	No	NA	NA	NA	NA
met_imidazole_lactate ~ MAR04246	Heart	met_imidazole_lactate	imidazole lactate	Amino Acids	Metabolon HD4	MAR04246	Heart_RE2349C	Kynurenine-Oxoglutarate Transaminase	Phenylalanine, tyrosine and tryptophan biosynthesis	Amino acid and amine metabolism	8059	-0.272716	0.0746932	3.0288e-131	1.77078e-126	Yes	NA	NA	NA	NA	NA	0.00982247	9.66047e-05	0.389822	0.967376	No	NA	NA	NA	NA
met_X___24309 ~ MAR11305	Liver	met_X___24309	X - 24309	Unknown	Metabolon HD4	MAR11305	Liver_FAS180	Fatty acid synthase (C16->C18)	Fatty acid biosynthesis	Fatty acid metabolism	8052	0.273704	0.0746969	3.76698e-131	2.16439e-126	Yes	NA	NA	NA	NA	NA	0.0228659	0.000510997	0.048018	0.820694	No	NA	NA	NA	NA
met_1_arachidonoyl_GPC_20_4n6ASTERISK ~ MAR00150	Skeletal Muscle	met_1_arachidonoyl_GPC_20_4n6ASTERISK	1-arachidonoyl-GPC (20:4n6)*	Glycerides and phospholipids	Metabolon HD4	MAR00150	Muscle_DESAT18_7	Fatty Acyl Coenzyme A Desaturase (N-C18:1CoA -> N-C18:2CoA)	Fatty acid biosynthesis	Fatty acid metabolism	8114	-0.272242	0.0740786	5.20315e-131	2.9389e-126	Yes	NA	NA	NA	NA	NA	0.134878	0.0186006	2.50351e-33	1.21589e-29	Yes	NA	NA	NA	NA
LA_pct ~ MAR00150	Skeletal Muscle	LA_pct	Ratio of 18:2 linoleic acid to total fatty acids	Fatty acids	Nightingale Health	MAR00150	Muscle_DESAT18_7	Fatty Acyl Coenzyme A Desaturase (N-C18:1CoA -> N-C18:2CoA)	Fatty acid biosynthesis	Fatty acid metabolism	36830	0.126101	0.0158928	2.51637e-130	1.39763e-125	Yes	118346	0.0996282	0.00991729	5.69989e-248	9.8038e-247	-0.0666448	0.00444608	1.43627e-37	8.2843e-34	Yes	-0.0475669	0.00226245	1.83152e-58	4.49505e-58
met_1_arachidonoyl_GPC_20_4n6ASTERISK ~ MAR00181	Skeletal Muscle	met_1_arachidonoyl_GPC_20_4n6ASTERISK	1-arachidonoyl-GPC (20:4n6)*	Glycerides and phospholipids	Metabolon HD4	MAR00181	Muscle_DESAT20_1	Fatty Acyl Coenzyme A Desaturase (N-C20:3CoA -> N-C20:4CoA)	Fatty acid biosynthesis	Fatty acid metabolism	8114	0.268403	0.0736512	3.08998e-130	1.68809e-125	Yes	NA	NA	NA	NA	NA	0.286083	0.0837274	1.44102e-148	1.30447e-143	Yes	NA	NA	NA	NA
met_ethylmalonate ~ MAR00818	Skeletal Muscle	met_ethylmalonate	ethylmalonate	Amino Acids	Metabolon HD4	MAR00818	Muscle_FAOXC18480m	Beta Oxidation of Fatty Acid [(6Z,9Z,12Z,15Z)-Octadecatetraenoyl-CoA]	Fatty acid oxidation	Fatty acid metabolism	8112	-0.272432	0.0734948	6.39997e-130	3.43999e-125	Yes	NA	NA	NA	NA	NA	-0.338037	0.115014	1.00016e-206	1.81077e-201	Yes	NA	NA	NA	NA
met_butyrylcarnitine ~ MAR00776	Skeletal Muscle	met_butyrylcarnitine	butyrylcarnitine	Fatty acids	Metabolon HD4	MAR00776	Muscle_FAOXC180	Beta Oxidation of Long Chain Fatty Acid (Stearoyl-CoA)	Fatty acid oxidation	Fatty acid metabolism	8001	-0.271079	0.0743781	1.09683e-129	5.80187e-125	Yes	NA	NA	NA	NA	NA	-0.32175	0.103637	9.72232e-183	1.32016e-177	Yes	NA	NA	NA	NA
met_ethylmalonate ~ MAR03163	Skeletal Muscle	met_ethylmalonate	ethylmalonate	Amino Acids	Metabolon HD4	MAR03163	Muscle_ACOAD1fm	Acyl Coenzyme A Dehydrogenase (Butanoyl Coenzyme A), Mitochondrial	Butanoate metabolism	Fatty acid metabolism	8112	-0.269727	0.0730685	3.776e-129	1.96618e-124	Yes	NA	NA	NA	NA	NA	-0.112423	0.0129237	1.36418e-23	3.90315e-20	Yes	NA	NA	NA	NA
met_1_arachidonoyl_GPC_20_4n6ASTERISK ~ MAR02368	Brain	met_1_arachidonoyl_GPC_20_4n6ASTERISK	1-arachidonoyl-GPC (20:4n6)*	Glycerides and phospholipids	Metabolon HD4	MAR02368	Brain_HMR_2368	Linoleoyl Coenzyme A, Ferrocytochrome B5:Oxygen Oxidoreductase (6, 7 Cis-Dehydrogenating)	Omega-6 fatty acid metabolism	Fatty acid metabolism	8114	0.266818	0.0724134	5.34872e-128	2.74225e-123	Yes	NA	NA	NA	NA	NA	0.090831	0.00758597	1.85128e-14	2.59265e-11	Yes	NA	NA	NA	NA
met_1_arachidonoyl_GPC_20_4n6ASTERISK ~ MAR00150	Heart	met_1_arachidonoyl_GPC_20_4n6ASTERISK	1-arachidonoyl-GPC (20:4n6)*	Glycerides and phospholipids	Metabolon HD4	MAR00150	Heart_DESAT18_7	Fatty Acyl Coenzyme A Desaturase (N-C18:1CoA -> N-C18:2CoA)	Fatty acid biosynthesis	Fatty acid metabolism	8114	-0.266735	0.0720678	2.25262e-127	1.1374e-122	Yes	NA	NA	NA	NA	NA	0.157271	0.0247775	5.89323e-44	4.30612e-40	Yes	NA	NA	NA	NA
met_arachidonate_20_4n6 ~ MAR00152	Liver	met_arachidonate_20_4n6	arachidonate (20:4n6)	Fatty acids	Metabolon HD4	MAR00152	Liver_DESAT18_9	Fatty Acyl Coenzyme A Desaturase (N-C18:2CoA -> N-C18:3CoA)	Fatty acid biosynthesis	Fatty acid metabolism	8081	0.265211	0.0710938	4.21497e-125	2.09648e-120	Yes	NA	NA	NA	NA	NA	0.260791	0.0683422	3.65381e-120	1.77721e-115	Yes	NA	NA	NA	NA
met_ethylmalonate ~ MAR00916	Skeletal Muscle	met_ethylmalonate	ethylmalonate	Amino Acids	Metabolon HD4	MAR00916	Muscle_FAOXC204	Beta Oxidation of Long Chain Fatty Acid (Arachidonyl-CoA)	Fatty acid oxidation	Fatty acid metabolism	8112	-0.265769	0.0706659	8.22975e-125	4.01697e-120	Yes	NA	NA	NA	NA	NA	-0.290771	0.085597	5.94983e-152	6.0593e-147	Yes	NA	NA	NA	NA
LA_pct ~ MAR02368	Brain	LA_pct	Ratio of 18:2 linoleic acid to total fatty acids	Fatty acids	Nightingale Health	MAR02368	Brain_HMR_2368	Linoleoyl Coenzyme A, Ferrocytochrome B5:Oxygen Oxidoreductase (6, 7 Cis-Dehydrogenating)	Omega-6 fatty acid metabolism	Fatty acid metabolism	36830	-0.123365	0.0152145	8.31721e-125	4.01697e-120	Yes	118346	-0.0943028	0.00889708	5.56548e-225	8.04779e-224	-0.03674	0.00134669	1.85775e-12	2.13928e-09	Yes	-0.0293626	0.000860994	2.75619e-23	4.37189e-23
met_1_palmitoyl_2_arachidonoyl_GPC_16_0_20_4 ~ MAR00150	Skeletal Muscle	met_1_palmitoyl_2_arachidonoyl_GPC_16_0_20_4	1-palmitoyl-2-arachidonoyl-GPC (16:0/20:4)	Glycerides and phospholipids	Metabolon HD4	MAR00150	Muscle_DESAT18_7	Fatty Acyl Coenzyme A Desaturase (N-C18:1CoA -> N-C18:2CoA)	Fatty acid biosynthesis	Fatty acid metabolism	8114	-0.265948	0.0705881	1.05629e-124	5.02871e-120	Yes	NA	NA	NA	NA	NA	0.137674	0.0193509	1.28883e-34	6.64581e-31	Yes	NA	NA	NA	NA
met_1_palmitoyl_2_arachidonoyl_GPC_16_0_20_4 ~ MAR00150	Heart	met_1_palmitoyl_2_arachidonoyl_GPC_16_0_20_4	1-palmitoyl-2-arachidonoyl-GPC (16:0/20:4)	Glycerides and phospholipids	Metabolon HD4	MAR00150	Heart_DESAT18_7	Fatty Acyl Coenzyme A Desaturase (N-C18:1CoA -> N-C18:2CoA)	Fatty acid biosynthesis	Fatty acid metabolism	8114	-0.264129	0.0705619	1.17768e-124	5.52765e-120	Yes	NA	NA	NA	NA	NA	0.152618	0.0232986	2.0878e-41	1.40286e-37	Yes	NA	NA	NA	NA
met_imidazole_lactate ~ MAR04246	Skeletal Muscle	met_imidazole_lactate	imidazole lactate	Amino Acids	Metabolon HD4	MAR04246	Muscle_RE2349C	Kynurenine-Oxoglutarate Transaminase	Phenylalanine, tyrosine and tryptophan biosynthesis	Amino acid and amine metabolism	8059	-0.264432	0.0702336	3.06747e-123	1.41977e-118	Yes	NA	NA	NA	NA	NA	-0.0013741	1.86539e-06	0.904885	0.997159	No	NA	NA	NA	NA
met_X___21792 ~ MAR00153	Adipocytes	met_X___21792	X - 21792	Unknown	Metabolon HD4	MAR00153	Adipocytes_ACS2	Acetyl Coenzyme A Synthase (Propionate)	Propanoate metabolism	Fatty acid metabolism	7839	0.270377	0.072026	4.52972e-123	2.06785e-118	Yes	NA	NA	NA	NA	NA	-0.000104407	1.11411e-08	0.992733	0.999726	No	NA	NA	NA	NA
met_1_arachidonoyl_GPC_20_4n6ASTERISK ~ MAR00186	Heart	met_1_arachidonoyl_GPC_20_4n6ASTERISK	1-arachidonoyl-GPC (20:4n6)*	Glycerides and phospholipids	Metabolon HD4	MAR00186	Heart_DESAT20_2	Fatty Acyl Coenzyme A Desaturase (N-C20:4CoA -> N-C20:5CoA)	Fatty acid biosynthesis	Fatty acid metabolism	8114	0.264351	0.0693942	1.49951e-122	6.75287e-118	Yes	NA	NA	NA	NA	NA	0.236464	0.0571028	1.50527e-100	5.63848e-96	Yes	NA	NA	NA	NA
Unsaturation ~ MAR00149	Heart	Unsaturation	Estimated degree of fatty acid unsaturation	Fatty acids	Nightingale Health	MAR00149	Heart_DESAT18_6	Fatty Acyl Coenzyme A Desaturase (N-C18:1CoA -> N-C18:2CoA)	Fatty acid biosynthesis	Fatty acid metabolism	36906	0.121733	0.0148074	9.64103e-122	4.28383e-117	Yes	119999	0.14478	0.0209844	<2.225x10-308	<2.225x10-308	0.0374758	0.00140513	5.86744e-13	7.10036e-10	Yes	0.0521312	0.00271839	7.91889e-71	2.26858e-70
met_1_palmitoyl_2_arachidonoyl_GPC_16_0_20_4 ~ MAR00181	Skeletal Muscle	met_1_palmitoyl_2_arachidonoyl_GPC_16_0_20_4	1-palmitoyl-2-arachidonoyl-GPC (16:0/20:4)	Glycerides and phospholipids	Metabolon HD4	MAR00181	Muscle_DESAT20_1	Fatty Acyl Coenzyme A Desaturase (N-C20:3CoA -> N-C20:4CoA)	Fatty acid biosynthesis	Fatty acid metabolism	8114	0.259632	0.0688142	1.66138e-121	7.28491e-117	Yes	NA	NA	NA	NA	NA	0.275125	0.0773214	6.84871e-137	4.9598e-132	Yes	NA	NA	NA	NA
met_X___21792 ~ MAR00284	Adipocytes	met_X___21792	X - 21792	Unknown	Metabolon HD4	MAR00284	Adipocytes_RE0577C	Acyl Coenzyme A Hydrolase (Eicosanoyl-CoA)	Acyl-CoA hydrolysis	Fatty acid metabolism	7839	0.269846	0.0710159	2.61993e-121	1.13388e-116	Yes	NA	NA	NA	NA	NA	0.000964713	9.15306e-07	0.934203	0.998022	No	NA	NA	NA	NA
met_4_guanidinobutanoate ~ MAR04424	Heart	met_4_guanidinobutanoate	4-guanidinobutanoate	Amino Acids	Metabolon HD4	MAR04424	Heart_AGMTm	Agmatinase, Mitochondrial	Arginine and proline metabolism	Amino acid and amine metabolism	8027	-0.265455	0.0693965	2.74867e-121	1.17435e-116	Yes	NA	NA	NA	NA	NA	-0.273097	0.072774	2.55679e-127	1.36594e-122	Yes	NA	NA	NA	NA
met_pregnen_diol_disulfateASTERISK ~ MAR04151	Liver	met_pregnen_diol_disulfateASTERISK	pregnen-diol disulfate*	Steroids and Sterols	Metabolon HD4	MAR04151	Liver_EX_HC02196e_bc	Exchange of Glycoursodeoxycholate	Exchange/demand reactions	Bile Acid metabolism	8115	0.258235	0.0678925	7.30693e-120	3.08232e-115	Yes	NA	NA	NA	NA	NA	0.0539576	0.00289516	2.27595e-06	0.00119168	No	NA	NA	NA	NA
met_butyrylcarnitine ~ MAR00818	Skeletal Muscle	met_butyrylcarnitine	butyrylcarnitine	Fatty acids	Metabolon HD4	MAR00818	Muscle_FAOXC18480m	Beta Oxidation of Fatty Acid [(6Z,9Z,12Z,15Z)-Octadecatetraenoyl-CoA]	Fatty acid oxidation	Fatty acid metabolism	8001	-0.263462	0.068522	2.88725e-119	1.20272e-114	Yes	NA	NA	NA	NA	NA	-0.309769	0.0964914	1.25827e-169	1.41398e-164	Yes	NA	NA	NA	NA
met_ethylmalonate ~ MAR00965	Skeletal Muscle	met_ethylmalonate	ethylmalonate	Amino Acids	Metabolon HD4	MAR00965	Muscle_FAOXC2252053m	Beta Oxidation of Long Chain Fatty Acid [(4Z,7Z,10Z,13Z,16Z)-Docosapentaenoyl-CoA]	Fatty acid oxidation	Fatty acid metabolism	8112	-0.260223	0.0671503	1.75306e-118	7.21245e-114	Yes	NA	NA	NA	NA	NA	-0.23329	0.0547862	2.07852e-96	6.91188e-92	Yes	NA	NA	NA	NA
LA_pct ~ MAR00181	Skeletal Muscle	LA_pct	Ratio of 18:2 linoleic acid to total fatty acids	Fatty acids	Nightingale Health	MAR00181	Muscle_DESAT20_1	Fatty Acyl Coenzyme A Desaturase (N-C20:3CoA -> N-C20:4CoA)	Fatty acid biosynthesis	Fatty acid metabolism	36830	-0.120088	0.0144201	2.39755e-118	9.74372e-114	Yes	118346	-0.0938613	0.00880239	3.28679e-220	4.55136e-219	-0.126762	0.0160589	1.1177e-131	7.00468e-127	Yes	-0.0974575	0.00949437	5.13476e-240	5.94745e-239
L_HDL_TG ~ MAR00002	Liver	L_HDL_TG	Triglycerides in large HDL	Lipoprotein particles and their constituents	Nightingale Health	MAR00002	Liver_LPSe	Triacylglycerol Lipase, Extracellular	Acylglycerides metabolism	Glyceride and phospholipid metabolism	36548	-0.119448	0.0142733	2.85528e-116	1.14641e-111	Yes	119456	-0.148743	0.0220166	<2.225x10-308	<2.225x10-308	-0.132978	0.0176991	6.02553e-144	4.67658e-139	Yes	-0.171209	0.0291488	<2.225x10-308	<2.225x10-308
met_1_palmitoyl_2_arachidonoyl_GPC_16_0_20_4 ~ MAR02368	Brain	met_1_palmitoyl_2_arachidonoyl_GPC_16_0_20_4	1-palmitoyl-2-arachidonoyl-GPC (16:0/20:4)	Glycerides and phospholipids	Metabolon HD4	MAR02368	Brain_HMR_2368	Linoleoyl Coenzyme A, Ferrocytochrome B5:Oxygen Oxidoreductase (6, 7 Cis-Dehydrogenating)	Omega-6 fatty acid metabolism	Fatty acid metabolism	8114	0.253626	0.0653331	2.99432e-115	1.18793e-110	Yes	NA	NA	NA	NA	NA	0.0684088	0.00429658	8.38823e-09	6.32928e-06	No	NA	NA	NA	NA
met_1_arachidonoyl_GPC_20_4n6ASTERISK ~ MAR00181	Heart	met_1_arachidonoyl_GPC_20_4n6ASTERISK	1-arachidonoyl-GPC (20:4n6)*	Glycerides and phospholipids	Metabolon HD4	MAR00181	Heart_DESAT20_1	Fatty Acyl Coenzyme A Desaturase (N-C20:3CoA -> N-C20:4CoA)	Fatty acid biosynthesis	Fatty acid metabolism	8114	0.253723	0.0641003	4.85799e-113	1.90462e-108	Yes	NA	NA	NA	NA	NA	0.238136	0.0573538	5.38401e-101	2.08879e-96	Yes	NA	NA	NA	NA
met_X___21792 ~ MAR00637	Adipocytes	met_X___21792	X - 21792	Unknown	Metabolon HD4	MAR00637	Adipocytes_EX_nrvnce_bc	Exchange of Nervonic Acid	Exchange/demand reactions	Fatty acid metabolism	7839	0.258942	0.0659513	1.68444e-112	6.52719e-108	Yes	NA	NA	NA	NA	NA	0.0159698	0.00025708	0.166454	0.924297	No	NA	NA	NA	NA
met_pregnen_diol_disulfateASTERISK ~ MAR01830	Liver	met_pregnen_diol_disulfateASTERISK	pregnen-diol disulfate*	Steroids and Sterols	Metabolon HD4	MAR01830	Liver_RE2112C	Cholate Hydratase (NADPH)	Bile acid biosynthesis	Bile Acid metabolism	8115	0.250407	0.0637012	2.43753e-112	9.33684e-108	Yes	NA	NA	NA	NA	NA	0.0938937	0.00867665	2.49444e-16	4.12433e-13	Yes	NA	NA	NA	NA
met_X___21792 ~ MAR00975	Skeletal Muscle	met_X___21792	X - 21792	Unknown	Metabolon HD4	MAR00975	Muscle_FAOXC241181x	Beta Oxidation of Long Chain Fatty Acid [(15Z)-Tetracosenoyl-CoA], peroxisome	Fatty acid oxidation	Fatty acid metabolism	7839	-0.257978	0.065121	4.63431e-111	1.75498e-106	Yes	NA	NA	NA	NA	NA	-0.0107414	0.000116654	0.35131	0.962672	No	NA	NA	NA	NA
met_X___24309 ~ MAR01675	Heart	met_X___24309	X - 24309	Unknown	Metabolon HD4	MAR01675	Heart_PTE4x	Peroxisomal Acyl Coenzyme A Thioesterase (Phytanoyl-CoA)	Fatty acid oxidation	Fatty acid metabolism	8052	0.248457	0.0626141	1.45517e-109	5.44872e-105	Yes	NA	NA	NA	NA	NA	0.101904	0.0103024	5.59515e-19	1.14751e-15	Yes	NA	NA	NA	NA
met_butyrylcarnitine ~ MAR00965	Skeletal Muscle	met_butyrylcarnitine	butyrylcarnitine	Fatty acids	Metabolon HD4	MAR00965	Muscle_FAOXC2252053m	Beta Oxidation of Long Chain Fatty Acid [(4Z,7Z,10Z,13Z,16Z)-Docosapentaenoyl-CoA]	Fatty acid oxidation	Fatty acid metabolism	8001	-0.250417	0.0619785	1.06881e-107	3.95755e-103	Yes	NA	NA	NA	NA	NA	-0.219132	0.048316	8.59048e-84	2.12086e-79	Yes	NA	NA	NA	NA
met_ethylmalonate ~ MAR03430	Skeletal Muscle	met_ethylmalonate	ethylmalonate	Amino Acids	Metabolon HD4	MAR03430	Muscle_FAOXC226	Beta Oxidation of Long Chain Fatty Acid [(4Z,7Z,10Z,13Z,16Z,19Z)-Docosahexaenoyl-CoA]	Beta oxidation of even-chain fatty acids (mitochondrial)	Fatty acid metabolism	8112	0.24427	0.0609776	1.99187e-107	7.29442e-103	Yes	NA	NA	NA	NA	NA	NA	NA	NA	NA	NA	NA	NA	NA	NA
met_butyrylcarnitine ~ MAR03163	Skeletal Muscle	met_butyrylcarnitine	butyrylcarnitine	Fatty acids	Metabolon HD4	MAR03163	Muscle_ACOAD1fm	Acyl Coenzyme A Dehydrogenase (Butanoyl Coenzyme A), Mitochondrial	Butanoate metabolism	Fatty acid metabolism	8001	-0.24807	0.0614781	8.1341e-107	2.9464e-102	Yes	NA	NA	NA	NA	NA	-0.0942963	0.00906584	9.01641e-17	1.54001e-13	Yes	NA	NA	NA	NA
LA_pct ~ MAR00186	Heart	LA_pct	Ratio of 18:2 linoleic acid to total fatty acids	Fatty acids	Nightingale Health	MAR00186	Heart_DESAT20_2	Fatty Acyl Coenzyme A Desaturase (N-C20:4CoA -> N-C20:5CoA)	Fatty acid biosynthesis	Fatty acid metabolism	36830	-0.113935	0.0129827	1.14136e-106	4.08988e-102	Yes	118346	-0.0897468	0.00805609	7.91389e-204	9.57874e-203	-0.103616	0.0107441	1.64429e-88	4.50297e-84	Yes	-0.0746099	0.00556442	3.01841e-141	1.80656e-140
LA_pct ~ MAR00150	Heart	LA_pct	Ratio of 18:2 linoleic acid to total fatty acids	Fatty acids	Nightingale Health	MAR00150	Heart_DESAT18_7	Fatty Acyl Coenzyme A Desaturase (N-C18:1CoA -> N-C18:2CoA)	Fatty acid biosynthesis	Fatty acid metabolism	36830	0.113881	0.0129621	1.67788e-106	5.94845e-102	Yes	118346	0.0951439	0.00905698	5.27033e-229	8.3609e-228	-0.0593872	0.00352923	3.70011e-30	1.55389e-26	Yes	-0.0560987	0.00314959	1.0696e-80	3.44411e-80
Unsaturation ~ MAR00568	Brain	Unsaturation	Estimated degree of fatty acid unsaturation	Fatty acids	Nightingale Health	MAR00568	Brain_EX_arachde_csf	Exchange of Nc20:4	Exchange/demand reactions	Fatty acid metabolism	36906	-0.113617	0.0129052	2.96664e-106	1.04067e-101	Yes	119999	-0.137224	0.0188319	<2.225x10-308	<2.225x10-308	-0.0099833	9.95903e-05	0.0552205	0.834744	No	-0.00554689	3.07812e-05	0.0584687	0.0655077
met_X___21792 ~ MAR01674	Brain	met_X___21792	X - 21792	Unknown	Metabolon HD4	MAR01674	Brain_PTE3x	Peroxisomal Acyl Coenzyme A Thioesterase (Pristanoyl Coenzyme A)	Fatty acid oxidation	Fatty acid metabolism	7839	0.249832	0.0623187	3.27752e-106	1.13774e-101	Yes	NA	NA	NA	NA	NA	0.211627	0.0452287	6.19907e-77	1.23183e-72	Yes	NA	NA	NA	NA
met_2_arachidonoyl_GPC_20_4ASTERISK ~ MAR00743	Liver	met_2_arachidonoyl_GPC_20_4ASTERISK	2-arachidonoyl-GPC (20:4)*	Glycerides and phospholipids	Metabolon HD4	MAR00743	Liver_FAEL183	Fatty-Acyl Coenzyme A Elongation (N-C18:3CoA)	Fatty acid biosynthesis	Fatty acid metabolism	8038	0.245261	0.060598	8.22833e-106	2.8269e-101	Yes	NA	NA	NA	NA	NA	0.299812	0.0902432	4.56036e-159	4.95388e-154	Yes	NA	NA	NA	NA
Unsaturation ~ MAR07152	Brain	Unsaturation	Estimated degree of fatty acid unsaturation	Fatty acids	Nightingale Health	MAR07152	Brain_LINOFATPtc	Transport and Activation of Linoleate	Transport reactions	Fatty acid metabolism	36906	0.112718	0.0126973	1.45574e-104	4.95024e-100	Yes	119999	0.133737	0.017894	<2.225x10-308	<2.225x10-308	0.0197508	0.000389904	0.000148461	0.0466822	No	0.0168422	0.000283402	9.3695e-09	1.22244e-08
met_5alpha_androstan_3beta_17beta_diol_disulfate ~ MAR07961	Adipocytes	met_5alpha_androstan_3beta_17beta_diol_disulfate	5alpha-androstan-3beta 17beta-diol disulfate	Steroids and Sterols	Metabolon HD4	MAR07961	Adipocytes_6HTSTSTERONEte	Hydroxylated Testosterone Transport	Transport reactions	Steroid metabolism	8109	-0.24035	0.0593716	1.59926e-104	5.38337e-100	Yes	NA	NA	NA	NA	NA	-0.103244	0.0109437	3.39043e-20	7.6095e-17	Yes	NA	NA	NA	NA
met_X___24309 ~ MAR00146	Liver	met_X___24309	X - 24309	Unknown	Metabolon HD4	MAR00146	Liver_DESAT18_3	Stearoyl Coenzyme A Desaturase (N-C18:0CoA -> N-C18:1CoA)	Fatty acid biosynthesis	Fatty acid metabolism	8052	0.248514	0.0595332	4.20675e-104	1.4019e-99	Yes	NA	NA	NA	NA	NA	0.0113345	0.000132418	0.314217	0.957587	No	NA	NA	NA	NA
met_1_palmitoyl_2_arachidonoyl_GPC_16_0_20_4 ~ MAR00186	Heart	met_1_palmitoyl_2_arachidonoyl_GPC_16_0_20_4	1-palmitoyl-2-arachidonoyl-GPC (16:0/20:4)	Glycerides and phospholipids	Metabolon HD4	MAR00186	Heart_DESAT20_2	Fatty Acyl Coenzyme A Desaturase (N-C20:4CoA -> N-C20:5CoA)	Fatty acid biosynthesis	Fatty acid metabolism	8114	0.242815	0.0584614	5.74701e-103	1.89623e-98	Yes	NA	NA	NA	NA	NA	0.215244	0.0472436	4.23424e-83	9.92723e-79	Yes	NA	NA	NA	NA
met_X___24309 ~ MAR01726	Liver	met_X___24309	X - 24309	Unknown	Metabolon HD4	MAR01726	Liver_r0651	Chenodeoxycholate:Coa Ligase (AMP-Forming) Bile Acid Biosynthesis	Bile acid biosynthesis	Bile Acid metabolism	8052	0.243611	0.0585364	2.43829e-102	7.96628e-98	Yes	NA	NA	NA	NA	NA	0.0401228	0.00158298	0.000499643	0.121097	No	NA	NA	NA	NA
met_1_palmitoyl_2_arachidonoyl_GPC_16_0_20_4 ~ MAR00181	Heart	met_1_palmitoyl_2_arachidonoyl_GPC_16_0_20_4	1-palmitoyl-2-arachidonoyl-GPC (16:0/20:4)	Glycerides and phospholipids	Metabolon HD4	MAR00181	Heart_DESAT20_1	Fatty Acyl Coenzyme A Desaturase (N-C20:3CoA -> N-C20:4CoA)	Fatty acid biosynthesis	Fatty acid metabolism	8114	0.241694	0.05808	2.7457e-102	8.88354e-98	Yes	NA	NA	NA	NA	NA	0.219807	0.0487923	7.89491e-86	2.02587e-81	Yes	NA	NA	NA	NA
met_1_arachidonoyl_GPC_20_4n6ASTERISK ~ MAR00149	Heart	met_1_arachidonoyl_GPC_20_4n6ASTERISK	1-arachidonoyl-GPC (20:4n6)*	Glycerides and phospholipids	Metabolon HD4	MAR00149	Heart_DESAT18_6	Fatty Acyl Coenzyme A Desaturase (N-C18:1CoA -> N-C18:2CoA)	Fatty acid biosynthesis	Fatty acid metabolism	8114	0.235604	0.0578417	7.29011e-102	2.33599e-97	Yes	NA	NA	NA	NA	NA	0.0771424	0.00594803	1.1975e-11	1.26828e-08	Yes	NA	NA	NA	NA
met_ethylmalonate ~ MAR00780	Skeletal Muscle	met_ethylmalonate	ethylmalonate	Amino Acids	Metabolon HD4	MAR00780	Muscle_FAOXC1811602m	Beta Oxidation of Fatty Acid (11-Octadecenoyl Coenzyme A)	Fatty acid oxidation	Fatty acid metabolism	8112	-0.237828	0.0575259	2.82224e-101	8.95725e-97	Yes	NA	NA	NA	NA	NA	-0.0620305	0.00392056	3.76806e-08	2.63851e-05	No	NA	NA	NA	NA
met_1_1_enyl_stearoyl_2_arachidonoyl_GPC_P_18_0_20_4 ~ MAR00152	Liver	met_1_1_enyl_stearoyl_2_arachidonoyl_GPC_P_18_0_20_4	1-(1-enyl-stearoyl)-2-arachidonoyl-GPC (P-18:0/20:4)	Glycerides and phospholipids	Metabolon HD4	MAR00152	Liver_DESAT18_9	Fatty Acyl Coenzyme A Desaturase (N-C18:2CoA -> N-C18:3CoA)	Fatty acid biosynthesis	Fatty acid metabolism	8041	0.238321	0.0575191	2.05866e-100	6.47215e-96	Yes	NA	NA	NA	NA	NA	0.237123	0.0567792	4.15082e-99	1.47033e-94	Yes	NA	NA	NA	NA
met_butyrylcarnitine ~ MAR03784	Skeletal Muscle	met_butyrylcarnitine	butyrylcarnitine	Fatty acids	Metabolon HD4	MAR03784	Muscle_ACOAD10m	Acyl Coenzyme A Dehydrogenase (2-Methylbutanoyl Coenzyme A), Mitochondrial	Glycine, serine and threonine metabolism	Amino acid and amine metabolism	8001	-0.240795	0.0575973	5.38036e-100	1.6757e-95	Yes	NA	NA	NA	NA	NA	0.0203644	0.000410569	0.0773785	0.86709	No	NA	NA	NA	NA
LA_pct ~ MAR00181	Heart	LA_pct	Ratio of 18:2 linoleic acid to total fatty acids	Fatty acids	Nightingale Health	MAR00181	Heart_DESAT20_1	Fatty Acyl Coenzyme A Desaturase (N-C20:3CoA -> N-C20:4CoA)	Fatty acid biosynthesis	Fatty acid metabolism	36830	-0.10988	0.0120802	2.40856e-99	7.43198e-95	Yes	118346	-0.0846093	0.00716129	2.44148e-181	2.5573e-180	-0.101586	0.0103196	4.52415e-85	1.14292e-80	Yes	-0.0756169	0.00571669	4.55916e-145	2.88986e-144
met_X___21792 ~ MAR00639	Liver	met_X___21792	X - 21792	Unknown	Metabolon HD4	MAR00639	Liver_EX_ocdcae_bc	Exchange of Octadecanoate (N-C18:0)	Exchange/demand reactions	Fatty acid metabolism	7839	0.244666	0.0581737	4.60214e-99	1.40703e-94	Yes	NA	NA	NA	NA	NA	-0.0201579	0.000391019	0.0879069	0.877868	No	NA	NA	NA	NA
met_5_methyluridine_ribothymidine ~ MAR04603	Liver	met_5_methyluridine_ribothymidine	5-methyluridine (ribothymidine)	Nucleotides	Metabolon HD4	MAR04603	Liver_PUNP4	Purine-Nucleoside Phosphorylase (Deoxyguanosine)	Purine metabolism	Nucleotide metabolism	8115	-0.234952	0.0553629	1.80823e-97	5.47812e-93	Yes	NA	NA	NA	NA	NA	0.0460836	0.00207492	6.30409e-05	0.0226733	No	NA	NA	NA	NA
met_X___21792 ~ MAR00313	Adipocytes	met_X___21792	X - 21792	Unknown	Metabolon HD4	MAR00313	Adipocytes_DOCOSACT	Transport and activation of Docosanoic Acid	Fatty acid activation (cytosolic)	Fatty acid metabolism	7839	0.240755	0.0571545	2.60526e-97	7.82163e-93	Yes	NA	NA	NA	NA	NA	-0.0130138	0.000170706	0.259529	0.948773	No	NA	NA	NA	NA
met_pregnen_diol_disulfateASTERISK ~ MAR04150	Liver	met_pregnen_diol_disulfateASTERISK	pregnen-diol disulfate*	Steroids and Sterols	Metabolon HD4	MAR04150	Liver_EX_HC02195e_bc	Exchange of Tauroursodeoxycholate	Exchange/demand reactions	Bile Acid metabolism	8115	0.233424	0.0551486	4.34197e-97	1.29193e-92	Yes	NA	NA	NA	NA	NA	0.022376	0.00050463	0.0485623	0.821467	No	NA	NA	NA	NA
met_X___21792 ~ MAR00354	Liver	met_X___21792	X - 21792	Unknown	Metabolon HD4	MAR00354	Liver_HMR_0354	Acyl Coenzyme A Hydrolase [(6Z,9Z,12Z,15Z)-Octadecatetraenoyl-CoA]	Acyl-CoA hydrolysis	Fatty acid metabolism	7839	0.241089	0.0566276	2.09548e-96	6.17981e-92	Yes	NA	NA	NA	NA	NA	0.402967	0.159792	6.57652e-284	3.57201e-278	Yes	NA	NA	NA	NA
met_1_palmityl_2_arachidonoyl_GPC_O_16_0_20_4ASTERISK ~ MAR00152	Liver	met_1_palmityl_2_arachidonoyl_GPC_O_16_0_20_4ASTERISK	1-palmityl-2-arachidonoyl-GPC (O-16:0/20:4)*	Glycerides and phospholipids	Metabolon HD4	MAR00152	Liver_DESAT18_9	Fatty Acyl Coenzyme A Desaturase (N-C18:2CoA -> N-C18:3CoA)	Fatty acid biosynthesis	Fatty acid metabolism	8107	0.232494	0.0547884	2.37226e-96	6.9347e-92	Yes	NA	NA	NA	NA	NA	0.233659	0.0550881	6.97902e-97	2.34472e-92	Yes	NA	NA	NA	NA
met_X___21792 ~ MAR04803	Adipocytes	met_X___21792	X - 21792	Unknown	Metabolon HD4	MAR04803	Adipocytes_DOCO13ECOAtxc	Transport of 13-Docosenoylcoa into Peroxisomes	Transport reactions	Fatty acid metabolism	7839	-0.24056	0.0564821	3.72604e-96	1.07974e-91	Yes	NA	NA	NA	NA	NA	-0.0244575	0.000589896	0.0360666	0.787698	No	NA	NA	NA	NA
met_X___21792 ~ MAR00349	Adipocytes	met_X___21792	X - 21792	Unknown	Metabolon HD4	MAR00349	Adipocytes_FACOAL1832	Fatty-Acid- Coenzyme A Ligase (Linolenate)	Fatty acid activation (cytosolic)	Fatty acid metabolism	7839	0.237961	0.0562045	1.11681e-95	3.20842e-91	Yes	NA	NA	NA	NA	NA	0.023824	0.000557568	0.0415586	0.804335	No	NA	NA	NA	NA
met_X___24309 ~ MAR00361	Liver	met_X___24309	X - 24309	Unknown	Metabolon HD4	MAR00361	Liver_FACOAL205	Fatty-Acid- Coenzyme A Ligase (EPA)	Fatty acid activation (cytosolic)	Fatty acid metabolism	8052	0.236321	0.0544264	4.34575e-95	1.23779e-90	Yes	NA	NA	NA	NA	NA	0.274449	0.0752001	4.68856e-132	3.05588e-127	Yes	NA	NA	NA	NA
met_2_arachidonoyl_GPC_20_4ASTERISK ~ MAR00181	Brain	met_2_arachidonoyl_GPC_20_4ASTERISK	2-arachidonoyl-GPC (20:4)*	Glycerides and phospholipids	Metabolon HD4	MAR00181	Brain_DESAT20_1	Fatty Acyl Coenzyme A Desaturase (N-C20:3CoA -> N-C20:4CoA)	Fatty acid biosynthesis	Fatty acid metabolism	8038	0.237385	0.0544269	6.24565e-95	1.76387e-90	Yes	NA	NA	NA	NA	NA	0.00894963	7.68694e-05	0.443597	0.972708	No	NA	NA	NA	NA
Unsaturation ~ MAR09870	Brain	Unsaturation	Estimated degree of fatty acid unsaturation	Fatty acids	Nightingale Health	MAR09870	Brain_ARACHDFATPtc	Arachidonate (N-C18:1) Transport by FATP	Transport reactions	Fatty acid metabolism	36906	-0.107174	0.011499	8.03582e-95	2.25037e-90	Yes	119999	-0.127906	0.0163574	<2.225x10-308	<2.225x10-308	-0.00825978	6.82635e-05	0.112464	0.896987	No	-0.00185287	3.43787e-06	0.527158	0.549692
met_butyrylcarnitine ~ MAR00916	Skeletal Muscle	met_butyrylcarnitine	butyrylcarnitine	Fatty acids	Metabolon HD4	MAR00916	Muscle_FAOXC204	Beta Oxidation of Long Chain Fatty Acid (Arachidonyl-CoA)	Fatty acid oxidation	Fatty acid metabolism	8001	-0.232848	0.0543134	3.02766e-94	8.40807e-90	Yes	NA	NA	NA	NA	NA	-0.264958	0.0707704	2.93212e-123	1.51673e-118	Yes	NA	NA	NA	NA
met_X___24309 ~ MAR00975	Skeletal Muscle	met_X___24309	X - 24309	Unknown	Metabolon HD4	MAR00975	Muscle_FAOXC241181x	Beta Oxidation of Long Chain Fatty Acid [(15Z)-Tetracosenoyl-CoA], peroxisome	Fatty acid oxidation	Fatty acid metabolism	8052	-0.233849	0.0538981	3.69817e-94	1.01852e-89	Yes	NA	NA	NA	NA	NA	0.00715193	5.12928e-05	0.531081	0.979789	No	NA	NA	NA	NA
M_HDL_FC_pct_C ~ MAR00002	Liver	M_HDL_FC_pct_C	Free cholesterol to total cholesterol ratio in medium HDL	Lipoprotein particles and their constituents	Nightingale Health	MAR00002	Liver_LPSe	Triacylglycerol Lipase, Extracellular	Acylglycerides metabolism	Glyceride and phospholipid metabolism	37131	-0.106133	0.0112658	1.7576e-93	4.801e-89	Yes	118743	-0.128446	0.0164609	<2.225x10-308	<2.225x10-308	-0.118447	0.014034	3.91394e-116	1.82253e-111	Yes	-0.148202	0.0219154	<2.225x10-308	<2.225x10-308
L_HDL_TG ~ MAR00702	Liver	L_HDL_TG	Triglycerides in large HDL	Lipoprotein particles and their constituents	Nightingale Health	MAR00702	Liver_EX_ttdcae_bc	Exchange of Myristic Acid	Exchange/demand reactions	Fatty acid metabolism	36548	0.106894	0.0114191	2.81059e-93	7.61488e-89	Yes	119456	0.130131	0.0168619	<2.225x10-308	<2.225x10-308	0.119149	0.0141893	1.35828e-115	6.23446e-111	Yes	0.15285	0.0232425	<2.225x10-308	<2.225x10-308
met_1_palmitoyl_2_arachidonoyl_GPC_16_0_20_4 ~ MAR00149	Heart	met_1_palmitoyl_2_arachidonoyl_GPC_16_0_20_4	1-palmitoyl-2-arachidonoyl-GPC (16:0/20:4)	Glycerides and phospholipids	Metabolon HD4	MAR00149	Heart_DESAT18_6	Fatty Acyl Coenzyme A Desaturase (N-C18:1CoA -> N-C18:2CoA)	Fatty acid biosynthesis	Fatty acid metabolism	8114	0.225639	0.0529733	3.21528e-93	8.64107e-89	Yes	NA	NA	NA	NA	NA	0.0694911	0.00481949	1.04922e-09	8.82621e-07	Yes	NA	NA	NA	NA
met_X___21792 ~ MAR00223	Heart	met_X___21792	X - 21792	Unknown	Metabolon HD4	MAR00223	Heart_HDCAc	Hydrolysis of Hexadecenoyl Coenzyme A (N-C16:1CoA) to Hexadecanoate	Acyl-CoA hydrolysis	Fatty acid metabolism	7839	0.232189	0.0543098	1.98822e-92	5.30061e-88	Yes	NA	NA	NA	NA	NA	-0.0137319	0.000190476	0.233648	0.943244	No	NA	NA	NA	NA
met_2_arachidonoyl_GPC_20_4ASTERISK ~ MAR00186	Heart	met_2_arachidonoyl_GPC_20_4ASTERISK	2-arachidonoyl-GPC (20:4)*	Glycerides and phospholipids	Metabolon HD4	MAR00186	Heart_DESAT20_2	Fatty Acyl Coenzyme A Desaturase (N-C20:4CoA -> N-C20:5CoA)	Fatty acid biosynthesis	Fatty acid metabolism	8038	0.231599	0.0525549	1.20944e-91	3.19877e-87	Yes	NA	NA	NA	NA	NA	0.203662	0.0417537	8.48386e-73	1.51911e-68	Yes	NA	NA	NA	NA
met_pregnen_diol_disulfateASTERISK ~ MAR12201	Liver	met_pregnen_diol_disulfateASTERISK	pregnen-diol disulfate*	Steroids and Sterols	Metabolon HD4	MAR12201	Liver_EX_3dhdchole_bc	EX_3dhdchol(e)	Exchange/demand reactions	Bile Acid metabolism	8115	0.227692	0.051865	2.86824e-91	7.52631e-87	Yes	NA	NA	NA	NA	NA	0.0105471	0.000112266	0.35225	0.96273	No	NA	NA	NA	NA
Unsaturation ~ MAR00147	Skeletal Muscle	Unsaturation	Estimated degree of fatty acid unsaturation	Fatty acids	Nightingale Health	MAR00147	Muscle_DESAT18_4	Stearoyl Coenzyme A Desaturase (N-C18:0CoA -> N-C18:1CoA)	Fatty acid biosynthesis	Fatty acid metabolism	36906	-0.105161	0.0110487	3.65483e-91	9.5154e-87	Yes	119999	-0.123673	0.0152935	<2.225x10-308	<2.225x10-308	0.025864	0.000669096	6.69751e-07	0.000387473	No	0.0324598	0.00105429	1.62854e-28	2.81023e-28
L_HDL_TG ~ MAR11583	Liver	L_HDL_TG	Triglycerides in large HDL	Lipoprotein particles and their constituents	Nightingale Health	MAR11583	Liver_PAIL_hs_SECt	Transport of 1-Phosphatidyl-1D-Myo-Inositol	Transport reactions	Glyceride and phospholipid metabolism	36548	-0.105386	0.0111054	9.38936e-91	2.42558e-86	Yes	119456	-0.131567	0.0172234	<2.225x10-308	<2.225x10-308	-0.0590066	0.00348267	1.44532e-29	5.81471e-26	Yes	-0.0750533	0.00560611	1.30574e-143	8.11677e-143
met_X___21668 ~ MAR07961	Adipocytes	met_X___21668	X - 21668	Unknown	Metabolon HD4	MAR07961	Adipocytes_6HTSTSTERONEte	Hydroxylated Testosterone Transport	Transport reactions	Steroid metabolism	7324	0.228282	0.0569596	1.07398e-90	2.75312e-86	Yes	NA	NA	NA	NA	NA	0.0892126	0.00842102	1.73481e-14	2.43581e-11	Yes	NA	NA	NA	NA
met_4_androsten_3alpha_17alpha_diol_monosulfate_2 ~ MAR12216	Liver	met_4_androsten_3alpha_17alpha_diol_monosulfate_2	4-androsten-3alpha 17alpha-diol monosulfate (2)	Steroids and Sterols	Metabolon HD4	MAR12216	Liver_EX_gudca3se_bc	EX_gudca3s(e)	Exchange/demand reactions	Bile Acid metabolism	7749	-0.227837	0.0534081	5.63985e-90	1.43472e-85	Yes	NA	NA	NA	NA	NA	-0.179301	0.0323382	1.24679e-54	1.28989e-50	Yes	NA	NA	NA	NA
met_1_arachidonoyl_GPC_20_4n6ASTERISK ~ MAR00568	Brain	met_1_arachidonoyl_GPC_20_4n6ASTERISK	1-arachidonoyl-GPC (20:4n6)*	Glycerides and phospholipids	Metabolon HD4	MAR00568	Brain_EX_arachde_csf	Exchange of Nc20:4	Exchange/demand reactions	Fatty acid metabolism	8114	-0.225751	0.0511353	5.75184e-90	1.45212e-85	Yes	NA	NA	NA	NA	NA	-0.0071536	5.28378e-05	0.523391	0.979177	No	NA	NA	NA	NA
met_2_arachidonoyl_GPC_20_4ASTERISK ~ MAR02368	Brain	met_2_arachidonoyl_GPC_20_4ASTERISK	2-arachidonoyl-GPC (20:4)*	Glycerides and phospholipids	Metabolon HD4	MAR02368	Brain_HMR_2368	Linoleoyl Coenzyme A, Ferrocytochrome B5:Oxygen Oxidoreductase (6, 7 Cis-Dehydrogenating)	Omega-6 fatty acid metabolism	Fatty acid metabolism	8038	0.226257	0.0515392	7.30173e-90	1.82955e-85	Yes	NA	NA	NA	NA	NA	0.0627461	0.00357011	1.73462e-07	0.000110726	No	NA	NA	NA	NA
met_ethylmalonate ~ MAR02674	Skeletal Muscle	met_ethylmalonate	ethylmalonate	Amino Acids	Metabolon HD4	MAR02674	Muscle_LNELDCCPT2	Carnitine Transferase [(6Z,9Z)-Octadecadienoyl-CoA], Mitochondrial	Carnitine shuttle (mitochondrial)	Fatty acid metabolism	8112	-0.22695	0.0510577	8.31355e-90	2.06753e-85	Yes	NA	NA	NA	NA	NA	-0.151296	0.0229179	9.66971e-41	6.36614e-37	Yes	NA	NA	NA	NA
L_HDL_TG ~ MAR00656	Liver	L_HDL_TG	Triglycerides in large HDL	Lipoprotein particles and their constituents	Nightingale Health	MAR00656	Liver_EX_pe_hse_bc	Exchange of Phosphatidylethanolamine	Exchange/demand reactions	Glyceride and phospholipid metabolism	36548	-0.104668	0.0109506	1.65033e-89	4.07387e-85	Yes	119456	-0.1301	0.0168418	<2.225x10-308	<2.225x10-308	0.113831	0.0129581	1.14248e-105	4.7129e-101	Yes	0.144224	0.0206879	<2.225x10-308	<2.225x10-308
met_5_methyluridine_ribothymidine ~ MAR04485	Liver	met_5_methyluridine_ribothymidine	5-methyluridine (ribothymidine)	Nucleotides	Metabolon HD4	MAR04485	Liver_TMDPP	Thymidine Phosphorylase	Pyrimidine metabolism	Nucleotide metabolism	8115	-0.223839	0.0503965	1.13291e-88	2.77604e-84	Yes	NA	NA	NA	NA	NA	-0.243707	0.0597668	2.62627e-105	1.06984e-100	Yes	NA	NA	NA	NA
met_tauro_beta_muricholate ~ MAR07961	Adipocytes	met_tauro_beta_muricholate	tauro-beta-muricholate	Bile Acids	Metabolon HD4	MAR07961	Adipocytes_6HTSTSTERONEte	Hydroxylated Testosterone Transport	Transport reactions	Steroid metabolism	4828	0.244991	0.0828772	3.26367e-88	7.93881e-84	Yes	NA	NA	NA	NA	NA	0.118041	0.0155504	2.35793e-17	4.23138e-14	Yes	NA	NA	NA	NA
met_butyrylcarnitine ~ MAR03430	Skeletal Muscle	met_butyrylcarnitine	butyrylcarnitine	Fatty acids	Metabolon HD4	MAR03430	Muscle_FAOXC226	Beta Oxidation of Long Chain Fatty Acid [(4Z,7Z,10Z,13Z,16Z,19Z)-Docosahexaenoyl-CoA]	Beta oxidation of even-chain fatty acids (mitochondrial)	Fatty acid metabolism	8001	0.223037	0.0507736	4.55357e-88	1.09962e-83	Yes	NA	NA	NA	NA	NA	NA	NA	NA	NA	NA	NA	NA	NA	NA
met_X___13431 ~ MAR08992	Adipocytes	met_X___13431	X - 13431	Unknown	Metabolon HD4	MAR08992	Adipocytes_RPEc	Ribulose 5-Phosphate 3-Epimerase	Pentose phosphate pathway	Pentose phosphate pathway	8078	0.225238	0.0501976	6.61347e-88	1.58557e-83	Yes	NA	NA	NA	NA	NA	0.273465	0.0750465	3.74961e-132	2.49378e-127	Yes	NA	NA	NA	NA
L_HDL_TG ~ MAR08245	Liver	L_HDL_TG	Triglycerides in large HDL	Lipoprotein particles and their constituents	Nightingale Health	MAR08245	Liver_SPHMDAc	Sphingomyelin Deacylase	Sphingolipid metabolism	Glyceride and phospholipid metabolism	36548	0.103558	0.0107363	8.74547e-88	2.08173e-83	Yes	119456	0.137437	0.0187951	<2.225x10-308	<2.225x10-308	0.110697	0.0122603	4.75904e-100	1.7624e-95	Yes	0.143143	0.0203759	<2.225x10-308	<2.225x10-308
LA_pct ~ MAR00149	Heart	LA_pct	Ratio of 18:2 linoleic acid to total fatty acids	Fatty acids	Nightingale Health	MAR00149	Heart_DESAT18_6	Fatty Acyl Coenzyme A Desaturase (N-C18:1CoA -> N-C18:2CoA)	Fatty acid biosynthesis	Fatty acid metabolism	36830	-0.103198	0.0106459	1.02618e-87	2.42535e-83	Yes	118346	-0.0834048	0.00696186	2.4987e-176	2.48956e-175	-0.028617	0.000819361	3.92255e-08	2.73904e-05	No	-0.02719	0.000738895	3.2902e-20	4.98327e-20
met_2_arachidonoyl_GPC_20_4ASTERISK ~ MAR00150	Skeletal Muscle	met_2_arachidonoyl_GPC_20_4ASTERISK	2-arachidonoyl-GPC (20:4)*	Glycerides and phospholipids	Metabolon HD4	MAR00150	Muscle_DESAT18_7	Fatty Acyl Coenzyme A Desaturase (N-C18:1CoA -> N-C18:2CoA)	Fatty acid biosynthesis	Fatty acid metabolism	8038	-0.225235	0.0501525	1.95769e-87	4.59436e-83	Yes	NA	NA	NA	NA	NA	0.119963	0.0145742	3.39727e-26	1.15206e-22	Yes	NA	NA	NA	NA
met_2_arachidonoyl_GPC_20_4ASTERISK ~ MAR00181	Skeletal Muscle	met_2_arachidonoyl_GPC_20_4ASTERISK	2-arachidonoyl-GPC (20:4)*	Glycerides and phospholipids	Metabolon HD4	MAR00181	Muscle_DESAT20_1	Fatty Acyl Coenzyme A Desaturase (N-C20:3CoA -> N-C20:4CoA)	Fatty acid biosynthesis	Fatty acid metabolism	8038	0.222696	0.0499891	3.78267e-87	8.8152e-83	Yes	NA	NA	NA	NA	NA	0.2399	0.0579271	4.29406e-101	1.686e-96	Yes	NA	NA	NA	NA
met_X___21792 ~ MAR00250	Adipocytes	met_X___21792	X - 21792	Unknown	Metabolon HD4	MAR00250	Adipocytes_RE0344C	Acyl Coenzyme A Hydrolase (Stearoyl-CoA)	Acyl-CoA hydrolysis	Fatty acid metabolism	7839	0.226446	0.0505483	5.41059e-86	1.25214e-81	Yes	NA	NA	NA	NA	NA	0.0143593	0.000200667	0.221532	0.940143	No	NA	NA	NA	NA
met_X___21607 ~ MAR00154	Liver	met_X___21607	X - 21607	Unknown	Metabolon HD4	MAR00154	Liver_RE2649C	Acyl Coenzyme A Hydrolase (Propanoyl-CoA)	Acyl-CoA hydrolysis	Fatty acid metabolism	7763	0.227711	0.0509541	6.69618e-86	1.53897e-81	Yes	NA	NA	NA	NA	NA	-0.00914003	8.31292e-05	0.433544	0.971857	No	NA	NA	NA	NA
met_2_arachidonoyl_GPC_20_4ASTERISK ~ MAR00150	Heart	met_2_arachidonoyl_GPC_20_4ASTERISK	2-arachidonoyl-GPC (20:4)*	Glycerides and phospholipids	Metabolon HD4	MAR00150	Heart_DESAT18_7	Fatty Acyl Coenzyme A Desaturase (N-C18:1CoA -> N-C18:2CoA)	Fatty acid biosynthesis	Fatty acid metabolism	8038	-0.222025	0.049228	8.10783e-86	1.85064e-81	Yes	NA	NA	NA	NA	NA	0.127864	0.0161487	7.20567e-29	2.78557e-25	Yes	NA	NA	NA	NA
met_2_arachidonoyl_GPC_20_4ASTERISK ~ MAR00181	Heart	met_2_arachidonoyl_GPC_20_4ASTERISK	2-arachidonoyl-GPC (20:4)*	Glycerides and phospholipids	Metabolon HD4	MAR00181	Heart_DESAT20_1	Fatty Acyl Coenzyme A Desaturase (N-C20:3CoA -> N-C20:4CoA)	Fatty acid biosynthesis	Fatty acid metabolism	8038	0.223909	0.0491555	1.08556e-85	2.46098e-81	Yes	NA	NA	NA	NA	NA	0.196503	0.0385105	3.53643e-67	5.62185e-63	Yes	NA	NA	NA	NA
met_X___21792 ~ MAR00264	Heart	met_X___21792	X - 21792	Unknown	Metabolon HD4	MAR00264	Heart_RE3245C	Hydrolysis of Oleoyl-CoA	Acyl-CoA hydrolysis	Fatty acid metabolism	7839	0.223334	0.0500099	4.49025e-85	1.01107e-80	Yes	NA	NA	NA	NA	NA	0.00242509	5.9411e-06	0.833407	0.994864	No	NA	NA	NA	NA
met_X___21792 ~ MAR01641	Adipocytes	met_X___21792	X - 21792	Unknown	Metabolon HD4	MAR01641	Adipocytes_PPAtm	Propionate Transport, Diffusion	Transport reactions	Fatty acid metabolism	7839	0.22257	0.0493941	5.04491e-84	1.12833e-79	Yes	NA	NA	NA	NA	NA	-0.0539051	0.0026751	7.96251e-06	0.00370698	No	NA	NA	NA	NA
met_X___21792 ~ MAR05183	Brain	met_X___21792	X - 21792	Unknown	Metabolon HD4	MAR05183	Brain_FAOXC15ATPx	Fatty Acid Activation (C15), Peroxisomal	Fatty acid oxidation	Fatty acid metabolism	7839	0.224985	0.0493696	5.5549e-84	1.23411e-79	Yes	NA	NA	NA	NA	NA	0.232223	0.0525523	2.03242e-89	5.70982e-85	Yes	NA	NA	NA	NA
met_glutarylcarnitine_C5 ~ MAR04242	Skeletal Muscle	met_glutarylcarnitine_C5	glutarylcarnitine (C5)	Amino Acids	Metabolon HD4	MAR04242	Muscle_r0541	Glutaryl Coenzyme A: (Acceptor) 2, 3-Oxidoreductase (Decarboxylating)	Phenylalanine, tyrosine and tryptophan biosynthesis	Amino acid and amine metabolism	8034	-0.219557	0.0478325	2.39372e-83	5.28282e-79	Yes	NA	NA	NA	NA	NA	-0.213939	0.045552	2.26257e-79	4.75706e-75	Yes	NA	NA	NA	NA
met_arachidonate_20_4n6 ~ MAR00743	Liver	met_arachidonate_20_4n6	arachidonate (20:4n6)	Fatty acids	Metabolon HD4	MAR00743	Liver_FAEL183	Fatty-Acyl Coenzyme A Elongation (N-C18:3CoA)	Fatty acid biosynthesis	Fatty acid metabolism	8081	0.215902	0.0471448	1.37188e-82	3.00776e-78	Yes	NA	NA	NA	NA	NA	0.271587	0.0744267	4.21033e-131	2.58886e-126	Yes	NA	NA	NA	NA
met_X___24309 ~ MAR00639	Liver	met_X___24309	X - 24309	Unknown	Metabolon HD4	MAR00639	Liver_EX_ocdcae_bc	Exchange of Octadecanoate (N-C18:0)	Exchange/demand reactions	Fatty acid metabolism	8052	0.218537	0.0472095	1.98464e-82	4.32276e-78	Yes	NA	NA	NA	NA	NA	0.0304821	0.000889149	0.009097	0.583421	No	NA	NA	NA	NA
met_ethylmalonate ~ MAR02766	Skeletal Muscle	met_ethylmalonate	ethylmalonate	Amino Acids	Metabolon HD4	MAR02766	Muscle_DCSPTN1CPT2	Carnitine Transferase [(4Z,7Z,10Z,13Z,16Z)-Docosapentaenoyl-CoA], Mitochondrial	Carnitine shuttle (mitochondrial)	Fatty acid metabolism	8112	-0.216486	0.046686	4.26047e-82	9.21949e-78	Yes	NA	NA	NA	NA	NA	-0.107005	0.0115126	3.54508e-21	8.46372e-18	Yes	NA	NA	NA	NA
met_pregnen_diol_disulfateASTERISK ~ MAR06064	Liver	met_pregnen_diol_disulfateASTERISK	pregnen-diol disulfate*	Steroids and Sterols	Metabolon HD4	MAR06064	Liver_r2147	Tauroursodeoxycholate/Glutathione-HCO3 Antiport	Transport reactions	Bile Acid metabolism	8115	0.21654	0.0466317	4.93988e-82	1.06207e-77	Yes	NA	NA	NA	NA	NA	-0.000331961	1.08991e-07	0.976878	0.999314	No	NA	NA	NA	NA
met_1_palmitoyl_2_arachidonoyl_GPC_16_0_20_4 ~ MAR00568	Brain	met_1_palmitoyl_2_arachidonoyl_GPC_16_0_20_4	1-palmitoyl-2-arachidonoyl-GPC (16:0/20:4)	Glycerides and phospholipids	Metabolon HD4	MAR00568	Brain_EX_arachde_csf	Exchange of Nc20:4	Exchange/demand reactions	Fatty acid metabolism	8114	-0.215563	0.046555	6.90474e-82	1.475e-77	Yes	NA	NA	NA	NA	NA	-0.0108687	0.000121789	0.332631	0.960191	No	NA	NA	NA	NA
met_ethylmalonate ~ MAR00465	Skeletal Muscle	met_ethylmalonate	ethylmalonate	Amino Acids	Metabolon HD4	MAR00465	Muscle_ELAIDCRNt	Transport of (9E)-Octadecenoylcarnitine, Mitochondrial	Fatty acid oxidation	Fatty acid metabolism	8112	-0.212837	0.0460328	6.00273e-81	1.27415e-76	Yes	NA	NA	NA	NA	NA	-0.161401	0.0262433	1.78794e-46	1.41424e-42	Yes	NA	NA	NA	NA
M_LDL_TG ~ MAR00002	Liver	M_LDL_TG	Triglycerides in medium LDL	Lipoprotein particles and their constituents	Nightingale Health	MAR00002	Liver_LPSe	Triacylglycerol Lipase, Extracellular	Acylglycerides metabolism	Glyceride and phospholipid metabolism	37023	-0.098674	0.00973924	8.80408e-81	1.85694e-76	Yes	119171	-0.0827056	0.00681422	8.28254e-174	8.20222e-173	-0.108547	0.0117782	2.15787e-97	7.48254e-93	Yes	-0.0963748	0.00924943	1.83072e-235	1.99161e-234
met_butyrylcarnitine ~ MAR02674	Skeletal Muscle	met_butyrylcarnitine	butyrylcarnitine	Fatty acids	Metabolon HD4	MAR02674	Muscle_LNELDCCPT2	Carnitine Transferase [(6Z,9Z)-Octadecadienoyl-CoA], Mitochondrial	Carnitine shuttle (mitochondrial)	Fatty acid metabolism	8001	-0.216526	0.046439	1.5578e-80	3.26502e-76	Yes	NA	NA	NA	NA	NA	-0.136691	0.01864	6.13055e-33	2.93373e-29	Yes	NA	NA	NA	NA
met_arachidonate_20_4n6 ~ MAR00186	Heart	met_arachidonate_20_4n6	arachidonate (20:4n6)	Fatty acids	Metabolon HD4	MAR00186	Heart_DESAT20_2	Fatty Acyl Coenzyme A Desaturase (N-C20:4CoA -> N-C20:5CoA)	Fatty acid biosynthesis	Fatty acid metabolism	8081	0.216144	0.0459214	1.91193e-80	3.9822e-76	Yes	NA	NA	NA	NA	NA	0.179437	0.0324047	6.34207e-57	7.17639e-53	Yes	NA	NA	NA	NA
met_X___21792 ~ MAR09808	Adipocytes	met_X___21792	X - 21792	Unknown	Metabolon HD4	MAR09808	Adipocytes_EX_ppae_bc	Exchange of Propionate	Exchange/demand reactions	Fatty acid metabolism	7839	0.217421	0.047275	2.05633e-80	4.25634e-76	Yes	NA	NA	NA	NA	NA	-0.0168838	0.000291205	0.140839	0.913637	No	NA	NA	NA	NA
met_butyrylcarnitine ~ MAR00780	Skeletal Muscle	met_butyrylcarnitine	butyrylcarnitine	Fatty acids	Metabolon HD4	MAR00780	Muscle_FAOXC1811602m	Beta Oxidation of Fatty Acid (11-Octadecenoyl Coenzyme A)	Fatty acid oxidation	Fatty acid metabolism	8001	-0.213227	0.0461206	5.55496e-80	1.14271e-75	Yes	NA	NA	NA	NA	NA	-0.0491619	0.00245687	1.54261e-05	0.00666999	No	NA	NA	NA	NA
met_X___24438 ~ MAR00150	Heart	met_X___24438	X - 24438	Unknown	Metabolon HD4	MAR00150	Heart_DESAT18_7	Fatty Acyl Coenzyme A Desaturase (N-C18:1CoA -> N-C18:2CoA)	Fatty acid biosynthesis	Fatty acid metabolism	7333	0.2219	0.0499356	1.10535e-79	2.25987e-75	Yes	NA	NA	NA	NA	NA	-0.129529	0.0167269	2.06989e-27	7.52847e-24	Yes	NA	NA	NA	NA
Unsaturation ~ MAR00624	Heart	Unsaturation	Estimated degree of fatty acid unsaturation	Fatty acids	Nightingale Health	MAR00624	Heart_EX_lneldce_bc	Exchange of Linoelaidic Acid	Exchange/demand reactions	Fatty acid metabolism	36906	0.098109	0.0096301	1.2012e-79	2.44085e-75	Yes	119999	0.124989	0.0156324	<2.225x10-308	<2.225x10-308	0.11915	0.014191	1.01452e-116	4.86206e-112	Yes	0.143099	0.0205009	<2.225x10-308	<2.225x10-308
met_1_1_enyl_stearoyl_2_arachidonoyl_GPC_P_18_0_20_4 ~ MAR00181	Brain	met_1_1_enyl_stearoyl_2_arachidonoyl_GPC_P_18_0_20_4	1-(1-enyl-stearoyl)-2-arachidonoyl-GPC (P-18:0/20:4)	Glycerides and phospholipids	Metabolon HD4	MAR00181	Brain_DESAT20_1	Fatty Acyl Coenzyme A Desaturase (N-C20:3CoA -> N-C20:4CoA)	Fatty acid biosynthesis	Fatty acid metabolism	8041	0.216214	0.0453207	4.97598e-79	1.005e-74	Yes	NA	NA	NA	NA	NA	0.00405481	1.58175e-05	0.728144	0.990784	No	NA	NA	NA	NA
met_arachidonate_20_4n6 ~ MAR00150	Skeletal Muscle	met_arachidonate_20_4n6	arachidonate (20:4n6)	Fatty acids	Metabolon HD4	MAR00150	Muscle_DESAT18_7	Fatty Acyl Coenzyme A Desaturase (N-C18:1CoA -> N-C18:2CoA)	Fatty acid biosynthesis	Fatty acid metabolism	8081	-0.213247	0.0449907	8.14425e-79	1.63498e-74	Yes	NA	NA	NA	NA	NA	0.103521	0.01085	5.69137e-20	1.2566e-16	Yes	NA	NA	NA	NA
met_arachidonate_20_4n6 ~ MAR00181	Skeletal Muscle	met_arachidonate_20_4n6	arachidonate (20:4n6)	Fatty acids	Metabolon HD4	MAR00181	Muscle_DESAT20_1	Fatty Acyl Coenzyme A Desaturase (N-C20:3CoA -> N-C20:4CoA)	Fatty acid biosynthesis	Fatty acid metabolism	8081	0.210549	0.0449178	1.09255e-78	2.18018e-74	Yes	NA	NA	NA	NA	NA	0.227977	0.0526575	2.77592e-92	8.45455e-88	Yes	NA	NA	NA	NA
L_HDL_TG ~ MAR06646	Liver	L_HDL_TG	Triglycerides in large HDL	Lipoprotein particles and their constituents	Nightingale Health	MAR06646	Liver_RADH	Retinal Dehydrogenase	Retinol metabolism	Vitamin A metabolism	36548	-0.0979512	0.00959827	1.22948e-78	2.43883e-74	Yes	119456	-0.116292	0.0134606	<2.225x10-308	<2.225x10-308	0.0482128	0.0023263	2.81554e-20	6.34544e-17	Yes	0.066733	0.00443305	6.53878e-114	3.24921e-113
met_X___21607 ~ MAR05183	Liver	met_X___21607	X - 21607	Unknown	Metabolon HD4	MAR05183	Liver_FAOXC15ATPx	Fatty Acid Activation (C15), Peroxisomal	Fatty acid oxidation	Fatty acid metabolism	7763	0.216228	0.0465644	1.73207e-78	3.41545e-74	Yes	NA	NA	NA	NA	NA	0.204174	0.0382842	1.36302e-64	1.89017e-60	Yes	NA	NA	NA	NA
met_1_palmityl_2_arachidonoyl_GPC_O_16_0_20_4ASTERISK ~ MAR00181	Brain	met_1_palmityl_2_arachidonoyl_GPC_O_16_0_20_4ASTERISK	1-palmityl-2-arachidonoyl-GPC (O-16:0/20:4)*	Glycerides and phospholipids	Metabolon HD4	MAR00181	Brain_DESAT20_1	Fatty Acyl Coenzyme A Desaturase (N-C20:3CoA -> N-C20:4CoA)	Fatty acid biosynthesis	Fatty acid metabolism	8107	0.213642	0.0441953	1.13776e-77	2.23034e-73	Yes	NA	NA	NA	NA	NA	0.00821205	6.49303e-05	0.479523	0.975869	No	NA	NA	NA	NA
M_HDL_FC_pct_C ~ MAR00702	Liver	M_HDL_FC_pct_C	Free cholesterol to total cholesterol ratio in medium HDL	Lipoprotein particles and their constituents	Nightingale Health	MAR00702	Liver_EX_ttdcae_bc	Exchange of Myristic Acid	Exchange/demand reactions	Fatty acid metabolism	37131	0.0964947	0.00930987	1.65713e-77	3.22947e-73	Yes	118743	0.112833	0.0127074	<2.225x10-308	<2.225x10-308	0.107387	0.0115369	1.06883e-95	3.48319e-91	Yes	0.132269	0.0174614	<2.225x10-308	<2.225x10-308
M_HDL_FC_pct_C ~ MAR11583	Liver	M_HDL_FC_pct_C	Free cholesterol to total cholesterol ratio in medium HDL	Lipoprotein particles and their constituents	Nightingale Health	MAR11583	Liver_PAIL_hs_SECt	Transport of 1-Phosphatidyl-1D-Myo-Inositol	Transport reactions	Glyceride and phospholipid metabolism	37131	-0.096362	0.00928679	2.55659e-77	4.95339e-73	Yes	118743	-0.113108	0.0127618	<2.225x10-308	<2.225x10-308	-0.050471	0.00254683	2.23741e-22	5.89923e-19	Yes	-0.0632744	0.00399344	3.42777e-102	1.49558e-101
met_ethylmalonate ~ MAR02732	Skeletal Muscle	met_ethylmalonate	ethylmalonate	Amino Acids	Metabolon HD4	MAR02732	Muscle_C226CPT2	C226 Transport into the Mitochondria	Carnitine shuttle (mitochondrial)	Fatty acid metabolism	8112	-0.20884	0.0438577	3.97527e-77	7.65756e-73	Yes	NA	NA	NA	NA	NA	-0.0702942	0.004924	6.96425e-10	5.98671e-07	Yes	NA	NA	NA	NA
HDL_CE_pct_C ~ MAR00002	Liver	HDL_CE_pct_C	Esterified cholesterol to total cholesterol ratio in HDL	Lipoprotein particles and their constituents	Nightingale Health	MAR00002	Liver_LPSe	Triacylglycerol Lipase, Extracellular	Acylglycerides metabolism	Glyceride and phospholipid metabolism	36364	0.0972134	0.00945317	4.32682e-77	8.28685e-73	Yes	118244	0.114879	0.0131421	<2.225x10-308	<2.225x10-308	0.111349	0.0124089	9.57336e-101	3.62853e-96	Yes	0.133321	0.0177034	<2.225x10-308	<2.225x10-308
met_arachidonate_20_4n6 ~ MAR00181	Brain	met_arachidonate_20_4n6	arachidonate (20:4n6)	Fatty acids	Metabolon HD4	MAR00181	Brain_DESAT20_1	Fatty Acyl Coenzyme A Desaturase (N-C20:3CoA -> N-C20:4CoA)	Fatty acid biosynthesis	Fatty acid metabolism	8081	0.213327	0.0439428	5.54091e-77	1.05515e-72	Yes	NA	NA	NA	NA	NA	0.0364402	0.00126813	0.0018045	0.284405	No	NA	NA	NA	NA
LA_pct ~ MAR00145	Skeletal Muscle	LA_pct	Ratio of 18:2 linoleic acid to total fatty acids	Fatty acids	Nightingale Health	MAR00145	Muscle_DESAT18_10	Fatty Acyl Coenzyme A Desaturase (N-C18:2CoA -> N-C18:3CoA)	Fatty acid biosynthesis	Fatty acid metabolism	36830	0.0959463	0.00921411	4.05204e-76	7.6724e-72	Yes	118346	0.06589	0.00433404	3.27778e-109	1.96186e-108	-0.0316627	0.00100274	1.21385e-09	1.01483e-06	No	-0.0341815	0.00116924	4.87091e-31	8.66537e-31
met_glutarylcarnitine_C5 ~ MAR04243	Brain	met_glutarylcarnitine_C5	glutarylcarnitine (C5)	Amino Acids	Metabolon HD4	MAR04243	Brain_GLUTCOADHm	Glutaryl Coenzyme A Dehydrogenase, Mitochondrial	Phenylalanine, tyrosine and tryptophan biosynthesis	Amino acid and amine metabolism	8034	-0.209969	0.0434691	9.50681e-76	1.78991e-71	Yes	NA	NA	NA	NA	NA	-0.065725	0.00425032	1.18601e-08	8.78423e-06	No	NA	NA	NA	NA
Unsaturation ~ MAR00145	Skeletal Muscle	Unsaturation	Estimated degree of fatty acid unsaturation	Fatty acids	Nightingale Health	MAR00145	Muscle_DESAT18_10	Fatty Acyl Coenzyme A Desaturase (N-C18:2CoA -> N-C18:3CoA)	Fatty acid biosynthesis	Fatty acid metabolism	36906	-0.0954093	0.00910526	2.17456e-75	4.07119e-71	Yes	119999	-0.122756	0.0150629	<2.225x10-308	<2.225x10-308	0.0501189	0.00251199	5.7338e-22	1.45528e-18	Yes	0.0629291	0.00396487	1.69458e-102	7.43398e-102
Unsaturation ~ MAR00145	Heart	Unsaturation	Estimated degree of fatty acid unsaturation	Fatty acids	Nightingale Health	MAR00145	Heart_DESAT18_10	Fatty Acyl Coenzyme A Desaturase (N-C18:2CoA -> N-C18:3CoA)	Fatty acid biosynthesis	Fatty acid metabolism	36906	-0.0953475	0.00909441	2.66304e-75	4.95786e-71	Yes	119999	-0.115859	0.0134337	<2.225x10-308	<2.225x10-308	-0.11673	0.0136214	4.39912e-112	1.99114e-107	Yes	-0.145914	0.0213092	<2.225x10-308	<2.225x10-308
Unsaturation ~ MAR00145	Adipocytes	Unsaturation	Estimated degree of fatty acid unsaturation	Fatty acids	Nightingale Health	MAR00145	Adipocytes_DESAT18_10	Fatty Acyl Coenzyme A Desaturase (N-C18:2CoA -> N-C18:3CoA)	Fatty acid biosynthesis	Fatty acid metabolism	36906	-0.0953288	0.00908879	2.95751e-75	5.4755e-71	Yes	119999	-0.114791	0.0131888	<2.225x10-308	<2.225x10-308	-0.0496728	0.00246725	1.32338e-21	3.27714e-18	Yes	-0.0626853	0.00393123	1.2135e-101	5.22388e-101
met_X___24438 ~ MAR00150	Skeletal Muscle	met_X___24438	X - 24438	Unknown	Metabolon HD4	MAR00150	Muscle_DESAT18_7	Fatty Acyl Coenzyme A Desaturase (N-C18:1CoA -> N-C18:2CoA)	Fatty acid biosynthesis	Fatty acid metabolism	7333	0.216552	0.047103	3.67406e-75	6.76453e-71	Yes	NA	NA	NA	NA	NA	-0.103629	0.0109724	1.7533e-18	3.45244e-15	Yes	NA	NA	NA	NA
L_HDL_TG ~ MAR00623	Liver	L_HDL_TG	Triglycerides in large HDL	Lipoprotein particles and their constituents	Nightingale Health	MAR00623	Liver_PSSA1_hs	Phosphatidylserine Synthase (Phosphatidylcholine)	Glycerophospholipid metabolism	Glyceride and phospholipid metabolism	36548	-0.0956712	0.00914954	4.95258e-75	9.06839e-71	Yes	119456	-0.118873	0.014045	<2.225x10-308	<2.225x10-308	0.0899421	0.00808514	1.74539e-66	2.67043e-62	Yes	0.112546	0.0125766	<2.225x10-308	<2.225x10-308
met_X___21792 ~ MAR01032	Liver	met_X___21792	X - 21792	Unknown	Metabolon HD4	MAR01032	Liver_FAS180COA	Fatty-Acyl Coenzyme A Synthase (N-C18:0CoA)	Fatty acid biosynthesis	Fatty acid metabolism	7839	-0.208407	0.0439964	7.65535e-75	1.39407e-70	Yes	NA	NA	NA	NA	NA	0.00258007	6.6722e-06	0.823613	0.994444	No	NA	NA	NA	NA
met_X___16935 ~ MAR00154	Liver	met_X___16935	X - 16935	Unknown	Metabolon HD4	MAR00154	Liver_RE2649C	Acyl Coenzyme A Hydrolase (Propanoyl-CoA)	Acyl-CoA hydrolysis	Fatty acid metabolism	7993	0.208228	0.0431409	9.14602e-75	1.65647e-70	Yes	NA	NA	NA	NA	NA	0.0191082	0.000365582	0.095741	0.884282	No	NA	NA	NA	NA
met_arachidonate_20_4n6 ~ MAR00181	Heart	met_arachidonate_20_4n6	arachidonate (20:4n6)	Fatty acids	Metabolon HD4	MAR00181	Heart_DESAT20_1	Fatty Acyl Coenzyme A Desaturase (N-C20:3CoA -> N-C20:4CoA)	Fatty acid biosynthesis	Fatty acid metabolism	8081	0.20781	0.0425562	1.46517e-74	2.63928e-70	Yes	NA	NA	NA	NA	NA	0.18574	0.034514	1.41757e-60	1.7768e-56	Yes	NA	NA	NA	NA
met_butyrylcarnitine ~ MAR02766	Skeletal Muscle	met_butyrylcarnitine	butyrylcarnitine	Fatty acids	Metabolon HD4	MAR02766	Muscle_DCSPTN1CPT2	Carnitine Transferase [(4Z,7Z,10Z,13Z,16Z)-Docosapentaenoyl-CoA], Mitochondrial	Carnitine shuttle (mitochondrial)	Fatty acid metabolism	8001	-0.207535	0.042917	1.95268e-74	3.49854e-70	Yes	NA	NA	NA	NA	NA	-0.0844425	0.00715399	1.52825e-13	1.95003e-10	Yes	NA	NA	NA	NA
met_1_arachidonoyl_GPC_20_4n6ASTERISK ~ MAR09870	Brain	met_1_arachidonoyl_GPC_20_4n6ASTERISK	1-arachidonoyl-GPC (20:4n6)*	Glycerides and phospholipids	Metabolon HD4	MAR09870	Brain_ARACHDFATPtc	Arachidonate (N-C18:1) Transport by FATP	Transport reactions	Fatty acid metabolism	8114	-0.203109	0.0419253	9.2976e-74	1.65691e-69	Yes	NA	NA	NA	NA	NA	0.00275128	7.49124e-06	0.810118	0.993813	No	NA	NA	NA	NA
Unsaturation ~ MAR00348	Heart	Unsaturation	Estimated degree of fatty acid unsaturation	Fatty acids	Nightingale Health	MAR00348	Heart_LNLNCAt	Fatty Acid Transport via Diffusion (Linolenate)	Transport reactions	Fatty acid metabolism	36906	-0.0939743	0.00882822	3.839e-73	6.80504e-69	Yes	119999	-0.112574	0.0126856	<2.225x10-308	<2.225x10-308	-0.083215	0.00692444	1.03229e-57	1.19294e-53	Yes	-0.10682	0.0114133	2.61247e-292	4.20607e-291
met_X___21607 ~ MAR00153	Liver	met_X___21607	X - 21607	Unknown	Metabolon HD4	MAR00153	Liver_ACS2	Acetyl Coenzyme A Synthase (Propionate)	Propanoate metabolism	Fatty acid metabolism	7763	0.209404	0.0429899	1.78231e-72	3.14263e-68	Yes	NA	NA	NA	NA	NA	-0.0100955	0.000100539	0.389096	0.967293	No	NA	NA	NA	NA
met_arachidonate_20_4n6 ~ MAR02368	Brain	met_arachidonate_20_4n6	arachidonate (20:4n6)	Fatty acids	Metabolon HD4	MAR02368	Brain_HMR_2368	Linoleoyl Coenzyme A, Ferrocytochrome B5:Oxygen Oxidoreductase (6, 7 Cis-Dehydrogenating)	Omega-6 fatty acid metabolism	Fatty acid metabolism	8081	0.20254	0.0413018	2.26215e-72	3.96769e-68	Yes	NA	NA	NA	NA	NA	0.0742499	0.00495644	6.60907e-10	5.69491e-07	Yes	NA	NA	NA	NA
met_5_methyluridine_ribothymidine ~ MAR04695	Heart	met_5_methyluridine_ribothymidine	5-methyluridine (ribothymidine)	Nucleotides	Metabolon HD4	MAR04695	Heart_PUNP2	Purine-Nucleoside Phosphorylase (Deoxyadenosine)	Purine metabolism	Nucleotide metabolism	8115	-0.203406	0.0411206	2.33661e-72	4.07684e-68	Yes	NA	NA	NA	NA	NA	0.0194183	0.000375393	0.0889161	0.878904	No	NA	NA	NA	NA
Unsaturation ~ MAR00360	Heart	Unsaturation	Estimated degree of fatty acid unsaturation	Fatty acids	Nightingale Health	MAR00360	Heart_TMNDNCt	Fatty Acid Transport via Diffusion (EPA)	Transport reactions	Fatty acid metabolism	36906	-0.0932666	0.00869761	4.39855e-72	7.63446e-68	Yes	119999	-0.110117	0.0121262	<2.225x10-308	<2.225x10-308	-0.0105631	0.000111643	0.0423725	0.806496	No	-0.0106101	0.000112635	0.000295044	0.000353701
met_arachidonate_20_4n6 ~ MAR00150	Heart	met_arachidonate_20_4n6	arachidonate (20:4n6)	Fatty acids	Metabolon HD4	MAR00150	Heart_DESAT18_7	Fatty Acyl Coenzyme A Desaturase (N-C18:1CoA -> N-C18:2CoA)	Fatty acid biosynthesis	Fatty acid metabolism	8081	-0.202411	0.0410584	6.00967e-72	1.03768e-67	Yes	NA	NA	NA	NA	NA	0.127965	0.016243	3.61266e-29	1.4236e-25	Yes	NA	NA	NA	NA
met_butyrylcarnitine ~ MAR02732	Skeletal Muscle	met_butyrylcarnitine	butyrylcarnitine	Fatty acids	Metabolon HD4	MAR02732	Muscle_C226CPT2	C226 Transport into the Mitochondria	Carnitine shuttle (mitochondrial)	Fatty acid metabolism	8001	-0.202894	0.041285	1.2862e-71	2.20942e-67	Yes	NA	NA	NA	NA	NA	-0.0534413	0.00284476	3.29234e-06	0.00166449	No	NA	NA	NA	NA
met_1_eicosapentaenoyl_GPC_20_5ASTERISK ~ MAR00152	Liver	met_1_eicosapentaenoyl_GPC_20_5ASTERISK	1-eicosapentaenoyl-GPC (20:5)*	Glycerides and phospholipids	Metabolon HD4	MAR00152	Liver_DESAT18_9	Fatty Acyl Coenzyme A Desaturase (N-C18:2CoA -> N-C18:3CoA)	Fatty acid biosynthesis	Fatty acid metabolism	8114	0.200157	0.040686	1.37483e-71	2.34955e-67	Yes	NA	NA	NA	NA	NA	0.208947	0.0441361	1.23359e-77	2.52838e-73	Yes	NA	NA	NA	NA
L_HDL_TG ~ MAR00649	Liver	L_HDL_TG	Triglycerides in large HDL	Lipoprotein particles and their constituents	Nightingale Health	MAR00649	Liver_ETHP	Ethanolamine Phosphate Phosphatase	Glycerophospholipid metabolism	Glyceride and phospholipid metabolism	36548	0.0933476	0.00871669	1.48361e-71	2.52252e-67	Yes	119456	0.114174	0.012973	<2.225x10-308	<2.225x10-308	0.0992949	0.00985638	1.03652e-80	2.26704e-76	Yes	0.126834	0.0159958	<2.225x10-308	<2.225x10-308
met_X___21792 ~ MAR00361	Heart	met_X___21792	X - 21792	Unknown	Metabolon HD4	MAR00361	Heart_FACOAL205	Fatty-Acid- Coenzyme A Ligase (EPA)	Fatty acid activation (cytosolic)	Fatty acid metabolism	7839	0.20353	0.0419119	2.60997e-71	4.41509e-67	Yes	NA	NA	NA	NA	NA	-0.0033909	1.13324e-05	0.771438	0.992391	No	NA	NA	NA	NA
met_1_1_enyl_stearoyl_2_arachidonoyl_GPC_P_18_0_20_4 ~ MAR00743	Liver	met_1_1_enyl_stearoyl_2_arachidonoyl_GPC_P_18_0_20_4	1-(1-enyl-stearoyl)-2-arachidonoyl-GPC (P-18:0/20:4)	Glycerides and phospholipids	Metabolon HD4	MAR00743	Liver_FAEL183	Fatty-Acyl Coenzyme A Elongation (N-C18:3CoA)	Fatty acid biosynthesis	Fatty acid metabolism	8041	0.200648	0.0408244	3.26183e-71	5.48992e-67	Yes	NA	NA	NA	NA	NA	0.248772	0.0626242	1.93077e-109	8.50291e-105	Yes	NA	NA	NA	NA
met_1_palmitoyl_2_docosahexaenoyl_GPE_16_0_22_6ASTERISK ~ MAR00002	Liver	met_1_palmitoyl_2_docosahexaenoyl_GPE_16_0_22_6ASTERISK	1-palmitoyl-2-docosahexaenoyl-GPE (16:0/22:6)*	Glycerides and phospholipids	Metabolon HD4	MAR00002	Liver_LPSe	Triacylglycerol Lipase, Extracellular	Acylglycerides metabolism	Glyceride and phospholipid metabolism	8113	-0.202339	0.0404426	3.74329e-71	6.2686e-67	Yes	NA	NA	NA	NA	NA	-0.232726	0.0526536	1.21675e-92	3.74112e-88	Yes	NA	NA	NA	NA
met_X___21792 ~ MAR00314	Heart	met_X___21792	X - 21792	Unknown	Metabolon HD4	MAR00314	Heart_RE0578C	Acyl Coenzyme A Hydrolase (Docosanoyl-CoA)	Acyl-CoA hydrolysis	Fatty acid metabolism	7839	0.203316	0.0415837	9.37947e-71	1.56285e-66	Yes	NA	NA	NA	NA	NA	-0.0283538	0.000813392	0.0138326	0.653661	No	NA	NA	NA	NA
LA_pct ~ MAR00568	Brain	LA_pct	Ratio of 18:2 linoleic acid to total fatty acids	Fatty acids	Nightingale Health	MAR00568	Brain_EX_arachde_csf	Exchange of Nc20:4	Exchange/demand reactions	Fatty acid metabolism	36830	0.0924634	0.00854894	9.7938e-71	1.62377e-66	Yes	118346	0.0733535	0.00537909	1.35205e-136	1.03236e-135	-0.00158301	2.50289e-06	0.76143	0.992055	No	0.000765835	5.86728e-07	0.795284	0.809872
met_1_palmityl_2_arachidonoyl_GPC_O_16_0_20_4ASTERISK ~ MAR00743	Liver	met_1_palmityl_2_arachidonoyl_GPC_O_16_0_20_4ASTERISK	1-palmityl-2-arachidonoyl-GPC (O-16:0/20:4)*	Glycerides and phospholipids	Metabolon HD4	MAR00743	Liver_FAEL183	Fatty-Acyl Coenzyme A Elongation (N-C18:3CoA)	Fatty acid biosynthesis	Fatty acid metabolism	8107	0.199229	0.0402063	1.09658e-70	1.80908e-66	Yes	NA	NA	NA	NA	NA	0.244418	0.0604555	1.99016e-106	8.31498e-102	Yes	NA	NA	NA	NA
met_1_arachidonoyl_GPC_20_4n6ASTERISK ~ MAR07152	Brain	met_1_arachidonoyl_GPC_20_4n6ASTERISK	1-arachidonoyl-GPC (20:4n6)*	Glycerides and phospholipids	Metabolon HD4	MAR07152	Brain_LINOFATPtc	Transport and Activation of Linoleate	Transport reactions	Fatty acid metabolism	8114	0.198719	0.040158	1.15345e-70	1.89353e-66	Yes	NA	NA	NA	NA	NA	0.0113927	0.000130197	0.316483	0.957855	No	NA	NA	NA	NA
L_HDL_TG ~ MAR13085	Liver	L_HDL_TG	Triglycerides in large HDL	Lipoprotein particles and their constituents	Nightingale Health	MAR13085	Liver_TAGt	Triacylglycerol Transport	Transport reactions	Glyceride and phospholipid metabolism	36548	-0.0926133	0.00858162	1.80261e-70	2.93952e-66	Yes	119456	-0.12351	0.0151807	<2.225x10-308	<2.225x10-308	-0.132978	0.0176991	6.02712e-144	4.67658e-139	Yes	-0.171209	0.0291488	<2.225x10-308	<2.225x10-308
L_HDL_TG ~ MAR11281	Liver	L_HDL_TG	Triglycerides in large HDL	Lipoprotein particles and their constituents	Nightingale Health	MAR11281	Liver_EX_sphmyln_hse_bc	Exchange of Sphingomyelin	Exchange/demand reactions	Glyceride and phospholipid metabolism	36548	0.092545	0.00858145	1.80826e-70	2.93952e-66	Yes	119456	0.116979	0.0136173	<2.225x10-308	<2.225x10-308	0.0937094	0.00878062	4.54852e-72	8.01247e-68	Yes	0.118159	0.0138881	<2.225x10-308	<2.225x10-308
L_HDL_TG ~ MAR09285	Liver	L_HDL_TG	Triglycerides in large HDL	Lipoprotein particles and their constituents	Nightingale Health	MAR09285	Liver_EX_chsterole_bc	Exchange of Cholesterol	Exchange/demand reactions	Steroid metabolism	36548	-0.0925926	0.00857729	1.95274e-70	3.15899e-66	Yes	119456	-0.120718	0.0144992	<2.225x10-308	<2.225x10-308	-0.113022	0.0127629	4.26475e-104	1.71584e-99	Yes	-0.146156	0.0212488	<2.225x10-308	<2.225x10-308
met_X___23705 ~ MAR00152	Liver	met_X___23705	X - 23705	Unknown	Metabolon HD4	MAR00152	Liver_DESAT18_9	Fatty Acyl Coenzyme A Desaturase (N-C18:2CoA -> N-C18:3CoA)	Fatty acid biosynthesis	Fatty acid metabolism	7595	0.205379	0.0424078	4.50221e-70	7.24813e-66	Yes	NA	NA	NA	NA	NA	0.209591	0.0439585	1.26592e-72	2.24211e-68	Yes	NA	NA	NA	NA
met_pregnen_diol_disulfateASTERISK ~ MAR06065	Liver	met_pregnen_diol_disulfateASTERISK	pregnen-diol disulfate*	Steroids and Sterols	Metabolon HD4	MAR06065	Liver_r2148	Glycoursodeoxycholate/Glutathione-HCO3 Antiport	Transport reactions	Bile Acid metabolism	8115	0.199507	0.0396198	9.8689e-70	1.58116e-65	Yes	NA	NA	NA	NA	NA	0.00258586	6.67424e-06	0.820573	0.994298	No	NA	NA	NA	NA
M_HDL_FC_pct_C ~ MAR08245	Liver	M_HDL_FC_pct_C	Free cholesterol to total cholesterol ratio in medium HDL	Lipoprotein particles and their constituents	Nightingale Health	MAR08245	Liver_SPHMDAc	Sphingomyelin Deacylase	Sphingolipid metabolism	Glyceride and phospholipid metabolism	37131	0.0912685	0.0083312	1.59958e-69	2.55053e-65	Yes	118743	0.119731	0.0143054	<2.225x10-308	<2.225x10-308	0.100833	0.0101722	1.51184e-84	3.78992e-80	Yes	0.125338	0.0156687	<2.225x10-308	<2.225x10-308
met_pregnen_diol_disulfateASTERISK ~ MAR12154	Liver	met_pregnen_diol_disulfateASTERISK	pregnen-diol disulfate*	Steroids and Sterols	Metabolon HD4	MAR12154	Liver_3DHDCAS	3-dehydro-deoxycholic acid formation	Bile acid biosynthesis	Bile Acid metabolism	8115	-0.195993	0.0394372	2.05806e-69	3.26594e-65	Yes	NA	NA	NA	NA	NA	-0.036684	0.00133942	0.00130849	0.23377	No	NA	NA	NA	NA
met_4_androsten_3alpha_17alpha_diol_monosulfate_2 ~ MAR04151	Liver	met_4_androsten_3alpha_17alpha_diol_monosulfate_2	4-androsten-3alpha 17alpha-diol monosulfate (2)	Steroids and Sterols	Metabolon HD4	MAR04151	Liver_EX_HC02196e_bc	Exchange of Glycoursodeoxycholate	Exchange/demand reactions	Bile Acid metabolism	7749	-0.200612	0.0411526	2.49698e-69	3.94369e-65	Yes	NA	NA	NA	NA	NA	-0.0534246	0.00283143	4.84226e-06	0.0023648	No	NA	NA	NA	NA
met_pregnen_diol_disulfateASTERISK ~ MAR09280	Liver	met_pregnen_diol_disulfateASTERISK	pregnen-diol disulfate*	Steroids and Sterols	Metabolon HD4	MAR09280	Liver_EX_cholatee_bc	Exchange of Cholate	Exchange/demand reactions	Bile Acid metabolism	8115	0.197981	0.0393547	2.86882e-69	4.50959e-65	Yes	NA	NA	NA	NA	NA	0.0139887	0.000193475	0.222007	0.940298	No	NA	NA	NA	NA
L_HDL_TG ~ MAR09850	Liver	L_HDL_TG	Triglycerides in large HDL	Lipoprotein particles and their constituents	Nightingale Health	MAR09850	Liver_EX_g3pce_bc	Exchange of Glycerophosphocholine	Exchange/demand reactions	Glyceride and phospholipid metabolism	36548	-0.09143	0.0083738	8.40565e-69	1.31511e-64	Yes	119456	-0.114067	0.0129548	<2.225x10-308	<2.225x10-308	-0.105011	0.0110318	3.67231e-90	1.07816e-85	Yes	-0.133209	0.0176428	<2.225x10-308	<2.225x10-308
met_2_arachidonoyl_GPC_20_4ASTERISK ~ MAR00149	Heart	met_2_arachidonoyl_GPC_20_4ASTERISK	2-arachidonoyl-GPC (20:4)*	Glycerides and phospholipids	Metabolon HD4	MAR00149	Heart_DESAT18_6	Fatty Acyl Coenzyme A Desaturase (N-C18:1CoA -> N-C18:2CoA)	Fatty acid biosynthesis	Fatty acid metabolism	8038	0.195723	0.0393702	1.14979e-68	1.7905e-64	Yes	NA	NA	NA	NA	NA	0.0642759	0.00408816	2.23471e-08	1.6027e-05	No	NA	NA	NA	NA
met_1_palmityl_2_arachidonoyl_GPC_O_16_0_20_4ASTERISK ~ MAR00181	Skeletal Muscle	met_1_palmityl_2_arachidonoyl_GPC_O_16_0_20_4ASTERISK	1-palmityl-2-arachidonoyl-GPC (O-16:0/20:4)*	Glycerides and phospholipids	Metabolon HD4	MAR00181	Muscle_DESAT20_1	Fatty Acyl Coenzyme A Desaturase (N-C20:3CoA -> N-C20:4CoA)	Fatty acid biosynthesis	Fatty acid metabolism	8107	0.196041	0.0389504	1.71166e-68	2.65308e-64	Yes	NA	NA	NA	NA	NA	0.197896	0.0397041	8.26934e-70	1.39631e-65	Yes	NA	NA	NA	NA
HDL_CE_pct_C ~ MAR00702	Liver	HDL_CE_pct_C	Esterified cholesterol to total cholesterol ratio in HDL	Lipoprotein particles and their constituents	Nightingale Health	MAR00702	Liver_EX_ttdcae_bc	Exchange of Myristic Acid	Exchange/demand reactions	Fatty acid metabolism	36364	-0.0913838	0.00834141	3.31424e-68	5.1133e-64	Yes	118244	-0.102466	0.010459	3.89156e-264	7.57e-263	-0.104108	0.0108365	3.73394e-88	1.00566e-83	Yes	-0.119514	0.0142305	<2.225x10-308	<2.225x10-308
LA_pct ~ MAR07152	Brain	LA_pct	Ratio of 18:2 linoleic acid to total fatty acids	Fatty acids	Nightingale Health	MAR07152	Brain_LINOFATPtc	Transport and Activation of Linoleate	Transport reactions	Fatty acid metabolism	36830	-0.090246	0.00813887	2.03467e-67	3.12467e-63	Yes	118346	-0.0677584	0.00459293	7.07219e-117	4.62239e-116	-0.0145097	0.000210581	0.00535347	0.485541	No	-0.0127492	0.000162197	1.60315e-05	1.96429e-05
met_pregnen_diol_disulfateASTERISK ~ MAR11889	Liver	met_pregnen_diol_disulfateASTERISK	pregnen-diol disulfate*	Steroids and Sterols	Metabolon HD4	MAR11889	Liver_EX_chsterolse_bc	Exchange of Cholesterol Sulfate	Exchange/demand reactions	Steroid metabolism	8115	-0.195255	0.0382568	2.37482e-67	3.63031e-63	Yes	NA	NA	NA	NA	NA	-0.0335007	0.00110023	0.00358143	0.407195	No	NA	NA	NA	NA
met_5alpha_androstan_3alpha_17beta_diol_monosulfate_2 ~ MAR12216	Liver	met_5alpha_androstan_3alpha_17beta_diol_monosulfate_2	5alpha-androstan-3alpha 17beta-diol monosulfate (2)	Steroids and Sterols	Metabolon HD4	MAR12216	Liver_EX_gudca3se_bc	EX_gudca3s(e)	Exchange/demand reactions	Bile Acid metabolism	4620	-0.250868	0.0661366	3.27803e-67	4.98814e-63	Yes	NA	NA	NA	NA	NA	-0.189211	0.0367404	1.42274e-37	8.22078e-34	Yes	NA	NA	NA	NA
M_HDL_FC_pct_C ~ MAR00656	Liver	M_HDL_FC_pct_C	Free cholesterol to total cholesterol ratio in medium HDL	Lipoprotein particles and their constituents	Nightingale Health	MAR00656	Liver_EX_pe_hse_bc	Exchange of Phosphatidylethanolamine	Exchange/demand reactions	Glyceride and phospholipid metabolism	37131	-0.0895502	0.00801791	5.74124e-67	8.69668e-63	Yes	118743	-0.113378	0.0128186	<2.225x10-308	<2.225x10-308	0.101977	0.0104029	1.9742e-86	5.18846e-82	Yes	0.126026	0.015846	<2.225x10-308	<2.225x10-308
met_X___21792 ~ MAR00350	Adipocytes	met_X___21792	X - 21792	Unknown	Metabolon HD4	MAR00350	Adipocytes_HMR_0350	Acyl Coenzyme A Hydrolase (Linolenoyl-CoA)	Acyl-CoA hydrolysis	Fatty acid metabolism	7839	0.201177	0.0392166	9.4153e-67	1.41975e-62	Yes	NA	NA	NA	NA	NA	-0.00716281	5.14043e-05	0.536113	0.980043	No	NA	NA	NA	NA
met_1_palmityl_2_arachidonoyl_GPC_O_16_0_20_4ASTERISK ~ MAR00186	Heart	met_1_palmityl_2_arachidonoyl_GPC_O_16_0_20_4ASTERISK	1-palmityl-2-arachidonoyl-GPC (O-16:0/20:4)*	Glycerides and phospholipids	Metabolon HD4	MAR00186	Heart_DESAT20_2	Fatty Acyl Coenzyme A Desaturase (N-C20:4CoA -> N-C20:5CoA)	Fatty acid biosynthesis	Fatty acid metabolism	8107	0.196165	0.0378878	1.22174e-66	1.83398e-62	Yes	NA	NA	NA	NA	NA	0.172783	0.0302064	2.70546e-53	2.63975e-49	Yes	NA	NA	NA	NA
met_1_arachidonoyl_GPC_20_4n6ASTERISK ~ MAR00624	Heart	met_1_arachidonoyl_GPC_20_4n6ASTERISK	1-arachidonoyl-GPC (20:4n6)*	Glycerides and phospholipids	Metabolon HD4	MAR00624	Heart_EX_lneldce_bc	Exchange of Linoelaidic Acid	Exchange/demand reactions	Fatty acid metabolism	8114	0.193704	0.0378301	1.34515e-66	2.01018e-62	Yes	NA	NA	NA	NA	NA	0.229795	0.0537193	1.53243e-94	4.89609e-90	Yes	NA	NA	NA	NA
met_1_palmitoyl_2_arachidonoyl_GPC_16_0_20_4 ~ MAR09870	Brain	met_1_palmitoyl_2_arachidonoyl_GPC_16_0_20_4	1-palmitoyl-2-arachidonoyl-GPC (16:0/20:4)	Glycerides and phospholipids	Metabolon HD4	MAR09870	Brain_ARACHDFATPtc	Arachidonate (N-C18:1) Transport by FATP	Transport reactions	Fatty acid metabolism	8114	-0.192978	0.0377913	1.57228e-66	2.33912e-62	Yes	NA	NA	NA	NA	NA	0.00441188	1.92348e-05	0.700229	0.989564	No	NA	NA	NA	NA
met_X___24309 ~ MAR01674	Brain	met_X___24309	X - 24309	Unknown	Metabolon HD4	MAR01674	Brain_PTE3x	Peroxisomal Acyl Coenzyme A Thioesterase (Pristanoyl Coenzyme A)	Fatty acid oxidation	Fatty acid metabolism	8052	0.194804	0.0379323	2.7484e-66	4.07069e-62	Yes	NA	NA	NA	NA	NA	0.175623	0.0310849	1.82777e-54	1.87311e-50	Yes	NA	NA	NA	NA
met_pregnen_diol_disulfateASTERISK ~ MAR04084	Liver	met_pregnen_diol_disulfateASTERISK	pregnen-diol disulfate*	Steroids and Sterols	Metabolon HD4	MAR04084	Liver_BPNT	3', 5'-Bisphosphate Nucleotidase	Sulfur metabolism	Miscellaneous	8115	0.191741	0.0371921	1.71215e-65	2.52466e-61	Yes	NA	NA	NA	NA	NA	0.207963	0.0430753	8.77169e-76	1.70154e-71	Yes	NA	NA	NA	NA
M_LDL_TG ~ MAR11583	Liver	M_LDL_TG	Triglycerides in medium LDL	Lipoprotein particles and their constituents	Nightingale Health	MAR11583	Liver_PAIL_hs_SECt	Transport of 1-Phosphatidyl-1D-Myo-Inositol	Transport reactions	Glyceride and phospholipid metabolism	37023	-0.0885944	0.00784771	2.14883e-65	3.14584e-61	Yes	119171	-0.0757991	0.00572239	3.30975e-146	2.6773e-145	-0.0504762	0.00254783	2.52359e-22	6.62697e-19	Yes	-0.0459869	0.00210665	6.31946e-55	1.50286e-54
met_1_palmitoyl_2_arachidonoyl_GPC_16_0_20_4 ~ MAR00624	Heart	met_1_palmitoyl_2_arachidonoyl_GPC_16_0_20_4	1-palmitoyl-2-arachidonoyl-GPC (16:0/20:4)	Glycerides and phospholipids	Metabolon HD4	MAR00624	Heart_EX_lneldce_bc	Exchange of Linoelaidic Acid	Exchange/demand reactions	Fatty acid metabolism	8114	0.192071	0.0371399	2.1523e-65	3.14584e-61	Yes	NA	NA	NA	NA	NA	0.223476	0.0507304	2.98855e-89	8.25366e-85	Yes	NA	NA	NA	NA
met_ethylmalonate ~ MAR00923	Skeletal Muscle	met_ethylmalonate	ethylmalonate	Amino Acids	Metabolon HD4	MAR00923	Muscle_FAOXC2051843m	Beta Oxidation of Fatty Acid [(5Z,8Z,11Z,14Z,17Z)-Eicosapentaenoyl-CoA]	Fatty acid oxidation	Fatty acid metabolism	8112	-0.191949	0.0371356	2.2742e-65	3.30951e-61	Yes	NA	NA	NA	NA	NA	-0.276264	0.0778765	7.28125e-138	5.39288e-133	Yes	NA	NA	NA	NA
met_pregnen_diol_disulfateASTERISK ~ MAR01731	Liver	met_pregnen_diol_disulfateASTERISK	pregnen-diol disulfate*	Steroids and Sterols	Metabolon HD4	MAR01731	Liver_TCHOLAtebdL	Bile Acid Intracellular Transport	Transport reactions	Bile Acid metabolism	8115	-0.189881	0.036912	5.27224e-65	7.63901e-61	Yes	NA	NA	NA	NA	NA	-0.0205966	0.000426594	0.0697592	0.857579	No	NA	NA	NA	NA
Unsaturation ~ MAR00151	Adipocytes	Unsaturation	Estimated degree of fatty acid unsaturation	Fatty acids	Nightingale Health	MAR00151	Adipocytes_DESAT18_8	Fatty Acyl Coenzyme A Desaturase (N-C18:1CoA -> N-C18:2CoA)	Fatty acid biosynthesis	Fatty acid metabolism	36906	-0.0882379	0.00778339	1.13318e-64	1.63477e-60	Yes	119999	-0.104113	0.0108453	8.6413e-278	1.78733e-276	0.00687419	4.73145e-05	0.186366	0.930724	No	0.00670589	4.4975e-05	0.0221843	0.0252952
M_LDL_TG ~ MAR00702	Liver	M_LDL_TG	Triglycerides in medium LDL	Lipoprotein particles and their constituents	Nightingale Health	MAR00702	Liver_EX_ttdcae_bc	Exchange of Myristic Acid	Exchange/demand reactions	Fatty acid metabolism	37023	0.0879789	0.00774217	1.54982e-64	2.22619e-60	Yes	119171	0.0728823	0.00529322	2.30707e-135	1.73721e-134	0.0955389	0.0091256	8.68437e-76	1.69469e-71	Yes	0.0855963	0.00729807	4.75328e-186	3.96518e-185
L_HDL_TG ~ MAR00639	Liver	L_HDL_TG	Triglycerides in large HDL	Lipoprotein particles and their constituents	Nightingale Health	MAR00639	Liver_EX_ocdcae_bc	Exchange of Octadecanoate (N-C18:0)	Exchange/demand reactions	Fatty acid metabolism	36548	0.08846	0.00782788	2.02678e-64	2.89882e-60	Yes	119456	0.107407	0.0114761	1.18073e-292	2.6429e-291	0.10687	0.0114202	2.75603e-93	8.63612e-89	Yes	0.136127	0.0184336	<2.225x10-308	<2.225x10-308
met_X___16935 ~ MAR00153	Liver	met_X___16935	X - 16935	Unknown	Metabolon HD4	MAR00153	Liver_ACS2	Acetyl Coenzyme A Synthase (Propionate)	Propanoate metabolism	Fatty acid metabolism	7993	0.19333	0.0371302	2.06271e-64	2.9376e-60	Yes	NA	NA	NA	NA	NA	0.00701164	4.87371e-05	0.543059	0.980604	No	NA	NA	NA	NA
met_glutarylcarnitine_C5 ~ MAR04243	Heart	met_glutarylcarnitine_C5	glutarylcarnitine (C5)	Amino Acids	Metabolon HD4	MAR04243	Heart_GLUTCOADHm	Glutaryl Coenzyme A Dehydrogenase, Mitochondrial	Phenylalanine, tyrosine and tryptophan biosynthesis	Amino acid and amine metabolism	8034	-0.192047	0.0368977	2.29815e-64	3.25898e-60	Yes	NA	NA	NA	NA	NA	-0.161797	0.0261729	6.17389e-46	4.8019e-42	Yes	NA	NA	NA	NA
met_X___24309 ~ MAR00354	Liver	met_X___24309	X - 24309	Unknown	Metabolon HD4	MAR00354	Liver_HMR_0354	Acyl Coenzyme A Hydrolase [(6Z,9Z,12Z,15Z)-Octadecatetraenoyl-CoA]	Acyl-CoA hydrolysis	Fatty acid metabolism	8052	0.193303	0.0368006	2.50246e-64	3.53366e-60	Yes	NA	NA	NA	NA	NA	0.319304	0.102687	3.08162e-182	4.01705e-177	Yes	NA	NA	NA	NA
met_1_1_enyl_stearoyl_2_arachidonoyl_GPC_P_18_0_20_4 ~ MAR00181	Skeletal Muscle	met_1_1_enyl_stearoyl_2_arachidonoyl_GPC_P_18_0_20_4	1-(1-enyl-stearoyl)-2-arachidonoyl-GPC (P-18:0/20:4)	Glycerides and phospholipids	Metabolon HD4	MAR00181	Muscle_DESAT20_1	Fatty Acyl Coenzyme A Desaturase (N-C20:3CoA -> N-C20:4CoA)	Fatty acid biosynthesis	Fatty acid metabolism	8041	0.190272	0.0367581	3.57707e-64	5.02978e-60	Yes	NA	NA	NA	NA	NA	0.199446	0.0403331	2.31985e-70	3.93756e-66	Yes	NA	NA	NA	NA
HDL_CE_pct_C ~ MAR11583	Liver	HDL_CE_pct_C	Esterified cholesterol to total cholesterol ratio in HDL	Lipoprotein particles and their constituents	Nightingale Health	MAR11583	Liver_PAIL_hs_SECt	Transport of 1-Phosphatidyl-1D-Myo-Inositol	Transport reactions	Glyceride and phospholipid metabolism	36364	0.0883027	0.00779647	7.4594e-64	1.04447e-59	Yes	118244	0.101687	0.0102951	5.23307e-260	9.82854e-259	0.050484	0.00254994	5.67565e-22	1.44164e-18	Yes	0.0603226	0.00362378	1.60268e-92	6.00074e-92
met_5_methyluridine_ribothymidine ~ MAR09300	Liver	met_5_methyluridine_ribothymidine	5-methyluridine (ribothymidine)	Nucleotides	Metabolon HD4	MAR09300	Liver_EX_dgsne_bc	Exchange of Deoxyguanosine	Exchange/demand reactions	Nucleotide metabolism	8115	-0.189946	0.0361117	1.30923e-63	1.82552e-59	Yes	NA	NA	NA	NA	NA	0.00828618	6.76621e-05	0.470193	0.975225	No	NA	NA	NA	NA
met_X___21735 ~ MAR00154	Liver	met_X___21735	X - 21735	Unknown	Metabolon HD4	MAR00154	Liver_RE2649C	Acyl Coenzyme A Hydrolase (Propanoyl-CoA)	Acyl-CoA hydrolysis	Fatty acid metabolism	7516	0.199484	0.038867	1.45872e-63	2.0255e-59	Yes	NA	NA	NA	NA	NA	4.14596e-05	1.72545e-09	0.997198	0.999868	No	NA	NA	NA	NA
met_1_palmitoyl_2_arachidonoyl_GPC_16_0_20_4 ~ MAR00145	Skeletal Muscle	met_1_palmitoyl_2_arachidonoyl_GPC_16_0_20_4	1-palmitoyl-2-arachidonoyl-GPC (16:0/20:4)	Glycerides and phospholipids	Metabolon HD4	MAR00145	Muscle_DESAT18_10	Fatty Acyl Coenzyme A Desaturase (N-C18:2CoA -> N-C18:3CoA)	Fatty acid biosynthesis	Fatty acid metabolism	8114	-0.190591	0.0360679	1.59024e-63	2.19895e-59	Yes	NA	NA	NA	NA	NA	0.0792353	0.00619262	4.55023e-12	5.05235e-09	Yes	NA	NA	NA	NA
met_orotate ~ MAR04577	Heart	met_orotate	orotate	Nucleotides	Metabolon HD4	MAR04577	Heart_ORPT	Orotate Phosphoribosyltransferase	Pyrimidine metabolism	Nucleotide metabolism	8109	-0.190376	0.0360751	1.69423e-63	2.33307e-59	Yes	NA	NA	NA	NA	NA	-0.171498	0.0292651	1.11719e-51	1.02847e-47	Yes	NA	NA	NA	NA
LA_pct ~ MAR09870	Brain	LA_pct	Ratio of 18:2 linoleic acid to total fatty acids	Fatty acids	Nightingale Health	MAR09870	Brain_ARACHDFATPtc	Arachidonate (N-C18:1) Transport by FATP	Transport reactions	Fatty acid metabolism	36830	0.0872849	0.0076281	2.75157e-63	3.7735e-59	Yes	118346	0.0643818	0.0041405	1.56013e-105	9.0399e-105	-0.00474031	2.24912e-05	0.362763	0.964016	No	-0.00232701	5.42095e-06	0.43032	0.452229
met_X___24309 ~ MAR00154	Adipocytes	met_X___24309	X - 24309	Unknown	Metabolon HD4	MAR00154	Adipocytes_RE2649C	Acyl Coenzyme A Hydrolase (Propanoyl-CoA)	Acyl-CoA hydrolysis	Fatty acid metabolism	8052	0.190147	0.0360796	4.42064e-63	6.03762e-59	Yes	NA	NA	NA	NA	NA	-0.0282499	0.000776679	0.014778	0.664527	No	NA	NA	NA	NA
met_X___23705 ~ MAR00743	Liver	met_X___23705	X - 23705	Unknown	Metabolon HD4	MAR00743	Liver_FAEL183	Fatty-Acyl Coenzyme A Elongation (N-C18:3CoA)	Fatty acid biosynthesis	Fatty acid metabolism	7595	0.194342	0.0381165	4.93658e-63	6.71476e-59	Yes	NA	NA	NA	NA	NA	0.224341	0.0505458	1.6669e-83	4.02387e-79	Yes	NA	NA	NA	NA
M_LDL_TG ~ MAR00656	Liver	M_LDL_TG	Triglycerides in medium LDL	Lipoprotein particles and their constituents	Nightingale Health	MAR00656	Liver_EX_pe_hse_bc	Exchange of Phosphatidylethanolamine	Exchange/demand reactions	Glyceride and phospholipid metabolism	37023	-0.086893	0.0075534	5.30575e-63	7.18757e-59	Yes	119171	-0.0725866	0.00524689	3.41437e-134	2.54752e-133	0.0914319	0.00835377	1.64936e-69	2.77064e-65	Yes	0.078673	0.00616174	2.59678e-157	1.7493e-156
met_1_arachidonoyl_GPE_20_4n6ASTERISK ~ MAR00152	Liver	met_1_arachidonoyl_GPE_20_4n6ASTERISK	1-arachidonoyl-GPE (20:4n6)*	Glycerides and phospholipids	Metabolon HD4	MAR00152	Liver_DESAT18_9	Fatty Acyl Coenzyme A Desaturase (N-C18:2CoA -> N-C18:3CoA)	Fatty acid biosynthesis	Fatty acid metabolism	8114	0.18733	0.0357366	6.0054e-63	8.10243e-59	Yes	NA	NA	NA	NA	NA	0.191184	0.0370526	3.05628e-65	4.38767e-61	Yes	NA	NA	NA	NA
met_X___24438 ~ MAR00152	Liver	met_X___24438	X - 24438	Unknown	Metabolon HD4	MAR00152	Liver_DESAT18_9	Fatty Acyl Coenzyme A Desaturase (N-C18:2CoA -> N-C18:3CoA)	Fatty acid biosynthesis	Fatty acid metabolism	7333	-0.195843	0.0393484	7.58234e-63	1.01888e-58	Yes	NA	NA	NA	NA	NA	-0.195664	0.0391728	1.43738e-62	1.89645e-58	Yes	NA	NA	NA	NA
met_X___21792 ~ MAR00249	Adipocytes	met_X___21792	X - 21792	Unknown	Metabolon HD4	MAR00249	Adipocytes_FACOAL180i	C180 Fatty Acid Activation	Fatty acid activation (cytosolic)	Fatty acid metabolism	7839	0.191493	0.0368893	7.93117e-63	1.06147e-58	Yes	NA	NA	NA	NA	NA	-0.0045957	2.15476e-05	0.688737	0.989105	No	NA	NA	NA	NA
met_1_1_enyl_stearoyl_2_arachidonoyl_GPC_P_18_0_20_4 ~ MAR00186	Heart	met_1_1_enyl_stearoyl_2_arachidonoyl_GPC_P_18_0_20_4	1-(1-enyl-stearoyl)-2-arachidonoyl-GPC (P-18:0/20:4)	Glycerides and phospholipids	Metabolon HD4	MAR00186	Heart_DESAT20_2	Fatty Acyl Coenzyme A Desaturase (N-C20:4CoA -> N-C20:5CoA)	Fatty acid biosynthesis	Fatty acid metabolism	8041	0.190877	0.0359383	9.32036e-63	1.2424e-58	Yes	NA	NA	NA	NA	NA	0.180838	0.033131	6.46073e-58	7.49278e-54	Yes	NA	NA	NA	NA
met_1_arachidonoyl_GPC_20_4n6ASTERISK ~ MAR00147	Skeletal Muscle	met_1_arachidonoyl_GPC_20_4n6ASTERISK	1-arachidonoyl-GPC (20:4n6)*	Glycerides and phospholipids	Metabolon HD4	MAR00147	Muscle_DESAT18_4	Stearoyl Coenzyme A Desaturase (N-C18:0CoA -> N-C18:1CoA)	Fatty acid biosynthesis	Fatty acid metabolism	8114	-0.18866	0.0356251	9.3911e-63	1.24685e-58	Yes	NA	NA	NA	NA	NA	0.0565385	0.00320195	6.64505e-07	0.000384711	No	NA	NA	NA	NA
met_X___21607 ~ MAR08941	Liver	met_X___21607	X - 21607	Unknown	Metabolon HD4	MAR08941	Liver_FATP3t	Fatty Acid Electroneutral Transport (Stearate)	Transport reactions	Fatty acid metabolism	7763	0.19408	0.0370219	1.75047e-62	2.31486e-58	Yes	NA	NA	NA	NA	NA	-0.018204	0.00033075	0.118238	0.900214	No	NA	NA	NA	NA
met_X___16935 ~ MAR05183	Liver	met_X___16935	X - 16935	Unknown	Metabolon HD4	MAR05183	Liver_FAOXC15ATPx	Fatty Acid Activation (C15), Peroxisomal	Fatty acid oxidation	Fatty acid metabolism	7993	0.189262	0.0359212	2.45288e-62	3.23092e-58	Yes	NA	NA	NA	NA	NA	0.183276	0.0320753	9.45763e-56	1.03081e-51	Yes	NA	NA	NA	NA
LA_pct ~ MAR00624	Heart	LA_pct	Ratio of 18:2 linoleic acid to total fatty acids	Fatty acids	Nightingale Health	MAR00624	Heart_EX_lneldce_bc	Exchange of Linoelaidic Acid	Exchange/demand reactions	Fatty acid metabolism	36830	-0.0865209	0.00749113	3.52517e-62	4.62505e-58	Yes	118346	-0.0711832	0.00506843	8.40047e-129	5.94215e-128	-0.0990876	0.00981814	5.21225e-81	1.15552e-76	Yes	-0.0833668	0.00695961	2.83611e-176	2.2383e-175
met_pregnen_diol_disulfateASTERISK ~ MAR04187	Liver	met_pregnen_diol_disulfateASTERISK	pregnen-diol disulfate*	Steroids and Sterols	Metabolon HD4	MAR04187	Liver_BPNT2	3', 5'-Bisphosphate Nucleotidase (Paps)	Sulfur metabolism	Miscellaneous	8115	-0.185796	0.0352505	4.1399e-62	5.41028e-58	Yes	NA	NA	NA	NA	NA	-0.261739	0.0692654	2.46774e-122	1.23724e-117	Yes	NA	NA	NA	NA
met_butyrylcarnitine ~ MAR03982	Skeletal Muscle	met_butyrylcarnitine	butyrylcarnitine	Fatty acids	Metabolon HD4	MAR03982	Muscle_CATm	Catalase	ROS detoxification	Oxidative stress metabolism	8001	-0.190647	0.0356809	5.68089e-62	7.39515e-58	Yes	NA	NA	NA	NA	NA	-0.0550158	0.00301006	1.70887e-06	0.000918672	No	NA	NA	NA	NA
Omega_3_pct ~ MAR00152	Liver	Omega_3_pct	Ratio of omega-3 fatty acids to total fatty acids	Fatty acids	Nightingale Health	MAR00152	Liver_DESAT18_9	Fatty Acyl Coenzyme A Desaturase (N-C18:2CoA -> N-C18:3CoA)	Fatty acid biosynthesis	Fatty acid metabolism	36821	0.0863708	0.00746377	6.06895e-62	7.86956e-58	Yes	118331	0.226361	0.0513359	<2.225x10-308	<2.225x10-308	0.0839452	0.00704821	1.38757e-58	1.65639e-54	Yes	0.221342	0.0490945	<2.225x10-308	<2.225x10-308
met_glutarylcarnitine_C5 ~ MAR04242	Brain	met_glutarylcarnitine_C5	glutarylcarnitine (C5)	Amino Acids	Metabolon HD4	MAR04242	Brain_r0541	Glutaryl Coenzyme A: (Acceptor) 2, 3-Oxidoreductase (Decarboxylating)	Phenylalanine, tyrosine and tryptophan biosynthesis	Amino acid and amine metabolism	8034	0.188692	0.0353255	1.18675e-61	1.53288e-57	Yes	NA	NA	NA	NA	NA	0.0664074	0.0044662	5.06416e-09	3.92192e-06	No	NA	NA	NA	NA
M_LDL_TG_pct ~ MAR00002	Liver	M_LDL_TG_pct	Triglycerides to total lipids ratio in medium LDL	Lipoprotein particles and their constituents	Nightingale Health	MAR00002	Liver_LPSe	Triacylglycerol Lipase, Extracellular	Acylglycerides metabolism	Glyceride and phospholipid metabolism	37023	-0.0859194	0.00738474	1.24665e-61	1.60404e-57	Yes	118711	-0.0916429	0.00836116	3.84177e-212	4.86625e-211	-0.097171	0.00943836	2.47547e-78	5.13901e-74	Yes	-0.104188	0.010805	7.30351e-274	1.07899e-272
met_methylsuccinate ~ MAR05449	Skeletal Muscle	met_methylsuccinate	methylsuccinate	Amino Acids	Metabolon HD4	MAR05449	Muscle_FAOXC4C2m	Fatty Acid Beta Oxidation (C4->C2), Mitochondrial	Fatty acid oxidation	Fatty acid metabolism	7766	-0.19206	0.0364145	1.26842e-61	1.62577e-57	Yes	NA	NA	NA	NA	NA	-0.194186	0.0373279	3.75585e-63	5.03698e-59	Yes	NA	NA	NA	NA
Unsaturation ~ MAR00576	Heart	Unsaturation	Estimated degree of fatty acid unsaturation	Fatty acids	Nightingale Health	MAR00576	Heart_EX_dlnlcge_bc	Exchange of Dihomo-Gamma-Linolenic Acid (N-6)	Exchange/demand reactions	Fatty acid metabolism	36906	0.0859728	0.00739777	1.51064e-61	1.92882e-57	Yes	119999	0.104867	0.0110005	9.33497e-282	1.98095e-280	0.100373	0.0100715	3.14596e-83	7.4292e-79	Yes	0.108898	0.0118688	5.84816e-304	9.9111e-303
met_5_methyluridine_ribothymidine ~ MAR10192	Liver	met_5_methyluridine_ribothymidine	5-methyluridine (ribothymidine)	Nucleotides	Metabolon HD4	MAR10192	Liver_EX_56dthme_bc	Exchange of 5, 6-Dihydrothymine	Exchange/demand reactions	Nucleotide metabolism	8115	-0.186588	0.0348966	1.71018e-61	2.17525e-57	Yes	NA	NA	NA	NA	NA	-0.237194	0.0566284	1.01974e-99	3.69246e-95	Yes	NA	NA	NA	NA
met_X___24438 ~ MAR00145	Adipocytes	met_X___24438	X - 24438	Unknown	Metabolon HD4	MAR00145	Adipocytes_DESAT18_10	Fatty Acyl Coenzyme A Desaturase (N-C18:2CoA -> N-C18:3CoA)	Fatty acid biosynthesis	Fatty acid metabolism	7333	0.19674	0.0384215	2.21651e-61	2.80857e-57	Yes	NA	NA	NA	NA	NA	0.0933832	0.0088903	2.97536e-15	4.48904e-12	Yes	NA	NA	NA	NA
met_X___23705 ~ MAR00181	Brain	met_X___23705	X - 23705	Unknown	Metabolon HD4	MAR00181	Brain_DESAT20_1	Fatty Acyl Coenzyme A Desaturase (N-C20:3CoA -> N-C20:4CoA)	Fatty acid biosynthesis	Fatty acid metabolism	7595	0.196296	0.0370554	2.69035e-61	3.39606e-57	Yes	NA	NA	NA	NA	NA	0.00890637	7.62916e-05	0.45777	0.974135	No	NA	NA	NA	NA
met_1_palmitoyl_2_arachidonoyl_GPC_16_0_20_4 ~ MAR07152	Brain	met_1_palmitoyl_2_arachidonoyl_GPC_16_0_20_4	1-palmitoyl-2-arachidonoyl-GPC (16:0/20:4)	Glycerides and phospholipids	Metabolon HD4	MAR07152	Brain_LINOFATPtc	Transport and Activation of Linoleate	Transport reactions	Fatty acid metabolism	8114	0.184905	0.0347174	3.56987e-61	4.48928e-57	Yes	NA	NA	NA	NA	NA	0.0169179	0.000286679	0.137154	0.911799	No	NA	NA	NA	NA
HDL_CE_pct_C ~ MAR08245	Liver	HDL_CE_pct_C	Esterified cholesterol to total cholesterol ratio in HDL	Lipoprotein particles and their constituents	Nightingale Health	MAR08245	Liver_SPHMDAc	Sphingomyelin Deacylase	Sphingolipid metabolism	Glyceride and phospholipid metabolism	36364	-0.0863141	0.00746009	3.61987e-61	4.53504e-57	Yes	118244	-0.108533	0.011733	3.09895e-296	7.55774e-295	-0.0951833	0.0090574	6.30296e-74	1.14752e-69	Yes	-0.112672	0.0126385	<2.225x10-308	<2.225x10-308
met_butyrylcarnitine ~ MAR02640	Skeletal Muscle	met_butyrylcarnitine	butyrylcarnitine	Fatty acids	Metabolon HD4	MAR02640	Muscle_C161CPT2	Transport of Hexadecenoyl Coenzyme A into Mitochondrial Matrix	Carnitine shuttle (mitochondrial)	Fatty acid metabolism	8001	-0.188664	0.0351609	4.43313e-61	5.53311e-57	Yes	NA	NA	NA	NA	NA	0.06122	0.00378155	8.11995e-08	5.43365e-05	No	NA	NA	NA	NA
VLDL_FC_pct ~ MAR00002	Liver	VLDL_FC_pct	Free cholesterol to total lipids ratio in VLDL	Lipoprotein particles and their constituents	Nightingale Health	MAR00002	Liver_LPSe	Triacylglycerol Lipase, Extracellular	Acylglycerides metabolism	Glyceride and phospholipid metabolism	30849	-0.0935421	0.00875628	5.93954e-61	7.38564e-57	Yes	117801	-0.0329962	0.00109076	6.12253e-29	1.1579e-28	-0.10732	0.0115487	6.56811e-80	1.41792e-75	Yes	-0.0388557	0.0015128	1.72569e-39	3.45601e-39
met_X___24439 ~ MAR00150	Skeletal Muscle	met_X___24439	X - 24439	Unknown	Metabolon HD4	MAR00150	Muscle_DESAT18_7	Fatty Acyl Coenzyme A Desaturase (N-C18:1CoA -> N-C18:2CoA)	Fatty acid biosynthesis	Fatty acid metabolism	6643	0.204677	0.0419773	7.79971e-61	9.66265e-57	Yes	NA	NA	NA	NA	NA	-0.0902403	0.0085196	1.98564e-13	2.50812e-10	Yes	NA	NA	NA	NA
L_HDL_TG ~ MAR00679	Liver	L_HDL_TG	Triglycerides in large HDL	Lipoprotein particles and their constituents	Nightingale Health	MAR00679	Liver_LPS3	1-Acylglycerol Lipase	Acylglycerides metabolism	Glyceride and phospholipid metabolism	36548	-0.0857992	0.00736822	9.89847e-61	1.22173e-56	Yes	119456	-0.107972	0.011597	9.84066e-296	2.29709e-294	-0.0993976	0.00987839	6.89679e-81	1.51863e-76	Yes	-0.131278	0.0171417	<2.225x10-308	<2.225x10-308
LA_pct ~ MAR00145	Heart	LA_pct	Ratio of 18:2 linoleic acid to total fatty acids	Fatty acids	Nightingale Health	MAR00145	Heart_DESAT18_10	Fatty Acyl Coenzyme A Desaturase (N-C18:2CoA -> N-C18:3CoA)	Fatty acid biosynthesis	Fatty acid metabolism	36830	0.085446	0.007306	1.10707e-60	1.36137e-56	Yes	118346	0.067338	0.00453507	1.99761e-115	1.27504e-114	0.0981358	0.00963202	1.67565e-79	3.54593e-75	Yes	0.0832363	0.00693292	1.32756e-175	1.03756e-174
met_pregnen_diol_disulfateASTERISK ~ MAR09282	Liver	met_pregnen_diol_disulfateASTERISK	pregnen-diol disulfate*	Steroids and Sterols	Metabolon HD4	MAR09282	Liver_EX_tcholae_bc	Exchange of Taurocholic Acid	Exchange/demand reactions	Bile Acid metabolism	8115	-0.184854	0.0343575	1.48295e-60	1.81688e-56	Yes	NA	NA	NA	NA	NA	-0.0195096	0.000382152	0.0860903	0.875735	No	NA	NA	NA	NA
M_HDL_FC_pct_C ~ MAR06646	Liver	M_HDL_FC_pct_C	Free cholesterol to total cholesterol ratio in medium HDL	Lipoprotein particles and their constituents	Nightingale Health	MAR06646	Liver_RADH	Retinal Dehydrogenase	Retinol metabolism	Vitamin A metabolism	37131	-0.0849718	0.00721975	1.84567e-60	2.253e-56	Yes	118743	-0.100029	0.00998532	3.07964e-253	5.52981e-252	0.0447745	0.00200534	5.97267e-18	1.11671e-14	Yes	0.0607098	0.00368042	2.55972e-94	9.85921e-94
M_LDL_TG ~ MAR08245	Liver	M_LDL_TG	Triglycerides in medium LDL	Lipoprotein particles and their constituents	Nightingale Health	MAR08245	Liver_SPHMDAc	Sphingomyelin Deacylase	Sphingolipid metabolism	Glyceride and phospholipid metabolism	37023	0.0850547	0.00723449	2.07444e-60	2.52302e-56	Yes	119171	0.0754608	0.00567329	5.76301e-145	4.61606e-144	0.0904371	0.00817595	4.60611e-68	7.46803e-64	Yes	0.0807877	0.00649641	8.98692e-166	6.37398e-165
met_X___24439 ~ MAR00150	Heart	met_X___24439	X - 24439	Unknown	Metabolon HD4	MAR00150	Heart_DESAT18_7	Fatty Acyl Coenzyme A Desaturase (N-C18:1CoA -> N-C18:2CoA)	Fatty acid biosynthesis	Fatty acid metabolism	6643	0.19987	0.0416768	2.10714e-60	2.55347e-56	Yes	NA	NA	NA	NA	NA	-0.118332	0.014209	1.99318e-21	4.85829e-18	Yes	NA	NA	NA	NA
M_HDL_CE_pct ~ MAR00002	Liver	M_HDL_CE_pct	Cholesterol esters to total lipids ratio in medium HDL	Lipoprotein particles and their constituents	Nightingale Health	MAR00002	Liver_LPSe	Triacylglycerol Lipase, Extracellular	Acylglycerides metabolism	Glyceride and phospholipid metabolism	37148	0.0847675	0.00718637	3.24696e-60	3.92046e-56	Yes	118509	0.0614148	0.00376529	2.85139e-96	1.50296e-95	0.0924035	0.00854152	2.86223e-71	4.93589e-67	Yes	0.0709829	0.00502991	4.98169e-128	2.70989e-127
met_X___21607 ~ MAR00248	Liver	met_X___21607	X - 21607	Unknown	Metabolon HD4	MAR00248	Liver_OCDCAtr	Fatty Acid Transport via Diffusion (Stearate)	Transport reactions	Fatty acid metabolism	7763	0.190767	0.0356453	3.46687e-60	4.17088e-56	Yes	NA	NA	NA	NA	NA	-0.0259166	0.000662377	0.0270392	0.751499	No	NA	NA	NA	NA
met_1_arachidonoyl_GPC_20_4n6ASTERISK ~ MAR00145	Skeletal Muscle	met_1_arachidonoyl_GPC_20_4n6ASTERISK	1-arachidonoyl-GPC (20:4n6)*	Glycerides and phospholipids	Metabolon HD4	MAR00145	Muscle_DESAT18_10	Fatty Acyl Coenzyme A Desaturase (N-C18:2CoA -> N-C18:3CoA)	Fatty acid biosynthesis	Fatty acid metabolism	8114	-0.185282	0.034137	3.65049e-60	4.376e-56	Yes	NA	NA	NA	NA	NA	0.0860705	0.00731795	5.3326e-14	7.13027e-11	Yes	NA	NA	NA	NA
met_1_palmityl_2_arachidonoyl_GPC_O_16_0_20_4ASTERISK ~ MAR02368	Brain	met_1_palmityl_2_arachidonoyl_GPC_O_16_0_20_4ASTERISK	1-palmityl-2-arachidonoyl-GPC (O-16:0/20:4)*	Glycerides and phospholipids	Metabolon HD4	MAR02368	Brain_HMR_2368	Linoleoyl Coenzyme A, Ferrocytochrome B5:Oxygen Oxidoreductase (6, 7 Cis-Dehydrogenating)	Omega-6 fatty acid metabolism	Fatty acid metabolism	8107	0.183264	0.0338777	1.16352e-59	1.38976e-55	Yes	NA	NA	NA	NA	NA	0.0475564	0.00206189	6.7066e-05	0.0239334	No	NA	NA	NA	NA
met_ethylmalonate ~ MAR02514	Skeletal Muscle	met_ethylmalonate	ethylmalonate	Amino Acids	Metabolon HD4	MAR02514	Muscle_C226COAtx	Fatty Acid Intracellular Transport [(4Z,7Z,10Z,13Z,16Z,19Z)-Docosahexaenoyl-CoA], Peroxisomal	Transport reactions	Fatty acid metabolism	8112	-0.18411	0.0338185	1.35236e-59	1.60955e-55	Yes	NA	NA	NA	NA	NA	-0.0450109	0.00212546	5.14746e-05	0.0190863	No	NA	NA	NA	NA
met_orotate ~ MAR09690	Heart	met_orotate	orotate	Nucleotides	Metabolon HD4	MAR09690	Heart_EX_orote_bc	Exchange of Orotate	Exchange/demand reactions	Nucleotide metabolism	8109	0.185356	0.0337633	1.77596e-59	2.10619e-55	Yes	NA	NA	NA	NA	NA	-0.159854	0.0253486	6.50398e-45	4.88379e-41	Yes	NA	NA	NA	NA
met_orotate ~ MAR04577	Skeletal Muscle	met_orotate	orotate	Nucleotides	Metabolon HD4	MAR04577	Muscle_ORPT	Orotate Phosphoribosyltransferase	Pyrimidine metabolism	Nucleotide metabolism	8109	-0.184066	0.0336134	3.23527e-59	3.82325e-55	Yes	NA	NA	NA	NA	NA	-0.188716	0.0354738	1.88544e-62	2.47759e-58	Yes	NA	NA	NA	NA
met_ethylmalonate ~ MAR03982	Skeletal Muscle	met_ethylmalonate	ethylmalonate	Amino Acids	Metabolon HD4	MAR03982	Muscle_CATm	Catalase	ROS detoxification	Oxidative stress metabolism	8112	-0.184776	0.0335715	3.63348e-59	4.27864e-55	Yes	NA	NA	NA	NA	NA	-0.0633278	0.00400065	2.73807e-08	1.94613e-05	No	NA	NA	NA	NA
met_X___24438 ~ MAR00624	Heart	met_X___24438	X - 24438	Unknown	Metabolon HD4	MAR00624	Heart_EX_lneldce_bc	Exchange of Linoelaidic Acid	Exchange/demand reactions	Fatty acid metabolism	7333	-0.190905	0.0370055	3.82359e-59	4.48666e-55	Yes	NA	NA	NA	NA	NA	-0.199993	0.0406167	7.44758e-65	1.04166e-60	Yes	NA	NA	NA	NA
met_4_androsten_3alpha_17alpha_diol_monosulfate_2 ~ MAR01830	Liver	met_4_androsten_3alpha_17alpha_diol_monosulfate_2	4-androsten-3alpha 17alpha-diol monosulfate (2)	Steroids and Sterols	Metabolon HD4	MAR01830	Liver_RE2112C	Cholate Hydratase (NADPH)	Bile acid biosynthesis	Bile Acid metabolism	7749	-0.184854	0.0350192	4.34417e-59	5.07963e-55	Yes	NA	NA	NA	NA	NA	-0.0847011	0.00708763	4.46918e-13	5.4692e-10	Yes	NA	NA	NA	NA
met_1_palmityl_2_arachidonoyl_GPC_O_16_0_20_4ASTERISK ~ MAR00181	Heart	met_1_palmityl_2_arachidonoyl_GPC_O_16_0_20_4ASTERISK	1-palmityl-2-arachidonoyl-GPC (O-16:0/20:4)*	Glycerides and phospholipids	Metabolon HD4	MAR00181	Heart_DESAT20_1	Fatty Acyl Coenzyme A Desaturase (N-C20:3CoA -> N-C20:4CoA)	Fatty acid biosynthesis	Fatty acid metabolism	8107	0.184396	0.0335461	4.38166e-59	5.10555e-55	Yes	NA	NA	NA	NA	NA	0.165876	0.0275666	9.93327e-49	8.25798e-45	Yes	NA	NA	NA	NA
met_butyrylcarnitine ~ MAR00465	Skeletal Muscle	met_butyrylcarnitine	butyrylcarnitine	Fatty acids	Metabolon HD4	MAR00465	Muscle_ELAIDCRNt	Transport of (9E)-Octadecenoylcarnitine, Mitochondrial	Fatty acid oxidation	Fatty acid metabolism	8001	-0.182828	0.033871	7.22013e-59	8.38365e-55	Yes	NA	NA	NA	NA	NA	-0.134896	0.0182925	2.37472e-32	1.10714e-28	Yes	NA	NA	NA	NA
met_X___21735 ~ MAR00153	Liver	met_X___21735	X - 21735	Unknown	Metabolon HD4	MAR00153	Liver_ACS2	Acetyl Coenzyme A Synthase (Propionate)	Propanoate metabolism	Fatty acid metabolism	7516	0.190328	0.0358242	1.21987e-58	1.41153e-54	Yes	NA	NA	NA	NA	NA	-0.00217025	4.67962e-06	0.854907	0.995596	No	NA	NA	NA	NA
LA_pct ~ MAR00147	Skeletal Muscle	LA_pct	Ratio of 18:2 linoleic acid to total fatty acids	Fatty acids	Nightingale Health	MAR00147	Muscle_DESAT18_4	Stearoyl Coenzyme A Desaturase (N-C18:0CoA -> N-C18:1CoA)	Fatty acid biosynthesis	Fatty acid metabolism	36830	0.0837693	0.00701104	2.68441e-58	3.09543e-54	Yes	118346	0.0704277	0.00495521	1.28014e-124	8.71562e-124	-0.0315721	0.000997043	1.35196e-09	1.12596e-06	No	-0.0155697	0.000242443	1.33177e-07	1.69364e-07
met_X___21792 ~ MAR00284	Skeletal Muscle	met_X___21792	X - 21792	Unknown	Metabolon HD4	MAR00284	Muscle_RE0577C	Acyl Coenzyme A Hydrolase (Eicosanoyl-CoA)	Acyl-CoA hydrolysis	Fatty acid metabolism	7839	-0.188612	0.0341953	2.70857e-58	3.11252e-54	Yes	NA	NA	NA	NA	NA	0.00800128	6.44348e-05	0.4885	0.976474	No	NA	NA	NA	NA
met_1_palmitoyl_2_docosahexaenoyl_GPE_16_0_22_6ASTERISK ~ MAR08245	Liver	met_1_palmitoyl_2_docosahexaenoyl_GPE_16_0_22_6ASTERISK	1-palmitoyl-2-docosahexaenoyl-GPE (16:0/22:6)*	Glycerides and phospholipids	Metabolon HD4	MAR08245	Liver_SPHMDAc	Sphingomyelin Deacylase	Sphingolipid metabolism	Glyceride and phospholipid metabolism	8113	0.181258	0.0330579	2.78767e-58	3.19241e-54	Yes	NA	NA	NA	NA	NA	0.19719	0.0382906	2.1553e-67	3.44307e-63	Yes	NA	NA	NA	NA
met_1_arachidonoyl_GPC_20_4n6ASTERISK ~ MAR00145	Heart	met_1_arachidonoyl_GPC_20_4n6ASTERISK	1-arachidonoyl-GPC (20:4n6)*	Glycerides and phospholipids	Metabolon HD4	MAR00145	Heart_DESAT18_10	Fatty Acyl Coenzyme A Desaturase (N-C18:2CoA -> N-C18:3CoA)	Fatty acid biosynthesis	Fatty acid metabolism	8114	-0.179523	0.0330263	3.11101e-58	3.5505e-54	Yes	NA	NA	NA	NA	NA	-0.22636	0.0520451	1.41415e-91	4.26718e-87	Yes	NA	NA	NA	NA
M_HDL_FC_pct_C ~ MAR00623	Liver	M_HDL_FC_pct_C	Free cholesterol to total cholesterol ratio in medium HDL	Lipoprotein particles and their constituents	Nightingale Health	MAR00623	Liver_PSSA1_hs	Phosphatidylserine Synthase (Phosphatidylcholine)	Glycerophospholipid metabolism	Glyceride and phospholipid metabolism	37131	-0.0833203	0.00694169	3.40723e-58	3.87529e-54	Yes	118743	-0.104432	0.0108643	1.83825e-275	3.75463e-274	0.0848522	0.00720087	2.63026e-60	3.24686e-56	Yes	0.100421	0.0100444	9.81478e-255	1.22494e-253
met_2_arachidonoyl_GPC_20_4ASTERISK ~ MAR00568	Brain	met_2_arachidonoyl_GPC_20_4ASTERISK	2-arachidonoyl-GPC (20:4)*	Glycerides and phospholipids	Metabolon HD4	MAR00568	Brain_EX_arachde_csf	Exchange of Nc20:4	Exchange/demand reactions	Fatty acid metabolism	8038	-0.182669	0.0331466	6.3908e-58	7.244e-54	Yes	NA	NA	NA	NA	NA	-0.0131003	0.000174602	0.248221	0.946348	No	NA	NA	NA	NA
met_1_palmitoyl_2_docosahexaenoyl_GPE_16_0_22_6ASTERISK ~ MAR00656	Liver	met_1_palmitoyl_2_docosahexaenoyl_GPE_16_0_22_6ASTERISK	1-palmitoyl-2-docosahexaenoyl-GPE (16:0/22:6)*	Glycerides and phospholipids	Metabolon HD4	MAR00656	Liver_EX_pe_hse_bc	Exchange of Phosphatidylethanolamine	Exchange/demand reactions	Glyceride and phospholipid metabolism	8113	-0.182228	0.0326923	1.20307e-57	1.35906e-53	Yes	NA	NA	NA	NA	NA	0.195616	0.0372523	1.39653e-65	2.04086e-61	Yes	NA	NA	NA	NA
met_1_palmitoyl_2_arachidonoyl_GPC_16_0_20_4 ~ MAR00147	Skeletal Muscle	met_1_palmitoyl_2_arachidonoyl_GPC_16_0_20_4	1-palmitoyl-2-arachidonoyl-GPC (16:0/20:4)	Glycerides and phospholipids	Metabolon HD4	MAR00147	Muscle_DESAT18_4	Stearoyl Coenzyme A Desaturase (N-C18:0CoA -> N-C18:1CoA)	Fatty acid biosynthesis	Fatty acid metabolism	8114	-0.180784	0.0326642	1.32356e-57	1.49013e-53	Yes	NA	NA	NA	NA	NA	0.0591427	0.00349852	2.02547e-07	0.000127897	No	NA	NA	NA	NA
Unsaturation ~ MAR02505	Skeletal Muscle	Unsaturation	Estimated degree of fatty acid unsaturation	Fatty acids	Nightingale Health	MAR02505	Muscle_DESAT24_1	Fatty Acyl Coenzyme A Desaturase (N-C24:5CoA -> N-C24:6CoA)	Omega-3 fatty acid metabolism	Fatty acid metabolism	36906	0.0830585	0.00689778	1.69745e-57	1.90463e-53	Yes	119999	0.0918626	0.00844086	4.27596e-214	5.53511e-213	-0.157629	0.024849	5.94584e-204	1.01983e-198	Yes	-0.191793	0.0368131	<2.225x10-308	<2.225x10-308
met_1_palmitoyl_2_docosahexaenoyl_GPE_16_0_22_6ASTERISK ~ MAR00702	Liver	met_1_palmitoyl_2_docosahexaenoyl_GPE_16_0_22_6ASTERISK	1-palmitoyl-2-docosahexaenoyl-GPE (16:0/22:6)*	Glycerides and phospholipids	Metabolon HD4	MAR00702	Liver_EX_ttdcae_bc	Exchange of Myristic Acid	Exchange/demand reactions	Fatty acid metabolism	8113	0.183079	0.0325998	1.7413e-57	1.94728e-53	Yes	NA	NA	NA	NA	NA	0.212688	0.0431856	5.87249e-76	1.15287e-71	Yes	NA	NA	NA	NA
met_ethylmalonate ~ MAR00413	Skeletal Muscle	met_ethylmalonate	ethylmalonate	Amino Acids	Metabolon HD4	MAR00413	Muscle_FACOAL224	Fatty-Acid- Coenzyme A Ligase (Adrenic Acid)	Fatty acid activation (cytosolic)	Fatty acid metabolism	8112	-0.178601	0.0325422	2.22886e-57	2.48417e-53	Yes	NA	NA	NA	NA	NA	-0.0403877	0.00166785	0.000335559	0.0893201	No	NA	NA	NA	NA
L_HDL_TG ~ MAR00736	Liver	L_HDL_TG	Triglycerides in large HDL	Lipoprotein particles and their constituents	Nightingale Health	MAR00736	Liver_SMS	Sphingomyelin Synthase (Homo Sapiens)	Sphingolipid metabolism	Glyceride and phospholipid metabolism	36548	0.0831285	0.00691542	4.25039e-57	4.72147e-53	Yes	119456	0.106659	0.0113165	1.36871e-288	2.98197e-287	0.0898207	0.00806253	2.65068e-66	4.03447e-62	Yes	0.114248	0.012985	<2.225x10-308	<2.225x10-308
met_1_1_enyl_stearoyl_2_arachidonoyl_GPC_P_18_0_20_4 ~ MAR00181	Heart	met_1_1_enyl_stearoyl_2_arachidonoyl_GPC_P_18_0_20_4	1-(1-enyl-stearoyl)-2-arachidonoyl-GPC (P-18:0/20:4)	Glycerides and phospholipids	Metabolon HD4	MAR00181	Heart_DESAT20_1	Fatty Acyl Coenzyme A Desaturase (N-C20:3CoA -> N-C20:4CoA)	Fatty acid biosynthesis	Fatty acid metabolism	8041	0.18166	0.032651	4.33307e-57	4.79732e-53	Yes	NA	NA	NA	NA	NA	0.166578	0.0278276	8.34988e-49	6.97723e-45	Yes	NA	NA	NA	NA
met_X___24438 ~ MAR00151	Adipocytes	met_X___24438	X - 24438	Unknown	Metabolon HD4	MAR00151	Adipocytes_DESAT18_8	Fatty Acyl Coenzyme A Desaturase (N-C18:1CoA -> N-C18:2CoA)	Fatty acid biosynthesis	Fatty acid metabolism	7333	0.188855	0.0356221	5.82047e-57	6.42275e-53	Yes	NA	NA	NA	NA	NA	0.00573772	3.33105e-05	0.629803	0.986127	No	NA	NA	NA	NA
M_HDL_FC_pct_C ~ MAR09285	Liver	M_HDL_FC_pct_C	Free cholesterol to total cholesterol ratio in medium HDL	Lipoprotein particles and their constituents	Nightingale Health	MAR09285	Liver_EX_chsterole_bc	Exchange of Cholesterol	Exchange/demand reactions	Steroid metabolism	37131	-0.0821815	0.00675578	1.11552e-56	1.22689e-52	Yes	118743	-0.105971	0.0112006	5.70868e-284	1.22737e-282	-0.104518	0.0109276	1.01955e-90	3.04824e-86	Yes	-0.128297	0.0164205	<2.225x10-308	<2.225x10-308
met_1_arachidonoyl_GPC_20_4n6ASTERISK ~ MAR00145	Adipocytes	met_1_arachidonoyl_GPC_20_4n6ASTERISK	1-arachidonoyl-GPC (20:4n6)*	Glycerides and phospholipids	Metabolon HD4	MAR00145	Adipocytes_DESAT18_10	Fatty Acyl Coenzyme A Desaturase (N-C18:2CoA -> N-C18:3CoA)	Fatty acid biosynthesis	Fatty acid metabolism	8114	-0.180561	0.0320827	1.35345e-56	1.48368e-52	Yes	NA	NA	NA	NA	NA	-0.0801761	0.00649719	1.36463e-12	1.59055e-09	Yes	NA	NA	NA	NA
met_1_1_enyl_stearoyl_2_arachidonoyl_GPC_P_18_0_20_4 ~ MAR00150	Skeletal Muscle	met_1_1_enyl_stearoyl_2_arachidonoyl_GPC_P_18_0_20_4	1-(1-enyl-stearoyl)-2-arachidonoyl-GPC (P-18:0/20:4)	Glycerides and phospholipids	Metabolon HD4	MAR00150	Muscle_DESAT18_7	Fatty Acyl Coenzyme A Desaturase (N-C18:1CoA -> N-C18:2CoA)	Fatty acid biosynthesis	Fatty acid metabolism	8041	-0.180731	0.0323274	1.56208e-56	1.70676e-52	Yes	NA	NA	NA	NA	NA	0.0998507	0.0101183	1.21013e-18	2.4135e-15	Yes	NA	NA	NA	NA
met_1_1_enyl_stearoyl_2_arachidonoyl_GPC_P_18_0_20_4 ~ MAR02368	Brain	met_1_1_enyl_stearoyl_2_arachidonoyl_GPC_P_18_0_20_4	1-(1-enyl-stearoyl)-2-arachidonoyl-GPC (P-18:0/20:4)	Glycerides and phospholipids	Metabolon HD4	MAR02368	Brain_HMR_2368	Linoleoyl Coenzyme A, Ferrocytochrome B5:Oxygen Oxidoreductase (6, 7 Cis-Dehydrogenating)	Omega-6 fatty acid metabolism	Fatty acid metabolism	8041	0.179019	0.0322721	1.9452e-56	2.11842e-52	Yes	NA	NA	NA	NA	NA	0.0455535	0.0018961	0.000140376	0.0446181	No	NA	NA	NA	NA
met_X___16935 ~ MAR00248	Liver	met_X___16935	X - 16935	Unknown	Metabolon HD4	MAR00248	Liver_OCDCAtr	Fatty Acid Transport via Diffusion (Stearate)	Transport reactions	Fatty acid metabolism	7993	0.180817	0.0324456	2.20157e-56	2.38982e-52	Yes	NA	NA	NA	NA	NA	-0.00653103	4.20044e-05	0.57233	0.982637	No	NA	NA	NA	NA
met_orotate ~ MAR09690	Skeletal Muscle	met_orotate	orotate	Nucleotides	Metabolon HD4	MAR09690	Muscle_EX_orote_bc	Exchange of Orotate	Exchange/demand reactions	Nucleotide metabolism	8109	0.182648	0.0319649	2.35138e-56	2.54415e-52	Yes	NA	NA	NA	NA	NA	-0.188118	0.0352443	4.72848e-62	6.16381e-58	Yes	NA	NA	NA	NA
Unsaturation ~ MAR00152	Brain	Unsaturation	Estimated degree of fatty acid unsaturation	Fatty acids	Nightingale Health	MAR00152	Brain_DESAT18_9	Fatty Acyl Coenzyme A Desaturase (N-C18:2CoA -> N-C18:3CoA)	Fatty acid biosynthesis	Fatty acid metabolism	36906	-0.0817785	0.00668725	8.61137e-56	9.28718e-52	Yes	119999	-0.0919227	0.00844709	1.42046e-216	1.90248e-215	NA	NA	NA	NA	NA	NA	NA	NA	NA
L_HDL_TG ~ MAR00650	Liver	L_HDL_TG	Triglycerides in large HDL	Lipoprotein particles and their constituents	Nightingale Health	MAR00650	Liver_EX_ocdceae_bc	Exchange of Oleic Acid	Exchange/demand reactions	Fatty acid metabolism	36548	0.0821235	0.00675178	8.73291e-56	9.38788e-52	Yes	119456	0.108468	0.0117156	9.41306e-299	2.3663e-297	0.0564853	0.00319525	2.93047e-27	1.05754e-23	Yes	0.0812354	0.00652688	6.107e-167	4.44899e-166
M_HDL_FC_pct_C ~ MAR09850	Liver	M_HDL_FC_pct_C	Free cholesterol to total cholesterol ratio in medium HDL	Lipoprotein particles and their constituents	Nightingale Health	MAR09850	Liver_EX_g3pce_bc	Exchange of Glycerophosphocholine	Exchange/demand reactions	Glyceride and phospholipid metabolism	37131	-0.0815092	0.00664578	8.78838e-56	9.41713e-52	Yes	118743	-0.0953449	0.00907865	2.47475e-230	4.00371e-229	-0.0956848	0.00915865	2.84087e-76	5.61094e-72	Yes	-0.113864	0.0129289	<2.225x10-308	<2.225x10-308
met_1_palmityl_2_arachidonoyl_GPC_O_16_0_20_4ASTERISK ~ MAR00150	Skeletal Muscle	met_1_palmityl_2_arachidonoyl_GPC_O_16_0_20_4ASTERISK	1-palmityl-2-arachidonoyl-GPC (O-16:0/20:4)*	Glycerides and phospholipids	Metabolon HD4	MAR00150	Muscle_DESAT18_7	Fatty Acyl Coenzyme A Desaturase (N-C18:1CoA -> N-C18:2CoA)	Fatty acid biosynthesis	Fatty acid metabolism	8107	-0.1787	0.0316208	9.5932e-56	1.02466e-51	Yes	NA	NA	NA	NA	NA	0.0919227	0.00856806	3.96401e-16	6.45911e-13	Yes	NA	NA	NA	NA
met_X___21735 ~ MAR05183	Liver	met_X___21735	X - 21735	Unknown	Metabolon HD4	MAR05183	Liver_FAOXC15ATPx	Fatty Acid Activation (C15), Peroxisomal	Fatty acid oxidation	Fatty acid metabolism	7516	0.185261	0.0340146	1.01652e-55	1.08229e-51	Yes	NA	NA	NA	NA	NA	0.188784	0.0319052	2.54572e-52	2.39774e-48	Yes	NA	NA	NA	NA
VLDL_FC_pct ~ MAR00702	Liver	VLDL_FC_pct	Free cholesterol to total lipids ratio in VLDL	Lipoprotein particles and their constituents	Nightingale Health	MAR00702	Liver_EX_ttdcae_bc	Exchange of Myristic Acid	Exchange/demand reactions	Fatty acid metabolism	30849	0.0891723	0.0079807	1.07817e-55	1.1407e-51	Yes	117801	0.0327675	0.00107634	1.40561e-28	2.643e-28	0.0993316	0.00988965	1.21434e-68	2.00882e-64	Yes	0.0340663	0.00116317	9.44596e-31	1.67674e-30
met_4_androsten_3alpha_17alpha_diol_monosulfate_2 ~ MAR04150	Liver	met_4_androsten_3alpha_17alpha_diol_monosulfate_2	4-androsten-3alpha 17alpha-diol monosulfate (2)	Steroids and Sterols	Metabolon HD4	MAR04150	Liver_EX_HC02195e_bc	Exchange of Tauroursodeoxycholate	Exchange/demand reactions	Bile Acid metabolism	7749	-0.180302	0.0329782	1.07823e-55	1.1407e-51	Yes	NA	NA	NA	NA	NA	-0.00592661	3.54282e-05	0.609346	0.984962	No	NA	NA	NA	NA
L_HDL_TG ~ MAR00635	Liver	L_HDL_TG	Triglycerides in large HDL	Lipoprotein particles and their constituents	Nightingale Health	MAR00635	Liver_GPDDA1	Glycerophosphodiester Phosphodiesterase (Glycerophosphocholine)	Glycerophospholipid metabolism	Glyceride and phospholipid metabolism	36548	0.0820702	0.00673639	1.16044e-55	1.22379e-51	Yes	119456	0.103503	0.0106556	8.97114e-272	1.78766e-270	0.0684103	0.00468011	3.58911e-39	2.19446e-35	Yes	0.0842187	0.00705848	2.03595e-180	1.63079e-179
met_butyrylcarnitine ~ MAR00923	Skeletal Muscle	met_butyrylcarnitine	butyrylcarnitine	Fatty acids	Metabolon HD4	MAR00923	Muscle_FAOXC2051843m	Beta Oxidation of Fatty Acid [(5Z,8Z,11Z,14Z,17Z)-Eicosapentaenoyl-CoA]	Fatty acid oxidation	Fatty acid metabolism	8001	-0.178285	0.0318857	1.80946e-55	1.90222e-51	Yes	NA	NA	NA	NA	NA	-0.242218	0.0596639	1.26504e-103	5.02756e-99	Yes	NA	NA	NA	NA
HDL_CE_pct_C ~ MAR00656	Liver	HDL_CE_pct_C	Esterified cholesterol to total cholesterol ratio in HDL	Lipoprotein particles and their constituents	Nightingale Health	MAR00656	Liver_EX_pe_hse_bc	Exchange of Phosphatidylethanolamine	Exchange/demand reactions	Glyceride and phospholipid metabolism	36364	0.0819887	0.00671988	2.93435e-55	3.07507e-51	Yes	118244	0.102317	0.0104179	4.22367e-263	8.11939e-262	-0.0960156	0.00921584	3.41416e-75	6.39443e-71	Yes	-0.111986	0.0124907	<2.225x10-308	<2.225x10-308
met_X___24439 ~ MAR00152	Liver	met_X___24439	X - 24439	Unknown	Metabolon HD4	MAR00152	Liver_DESAT18_9	Fatty Acyl Coenzyme A Desaturase (N-C18:2CoA -> N-C18:3CoA)	Fatty acid biosynthesis	Fatty acid metabolism	6643	-0.192777	0.0379046	5.37513e-55	5.61524e-51	Yes	NA	NA	NA	NA	NA	-0.198971	0.0401706	3.05373e-58	3.60569e-54	Yes	NA	NA	NA	NA
met_butyrylcarnitine ~ MAR00413	Skeletal Muscle	met_butyrylcarnitine	butyrylcarnitine	Fatty acids	Metabolon HD4	MAR00413	Muscle_FACOAL224	Fatty-Acid- Coenzyme A Ligase (Adrenic Acid)	Fatty acid activation (cytosolic)	Fatty acid metabolism	8001	-0.17591	0.0315785	6.06617e-55	6.31735e-51	Yes	NA	NA	NA	NA	NA	-0.0288465	0.000852018	0.0109448	0.615948	No	NA	NA	NA	NA
met_X___21792 ~ MAR00352	Liver	met_X___21792	X - 21792	Unknown	Metabolon HD4	MAR00352	Liver_STRDNCt	Transport of stearidonic acid	Transport reactions	Fatty acid metabolism	7839	-0.178457	0.0321248	8.11243e-55	8.42201e-51	Yes	NA	NA	NA	NA	NA	0.27267	0.0747141	9.0574e-128	5.08913e-123	Yes	NA	NA	NA	NA
Unsaturation ~ MAR00743	Skeletal Muscle	Unsaturation	Estimated degree of fatty acid unsaturation	Fatty acids	Nightingale Health	MAR00743	Muscle_FAEL183	Fatty-Acyl Coenzyme A Elongation (N-C18:3CoA)	Fatty acid biosynthesis	Fatty acid metabolism	36906	0.0809813	0.00655715	9.74651e-55	1.0087e-50	Yes	119999	0.0945175	0.00893511	1.45333e-226	2.15886e-225	0.0380941	0.0014541	2.33511e-13	2.93178e-10	Yes	0.0449217	0.00202129	4.08416e-53	9.46114e-53
met_X___21607 ~ MAR00362	Liver	met_X___21607	X - 21607	Unknown	Metabolon HD4	MAR00362	Liver_HMR_0362	Acyl Coenzyme A Hydrolase [(5Z,8Z,11Z,14Z,17Z)-Eicosapentaenoyl-CoA]	Acyl-CoA hydrolysis	Fatty acid metabolism	7763	0.181203	0.0322974	1.29891e-54	1.34013e-50	Yes	NA	NA	NA	NA	NA	0.210829	0.0447043	2.34444e-75	4.46798e-71	Yes	NA	NA	NA	NA
met_1_dihomo_linoleoyl_GPC_20_2ASTERISK ~ MAR00152	Liver	met_1_dihomo_linoleoyl_GPC_20_2ASTERISK	1-dihomo-linoleoyl-GPC (20:2)*	Glycerides and phospholipids	Metabolon HD4	MAR00152	Liver_DESAT18_9	Fatty Acyl Coenzyme A Desaturase (N-C18:2CoA -> N-C18:3CoA)	Fatty acid biosynthesis	Fatty acid metabolism	8112	-0.17436	0.0309186	1.46046e-54	1.50215e-50	Yes	NA	NA	NA	NA	NA	-0.170946	0.0295785	3.06362e-52	2.87722e-48	Yes	NA	NA	NA	NA
met_X___13431 ~ MAR04477	Brain	met_X___13431	X - 13431	Unknown	Metabolon HD4	MAR04477	Brain_RPE	Ribulose 5-Phosphate 3-Epimerase	Pentose phosphate pathway	Pentose phosphate pathway	8078	0.176661	0.0309999	1.80774e-54	1.85363e-50	Yes	NA	NA	NA	NA	NA	0.174306	0.0297604	2.48481e-52	2.34715e-48	Yes	NA	NA	NA	NA
met_1_palmityl_2_arachidonoyl_GPC_O_16_0_20_4ASTERISK ~ MAR00150	Heart	met_1_palmityl_2_arachidonoyl_GPC_O_16_0_20_4ASTERISK	1-palmityl-2-arachidonoyl-GPC (O-16:0/20:4)*	Glycerides and phospholipids	Metabolon HD4	MAR00150	Heart_DESAT18_7	Fatty Acyl Coenzyme A Desaturase (N-C18:1CoA -> N-C18:2CoA)	Fatty acid biosynthesis	Fatty acid metabolism	8107	-0.175347	0.0308759	1.87399e-54	1.91567e-50	Yes	NA	NA	NA	NA	NA	0.0993752	0.00980908	2.9872e-18	5.7197e-15	Yes	NA	NA	NA	NA
met_pregnen_diol_disulfateASTERISK ~ MAR10021	Liver	met_pregnen_diol_disulfateASTERISK	pregnen-diol disulfate*	Steroids and Sterols	Metabolon HD4	MAR10021	Liver_C05463t2bdL	Transport of Taurodeoxycholate, Antiport with Bicarbonate	Transport reactions	Bile Acid metabolism	8115	-0.176177	0.0308358	1.93953e-54	1.9766e-50	Yes	NA	NA	NA	NA	NA	-0.0232956	0.000548839	0.0396842	0.799	No	NA	NA	NA	NA
met_arachidonate_20_4n6 ~ MAR00149	Heart	met_arachidonate_20_4n6	arachidonate (20:4n6)	Fatty acids	Metabolon HD4	MAR00149	Heart_DESAT18_6	Fatty Acyl Coenzyme A Desaturase (N-C18:1CoA -> N-C18:2CoA)	Fatty acid biosynthesis	Fatty acid metabolism	8081	0.173244	0.0309571	2.01164e-54	2.04384e-50	Yes	NA	NA	NA	NA	NA	0.0597549	0.00353635	1.84616e-07	0.000117416	No	NA	NA	NA	NA
met_1_palmitoyl_2_arachidonoyl_GPC_16_0_20_4 ~ MAR00145	Heart	met_1_palmitoyl_2_arachidonoyl_GPC_16_0_20_4	1-palmitoyl-2-arachidonoyl-GPC (16:0/20:4)	Glycerides and phospholipids	Metabolon HD4	MAR00145	Heart_DESAT18_10	Fatty Acyl Coenzyme A Desaturase (N-C18:2CoA -> N-C18:3CoA)	Fatty acid biosynthesis	Fatty acid metabolism	8114	-0.173494	0.0307995	2.27709e-54	2.3065e-50	Yes	NA	NA	NA	NA	NA	-0.224915	0.0513066	2.86344e-90	8.48327e-86	Yes	NA	NA	NA	NA
met_ethylmalonate ~ MAR02719	Skeletal Muscle	met_ethylmalonate	ethylmalonate	Amino Acids	Metabolon HD4	MAR02719	Muscle_EICOSTETCPT2	Carnitine Transferase [(8Z,11Z,14Z,17Z)-Eicosatetraenoyl-CoA], Mitochondrial	Carnitine shuttle (mitochondrial)	Fatty acid metabolism	8112	-0.176623	0.0307727	2.61481e-54	2.64056e-50	Yes	NA	NA	NA	NA	NA	-0.20627	0.0429411	1.61121e-75	3.08866e-71	Yes	NA	NA	NA	NA
M_HDL_FC_pct_C ~ MAR13085	Liver	M_HDL_FC_pct_C	Free cholesterol to total cholesterol ratio in medium HDL	Lipoprotein particles and their constituents	Nightingale Health	MAR13085	Liver_TAGt	Triacylglycerol Transport	Transport reactions	Glyceride and phospholipid metabolism	37131	-0.0801942	0.00643452	4.62782e-54	4.65928e-50	Yes	118743	-0.108105	0.0116589	1.44064e-295	3.3155e-294	-0.118447	0.014034	3.91476e-116	1.82253e-111	Yes	-0.148202	0.0219154	<2.225x10-308	<2.225x10-308
Unsaturation ~ MAR00354	Adipocytes	Unsaturation	Estimated degree of fatty acid unsaturation	Fatty acids	Nightingale Health	MAR00354	Adipocytes_HMR_0354	Acyl Coenzyme A Hydrolase [(6Z,9Z,12Z,15Z)-Octadecatetraenoyl-CoA]	Acyl-CoA hydrolysis	Fatty acid metabolism	36906	-0.0803478	0.00645849	6.1362e-54	6.1593e-50	Yes	119999	-0.0930849	0.00867885	1.748e-222	2.44122e-221	-0.045301	0.00205221	3.12058e-18	5.95758e-15	Yes	-0.0584944	0.00342393	9.42056e-89	3.35555e-88
met_X___16935 ~ MAR08941	Liver	met_X___16935	X - 16935	Unknown	Metabolon HD4	MAR08941	Liver_FATP3t	Fatty Acid Electroneutral Transport (Stearate)	Transport reactions	Fatty acid metabolism	7993	0.176925	0.0310116	6.21179e-54	6.21645e-50	Yes	NA	NA	NA	NA	NA	-0.0126957	0.000161329	0.268478	0.950547	No	NA	NA	NA	NA
M_HDL_FC_pct_C ~ MAR00639	Liver	M_HDL_FC_pct_C	Free cholesterol to total cholesterol ratio in medium HDL	Lipoprotein particles and their constituents	Nightingale Health	MAR00639	Liver_EX_ocdcae_bc	Exchange of Octadecanoate (N-C18:0)	Exchange/demand reactions	Fatty acid metabolism	37131	0.0800045	0.00640093	8.69066e-54	8.67115e-50	Yes	118743	0.0952635	0.00905427	1.02161e-229	1.63657e-228	0.099511	0.00990771	2.18315e-82	5.04582e-78	Yes	0.119196	0.0141732	<2.225x10-308	<2.225x10-308
M_HDL_FC_pct_C ~ MAR00649	Liver	M_HDL_FC_pct_C	Free cholesterol to total cholesterol ratio in medium HDL	Lipoprotein particles and their constituents	Nightingale Health	MAR00649	Liver_ETHP	Ethanolamine Phosphate Phosphatase	Glycerophospholipid metabolism	Glyceride and phospholipid metabolism	37131	0.0797497	0.00636235	1.79214e-53	1.78278e-49	Yes	118743	0.0999572	0.00996907	7.93002e-253	1.40844e-251	0.0892501	0.00796928	1.43075e-66	2.20978e-62	Yes	0.112932	0.0127235	<2.225x10-308	<2.225x10-308
met_1_palmitoyl_2_arachidonoyl_GPC_16_0_20_4 ~ MAR00145	Adipocytes	met_1_palmitoyl_2_arachidonoyl_GPC_16_0_20_4	1-palmitoyl-2-arachidonoyl-GPC (16:0/20:4)	Glycerides and phospholipids	Metabolon HD4	MAR00145	Adipocytes_DESAT18_10	Fatty Acyl Coenzyme A Desaturase (N-C18:2CoA -> N-C18:3CoA)	Fatty acid biosynthesis	Fatty acid metabolism	8114	-0.175483	0.0302587	1.97149e-53	1.95536e-49	Yes	NA	NA	NA	NA	NA	-0.0746529	0.00562452	4.31015e-11	4.32991e-08	Yes	NA	NA	NA	NA
met_5alpha_androstan_3alpha_17beta_diol_monosulfate_2 ~ MAR04151	Liver	met_5alpha_androstan_3alpha_17beta_diol_monosulfate_2	5alpha-androstan-3alpha 17beta-diol monosulfate (2)	Steroids and Sterols	Metabolon HD4	MAR04151	Liver_EX_HC02196e_bc	Exchange of Glycoursodeoxycholate	Exchange/demand reactions	Bile Acid metabolism	4620	-0.226519	0.0525379	2.14178e-53	2.11795e-49	Yes	NA	NA	NA	NA	NA	-0.0519132	0.00264281	0.000658543	0.147257	No	NA	NA	NA	NA
met_pregnen_diol_disulfateASTERISK ~ MAR09308	Liver	met_pregnen_diol_disulfateASTERISK	pregnen-diol disulfate*	Steroids and Sterols	Metabolon HD4	MAR09308	Liver_EX_dopasfe_bc	Exchange of Dopamine 3-O-Sulfate	Exchange/demand reactions	Amino acid and amine metabolism	8115	-0.174587	0.0302235	2.23384e-53	2.20244e-49	Yes	NA	NA	NA	NA	NA	-0.0951196	0.00897846	7.58724e-17	1.30273e-13	Yes	NA	NA	NA	NA
met_X___21792 ~ MAR00223	Skeletal Muscle	met_X___21792	X - 21792	Unknown	Metabolon HD4	MAR00223	Muscle_HDCAc	Hydrolysis of Hexadecenoyl Coenzyme A (N-C16:1CoA) to Hexadecanoate	Acyl-CoA hydrolysis	Fatty acid metabolism	7839	-0.174153	0.0312437	2.43563e-53	2.39432e-49	Yes	NA	NA	NA	NA	NA	0.00391986	1.53985e-05	0.734894	0.991047	No	NA	NA	NA	NA
met_ethylmalonate ~ MAR02640	Skeletal Muscle	met_ethylmalonate	ethylmalonate	Amino Acids	Metabolon HD4	MAR02640	Muscle_C161CPT2	Transport of Hexadecenoyl Coenzyme A into Mitochondrial Matrix	Carnitine shuttle (mitochondrial)	Fatty acid metabolism	8112	-0.174365	0.0302022	2.54724e-53	2.49667e-49	Yes	NA	NA	NA	NA	NA	0.0650941	0.0042827	8.90404e-09	6.6906e-06	No	NA	NA	NA	NA
met_X___21792 ~ MAR02424	Heart	met_X___21792	X - 21792	Unknown	Metabolon HD4	MAR02424	Heart_r2497	ATP-Binding Cassette, peroxisome (Arachidonate)	Transport reactions	Fatty acid metabolism	7839	0.175585	0.0311648	3.30218e-53	3.22713e-49	Yes	NA	NA	NA	NA	NA	0.0759593	0.0057259	6.18704e-11	6.11179e-08	Yes	NA	NA	NA	NA
met_X___23705 ~ MAR00181	Skeletal Muscle	met_X___23705	X - 23705	Unknown	Metabolon HD4	MAR00181	Muscle_DESAT20_1	Fatty Acyl Coenzyme A Desaturase (N-C20:3CoA -> N-C20:4CoA)	Fatty acid biosynthesis	Fatty acid metabolism	7595	0.178304	0.0320921	3.37906e-53	3.29261e-49	Yes	NA	NA	NA	NA	NA	0.177308	0.031574	2.35533e-52	2.23132e-48	Yes	NA	NA	NA	NA
met_1_eicosapentaenoyl_GPC_20_5ASTERISK ~ MAR00743	Liver	met_1_eicosapentaenoyl_GPC_20_5ASTERISK	1-eicosapentaenoyl-GPC (20:5)*	Glycerides and phospholipids	Metabolon HD4	MAR00743	Liver_FAEL183	Fatty-Acyl Coenzyme A Elongation (N-C18:3CoA)	Fatty acid biosynthesis	Fatty acid metabolism	8114	0.171959	0.0300099	5.31854e-53	5.16735e-49	Yes	NA	NA	NA	NA	NA	0.204068	0.0422232	2.7951e-74	5.14627e-70	Yes	NA	NA	NA	NA
met_X___21792 ~ MAR03799	Adipocytes	met_X___21792	X - 21792	Unknown	Metabolon HD4	MAR03799	Adipocytes_RE2649M	Acyl Coenzyme A Hydrolase (Propanoyl-CoA), Mitochondrial	Bile acid biosynthesis	Bile Acid metabolism	7839	-0.176676	0.0310233	5.70121e-53	5.52305e-49	Yes	NA	NA	NA	NA	NA	0.163792	0.0266532	1.16233e-45	8.95478e-42	Yes	NA	NA	NA	NA
met_2_arachidonoyl_GPC_20_4ASTERISK ~ MAR07152	Brain	met_2_arachidonoyl_GPC_20_4ASTERISK	2-arachidonoyl-GPC (20:4)*	Glycerides and phospholipids	Metabolon HD4	MAR07152	Brain_LINOFATPtc	Transport and Activation of Linoleate	Transport reactions	Fatty acid metabolism	8038	0.173208	0.03017	8.37181e-53	8.08669e-49	Yes	NA	NA	NA	NA	NA	0.000324655	1.04797e-07	0.977433	0.999329	No	NA	NA	NA	NA
met_1_palmitoyl_2_arachidonoyl_GPC_16_0_20_4 ~ MAR00348	Heart	met_1_palmitoyl_2_arachidonoyl_GPC_16_0_20_4	1-palmitoyl-2-arachidonoyl-GPC (16:0/20:4)	Glycerides and phospholipids	Metabolon HD4	MAR00348	Heart_LNLNCAt	Fatty Acid Transport via Diffusion (Linolenate)	Transport reactions	Fatty acid metabolism	8114	-0.17107	0.0298927	8.49044e-53	8.17757e-49	Yes	NA	NA	NA	NA	NA	-0.16915	0.0288258	5.97292e-51	5.39196e-47	Yes	NA	NA	NA	NA
met_X___23705 ~ MAR00186	Heart	met_X___23705	X - 23705	Unknown	Metabolon HD4	MAR00186	Heart_DESAT20_2	Fatty Acyl Coenzyme A Desaturase (N-C20:4CoA -> N-C20:5CoA)	Fatty acid biosynthesis	Fatty acid metabolism	7595	0.179671	0.0318156	9.52304e-53	9.14569e-49	Yes	NA	NA	NA	NA	NA	0.158693	0.0254854	1.79382e-42	1.24911e-38	Yes	NA	NA	NA	NA
met_X___16935 ~ MAR00362	Liver	met_X___16935	X - 16935	Unknown	Metabolon HD4	MAR00362	Liver_HMR_0362	Acyl Coenzyme A Hydrolase [(5Z,8Z,11Z,14Z,17Z)-Eicosapentaenoyl-CoA]	Acyl-CoA hydrolysis	Fatty acid metabolism	7993	0.174203	0.0303126	9.69918e-53	9.28808e-49	Yes	NA	NA	NA	NA	NA	0.181953	0.0333817	5.50986e-58	6.41284e-54	Yes	NA	NA	NA	NA
met_butyrylcarnitine ~ MAR02719	Skeletal Muscle	met_butyrylcarnitine	butyrylcarnitine	Fatty acids	Metabolon HD4	MAR02719	Muscle_EICOSTETCPT2	Carnitine Transferase [(8Z,11Z,14Z,17Z)-Eicosatetraenoyl-CoA], Mitochondrial	Carnitine shuttle (mitochondrial)	Fatty acid metabolism	8001	-0.174771	0.0300957	2.07427e-52	1.98066e-48	Yes	NA	NA	NA	NA	NA	-0.18392	0.0340826	3.13275e-59	3.76724e-55	Yes	NA	NA	NA	NA
HDL_CE_pct_C ~ MAR00623	Liver	HDL_CE_pct_C	Esterified cholesterol to total cholesterol ratio in HDL	Lipoprotein particles and their constituents	Nightingale Health	MAR00623	Liver_PSSA1_hs	Phosphatidylserine Synthase (Phosphatidylcholine)	Glycerophospholipid metabolism	Glyceride and phospholipid metabolism	36364	0.0797089	0.00635031	2.61241e-52	2.48739e-48	Yes	118244	0.0919936	0.00841444	1.06329e-212	1.35736e-211	-0.077788	0.00604831	6.71385e-50	5.85016e-46	Yes	-0.0885723	0.00780083	2.77657e-197	2.58398e-196
met_alpha_hydroxyisovalerate ~ MAR04388	Skeletal Muscle	met_alpha_hydroxyisovalerate	alpha-hydroxyisovalerate	Amino Acids	Metabolon HD4	MAR04388	Muscle_LDH_L	L-Lactate Dehydrogenase	Glycolysis / Gluconeogenesis	Glycolysis / Gluconeogenesis	8115	0.171165	0.029509	3.86321e-52	3.66785e-48	Yes	NA	NA	NA	NA	NA	0.171045	0.0294811	4.31789e-52	4.04352e-48	Yes	NA	NA	NA	NA
met_butyrylcarnitine ~ MAR02514	Skeletal Muscle	met_butyrylcarnitine	butyrylcarnitine	Fatty acids	Metabolon HD4	MAR02514	Muscle_C226COAtx	Fatty Acid Intracellular Transport [(4Z,7Z,10Z,13Z,16Z,19Z)-Docosahexaenoyl-CoA], Peroxisomal	Transport reactions	Fatty acid metabolism	8001	-0.173332	0.0299253	4.05344e-52	3.83752e-48	Yes	NA	NA	NA	NA	NA	-0.0435777	0.00199688	9.76074e-05	0.0330209	No	NA	NA	NA	NA
L_HDL_TG ~ MAR00622	Liver	L_HDL_TG	Triglycerides in large HDL	Lipoprotein particles and their constituents	Nightingale Health	MAR00622	Liver_PSSA2_hs	Phosphatidylserine Synthase (Phosphatidylethanolamine)	Glycerophospholipid metabolism	Glyceride and phospholipid metabolism	36548	-0.0793193	0.00629052	4.37423e-52	4.1295e-48	Yes	119456	-0.0981696	0.00959081	1.06321e-244	1.80967e-243	-0.100909	0.0101826	2.47553e-83	5.93194e-79	Yes	-0.129314	0.0166318	<2.225x10-308	<2.225x10-308
met_1_arachidonoyl_GPC_20_4n6ASTERISK ~ MAR00348	Heart	met_1_arachidonoyl_GPC_20_4n6ASTERISK	1-arachidonoyl-GPC (20:4n6)*	Glycerides and phospholipids	Metabolon HD4	MAR00348	Heart_LNLNCAt	Fatty Acid Transport via Diffusion (Linolenate)	Transport reactions	Fatty acid metabolism	8114	-0.169629	0.029435	5.26805e-52	4.95926e-48	Yes	NA	NA	NA	NA	NA	-0.16976	0.0290773	2.19267e-51	2.00158e-47	Yes	NA	NA	NA	NA
M_LDL_TG_pct ~ MAR00702	Liver	M_LDL_TG_pct	Triglycerides to total lipids ratio in medium LDL	Lipoprotein particles and their constituents	Nightingale Health	MAR00702	Liver_EX_ttdcae_bc	Exchange of Myristic Acid	Exchange/demand reactions	Fatty acid metabolism	37023	0.0785881	0.00617723	8.08445e-52	7.58913e-48	Yes	118711	0.0804858	0.00645151	5.24165e-164	4.73197e-163	0.0884413	0.00781921	3.66377e-65	5.21388e-61	Yes	0.0926301	0.00854408	9.2874e-217	9.46374e-216
met_butyrylcarnitine ~ MAR02761	Skeletal Muscle	met_butyrylcarnitine	butyrylcarnitine	Fatty acids	Metabolon HD4	MAR02761	Muscle_ADRNCPT2	Carnitine Transferase [(7Z,10Z,13Z,16Z)-Docosatetraenoyl-CoA]	Carnitine shuttle (mitochondrial)	Fatty acid metabolism	8001	-0.173092	0.0297142	9.29453e-52	8.70057e-48	Yes	NA	NA	NA	NA	NA	-0.14004	0.0197309	8.72418e-35	4.51286e-31	Yes	NA	NA	NA	NA
met_X___24309 ~ MAR00263	Skeletal Muscle	met_X___24309	X - 24309	Unknown	Metabolon HD4	MAR00263	Muscle_FACOAL181i	C181 Fatty Acid Activation	Fatty acid activation (cytosolic)	Fatty acid metabolism	8052	-0.173306	0.0295018	9.65405e-52	9.0118e-48	Yes	NA	NA	NA	NA	NA	NA	NA	NA	NA	NA	NA	NA	NA	NA
L_HDL_TG ~ MAR08241	Liver	L_HDL_TG	Triglycerides in large HDL	Lipoprotein particles and their constituents	Nightingale Health	MAR08241	Liver_SPHMYLNtg	Sphingomyelin Intracellular Transport	Transport reactions	Glyceride and phospholipid metabolism	36548	0.0790511	0.0062463	9.89943e-52	9.21504e-48	Yes	119456	0.111656	0.0124059	<2.225x10-308	<2.225x10-308	0.0712943	0.00508499	2.03406e-42	1.41338e-38	Yes	0.0946951	0.00891661	1.4246e-227	1.52907e-226
met_X___21792 ~ MAR00352	Heart	met_X___21792	X - 21792	Unknown	Metabolon HD4	MAR00352	Heart_STRDNCt	Transport of stearidonic acid	Transport reactions	Fatty acid metabolism	7839	-0.174061	0.030241	1.16572e-51	1.0821e-47	Yes	NA	NA	NA	NA	NA	0.0935719	0.00861558	9.98246e-16	1.56854e-12	Yes	NA	NA	NA	NA
met_1_arachidonoyl_GPC_20_4n6ASTERISK ~ MAR00743	Skeletal Muscle	met_1_arachidonoyl_GPC_20_4n6ASTERISK	1-arachidonoyl-GPC (20:4n6)*	Glycerides and phospholipids	Metabolon HD4	MAR00743	Muscle_FAEL183	Fatty-Acyl Coenzyme A Elongation (N-C18:3CoA)	Fatty acid biosynthesis	Fatty acid metabolism	8114	0.169097	0.0291119	1.91025e-51	1.76831e-47	Yes	NA	NA	NA	NA	NA	0.0708835	0.00520439	2.278e-10	2.08122e-07	Yes	NA	NA	NA	NA
met_1_palmitoyl_2_arachidonoyl_GPC_16_0_20_4 ~ MAR00151	Adipocytes	met_1_palmitoyl_2_arachidonoyl_GPC_16_0_20_4	1-palmitoyl-2-arachidonoyl-GPC (16:0/20:4)	Glycerides and phospholipids	Metabolon HD4	MAR00151	Adipocytes_DESAT18_8	Fatty Acyl Coenzyme A Desaturase (N-C18:1CoA -> N-C18:2CoA)	Fatty acid biosynthesis	Fatty acid metabolism	8114	-0.171208	0.0290323	2.62331e-51	2.42166e-47	Yes	NA	NA	NA	NA	NA	0.0120016	0.000144039	0.292057	0.954524	No	NA	NA	NA	NA
met_1_eicosapentaenoyl_GPC_20_5ASTERISK ~ MAR00150	Skeletal Muscle	met_1_eicosapentaenoyl_GPC_20_5ASTERISK	1-eicosapentaenoyl-GPC (20:5)*	Glycerides and phospholipids	Metabolon HD4	MAR00150	Muscle_DESAT18_7	Fatty Acyl Coenzyme A Desaturase (N-C18:1CoA -> N-C18:2CoA)	Fatty acid biosynthesis	Fatty acid metabolism	8114	-0.170757	0.0289478	3.67336e-51	3.38162e-47	Yes	NA	NA	NA	NA	NA	0.0801996	0.00653226	1.18799e-12	1.39414e-09	Yes	NA	NA	NA	NA
met_1_1_enyl_stearoyl_2_arachidonoyl_GPC_P_18_0_20_4 ~ MAR00150	Heart	met_1_1_enyl_stearoyl_2_arachidonoyl_GPC_P_18_0_20_4	1-(1-enyl-stearoyl)-2-arachidonoyl-GPC (P-18:0/20:4)	Glycerides and phospholipids	Metabolon HD4	MAR00150	Heart_DESAT18_7	Fatty Acyl Coenzyme A Desaturase (N-C18:1CoA -> N-C18:2CoA)	Fatty acid biosynthesis	Fatty acid metabolism	8041	-0.170655	0.0291871	3.89182e-51	3.57286e-47	Yes	NA	NA	NA	NA	NA	0.0978226	0.00949926	1.35909e-17	2.48826e-14	Yes	NA	NA	NA	NA
LA_pct ~ MAR00576	Heart	LA_pct	Ratio of 18:2 linoleic acid to total fatty acids	Fatty acids	Nightingale Health	MAR00576	Heart_EX_dlnlcge_bc	Exchange of Dihomo-Gamma-Linolenic Acid (N-6)	Exchange/demand reactions	Fatty acid metabolism	36830	-0.0781548	0.00611393	4.7862e-51	4.38187e-47	Yes	118346	-0.0586096	0.00343163	9.1512e-88	4.37224e-87	-0.0728333	0.00530285	1.71461e-44	1.26993e-40	Yes	-0.0623219	0.00388476	4.01066e-99	1.65994e-98
met_X___24309 ~ MAR00284	Skeletal Muscle	met_X___24309	X - 24309	Unknown	Metabolon HD4	MAR00284	Muscle_RE0577C	Acyl Coenzyme A Hydrolase (Eicosanoyl-CoA)	Acyl-CoA hydrolysis	Fatty acid metabolism	8052	-0.172757	0.0290256	6.35329e-51	5.80064e-47	Yes	NA	NA	NA	NA	NA	-0.0271936	0.000738198	0.0174734	0.690209	No	NA	NA	NA	NA
M_HDL_CE_pct ~ MAR11583	Liver	M_HDL_CE_pct	Cholesterol esters to total lipids ratio in medium HDL	Lipoprotein particles and their constituents	Nightingale Health	MAR11583	Liver_PAIL_hs_SECt	Transport of 1-Phosphatidyl-1D-Myo-Inositol	Transport reactions	Glyceride and phospholipid metabolism	37148	0.0776557	0.00603086	8.54631e-51	7.78158e-47	Yes	118509	0.0556118	0.00308688	3.04602e-79	1.25087e-78	0.0498725	0.00248688	6.76143e-22	1.70152e-18	Yes	0.0351311	0.00123167	1.18009e-32	2.14684e-32
met_X___21471 ~ MAR12216	Liver	met_X___21471	X - 21471	Unknown	Metabolon HD4	MAR12216	Liver_EX_gudca3se_bc	EX_gudca3s(e)	Exchange/demand reactions	Bile Acid metabolism	7644	0.17476	0.0303881	1.19879e-50	1.08854e-46	Yes	NA	NA	NA	NA	NA	0.122509	0.0147281	3.10545e-25	9.90243e-22	Yes	NA	NA	NA	NA
met_X___21792 ~ MAR08946	Heart	met_X___21792	X - 21792	Unknown	Metabolon HD4	MAR08946	Heart_FATP8t	Fatty Acid Electroneutral Transport (Lignocerate)	Transport reactions	Fatty acid metabolism	7839	-0.172296	0.0296194	1.27994e-50	1.15908e-46	Yes	NA	NA	NA	NA	NA	0.00349757	1.21972e-05	0.763128	0.992073	No	NA	NA	NA	NA
met_2_arachidonoyl_GPC_20_4ASTERISK ~ MAR09870	Brain	met_2_arachidonoyl_GPC_20_4ASTERISK	2-arachidonoyl-GPC (20:4)*	Glycerides and phospholipids	Metabolon HD4	MAR09870	Brain_ARACHDFATPtc	Arachidonate (N-C18:1) Transport by FATP	Transport reactions	Fatty acid metabolism	8038	-0.169202	0.0288641	1.45699e-50	1.31583e-46	Yes	NA	NA	NA	NA	NA	0.005581	3.0507e-05	0.629353	0.986103	No	NA	NA	NA	NA
L_HDL_TG ~ MAR00634	Liver	L_HDL_TG	Triglycerides in large HDL	Lipoprotein particles and their constituents	Nightingale Health	MAR00634	Liver_LCAT1	Lecithin-Cholesterol Acyltransferase (Phosphatidylcholine)	Glycerophospholipid metabolism	Glyceride and phospholipid metabolism	36548	-0.0780393	0.0060957	1.5974e-50	1.43874e-46	Yes	119456	-0.100824	0.0101209	3.55759e-258	6.60579e-257	-0.104591	0.0109408	1.98189e-89	5.61629e-85	Yes	-0.135778	0.0183483	<2.225x10-308	<2.225x10-308
M_LDL_TG_pct ~ MAR11583	Liver	M_LDL_TG_pct	Triglycerides to total lipids ratio in medium LDL	Lipoprotein particles and their constituents	Nightingale Health	MAR11583	Liver_PAIL_hs_SECt	Transport of 1-Phosphatidyl-1D-Myo-Inositol	Transport reactions	Glyceride and phospholipid metabolism	37023	-0.0775597	0.00601568	1.6595e-50	1.49064e-46	Yes	118711	-0.0805924	0.0064642	2.51006e-164	2.29131e-163	-0.0443605	0.00196763	1.35398e-17	2.48029e-14	Yes	-0.0454115	0.00205267	2.31016e-53	5.39038e-53
met_X___24309 ~ MAR00153	Adipocytes	met_X___24309	X - 24309	Unknown	Metabolon HD4	MAR00153	Adipocytes_ACS2	Acetyl Coenzyme A Synthase (Propionate)	Propanoate metabolism	Fatty acid metabolism	8052	0.170467	0.0286588	2.71029e-50	2.42797e-46	Yes	NA	NA	NA	NA	NA	-0.00127856	1.65507e-06	0.910418	0.997317	No	NA	NA	NA	NA
M_LDL_TG ~ MAR13085	Liver	M_LDL_TG	Triglycerides in medium LDL	Lipoprotein particles and their constituents	Nightingale Health	MAR13085	Liver_TAGt	Triacylglycerol Transport	Transport reactions	Glyceride and phospholipid metabolism	37023	-0.0773899	0.00598627	2.87692e-50	2.57034e-46	Yes	119171	-0.070863	0.00500137	5.43064e-128	3.80844e-127	-0.108547	0.0117782	2.15829e-97	7.48254e-93	Yes	-0.0963748	0.00924943	1.83079e-235	1.99161e-234
M_LDL_TG ~ MAR00639	Liver	M_LDL_TG	Triglycerides in medium LDL	Lipoprotein particles and their constituents	Nightingale Health	MAR00639	Liver_EX_ocdcae_bc	Exchange of Octadecanoate (N-C18:0)	Exchange/demand reactions	Fatty acid metabolism	37023	0.0773588	0.00598299	3.05868e-50	2.72542e-46	Yes	119171	0.0614877	0.00376709	7.89353e-97	4.21504e-96	0.0890874	0.00793131	4.49321e-66	6.68621e-62	Yes	0.0761842	0.00577848	1.26255e-147	8.22958e-147
LA_pct ~ MAR00348	Heart	LA_pct	Ratio of 18:2 linoleic acid to total fatty acids	Fatty acids	Nightingale Health	MAR00348	Heart_LNLNCAt	Fatty Acid Transport via Diffusion (Linolenate)	Transport reactions	Fatty acid metabolism	36830	0.0775181	0.00600644	3.53753e-50	3.14368e-46	Yes	118346	0.0637031	0.00405823	1.80154e-103	1.02213e-102	0.0720739	0.00519578	1.25687e-43	9.082e-40	Yes	0.0596123	0.00355318	8.20995e-91	2.99728e-90
L_HDL_TG ~ MAR01475	Liver	L_HDL_TG	Triglycerides in large HDL	Lipoprotein particles and their constituents	Nightingale Health	MAR01475	Liver_LCAT1e	Lecithin-Cholesterol Acyltransferase	Fatty acid oxidation	Fatty acid metabolism	36548	0.0776955	0.00603522	4.88002e-50	4.32518e-46	Yes	119456	0.09414	0.00881818	4.52254e-225	6.59806e-224	-0.104591	0.0109408	1.98001e-89	5.61629e-85	Yes	-0.135778	0.0183483	<2.225x10-308	<2.225x10-308
met_succinimide ~ MAR09210	Liver	met_succinimide	succinimide	Xenobiotics	Metabolon HD4	MAR09210	Liver_EX_13_cis_retnglce_bc	Exchange of 13-Cis-Retinoyl Glucuronide	Exchange/demand reactions	Vitamin A metabolism	7758	-0.170325	0.029414	7.15731e-50	6.32672e-46	Yes	NA	NA	NA	NA	NA	-0.0227064	0.000514677	0.0512032	0.827154	No	NA	NA	NA	NA
met_5_methyluridine_ribothymidine ~ MAR05041	Heart	met_5_methyluridine_ribothymidine	5-methyluridine (ribothymidine)	Nucleotides	Metabolon HD4	MAR05041	Heart_r1045	Deoxyguanosine/Na+ Symporter	Transport reactions	Nucleotide metabolism	8115	-0.16784	0.0281979	7.18381e-50	6.33335e-46	Yes	NA	NA	NA	NA	NA	0.0074076	5.45973e-05	0.516528	0.978752	No	NA	NA	NA	NA
met_1_palmitoyl_2_linolenoyl_GPC_16_0_18_3ASTERISK ~ MAR00152	Liver	met_1_palmitoyl_2_linolenoyl_GPC_16_0_18_3ASTERISK	1-palmitoyl-2-linolenoyl-GPC (16:0/18:3)*	Glycerides and phospholipids	Metabolon HD4	MAR00152	Liver_DESAT18_9	Fatty Acyl Coenzyme A Desaturase (N-C18:2CoA -> N-C18:3CoA)	Fatty acid biosynthesis	Fatty acid metabolism	7977	-0.168316	0.0286662	7.31911e-50	6.43561e-46	Yes	NA	NA	NA	NA	NA	-0.165683	0.0276601	3.76646e-48	3.11534e-44	Yes	NA	NA	NA	NA
M_LDL_TG_pct ~ MAR00656	Liver	M_LDL_TG_pct	Triglycerides to total lipids ratio in medium LDL	Lipoprotein particles and their constituents	Nightingale Health	MAR00656	Liver_EX_pe_hse_bc	Exchange of Phosphatidylethanolamine	Exchange/demand reactions	Glyceride and phospholipid metabolism	37023	-0.0769525	0.00592445	9.14378e-50	8.01885e-46	Yes	118711	-0.0791478	0.00623138	1.83253e-158	1.56772e-157	0.0799514	0.00638737	1.5866e-53	1.56209e-49	Yes	0.0852307	0.00722816	1.4153e-183	1.16257e-182
met_succinylcarnitine ~ MAR02593	Skeletal Muscle	met_succinylcarnitine	succinylcarnitine	Carbohydrates	Metabolon HD4	MAR02593	Muscle_CSNATm	Carnitine O-Acyltransferase (O-Acetylcarnitine), Mitochondrial	Carnitine shuttle (mitochondrial)	Fatty acid metabolism	8012	0.168922	0.0284474	1.10078e-49	9.62825e-46	Yes	NA	NA	NA	NA	NA	0.103951	0.0105634	2.48495e-19	5.2449e-16	Yes	NA	NA	NA	NA
HDL_CE_pct_C ~ MAR09285	Liver	HDL_CE_pct_C	Esterified cholesterol to total cholesterol ratio in HDL	Lipoprotein particles and their constituents	Nightingale Health	MAR09285	Liver_EX_chsterole_bc	Exchange of Cholesterol	Exchange/demand reactions	Steroid metabolism	36364	0.0775625	0.00601762	1.17983e-49	1.02927e-45	Yes	118244	0.0948192	0.00895028	3.5935e-226	5.28989e-225	0.0990044	0.00979236	8.40149e-80	1.80128e-75	Yes	0.115844	0.0133642	<2.225x10-308	<2.225x10-308
M_LDL_TG ~ MAR09285	Liver	M_LDL_TG	Triglycerides in medium LDL	Lipoprotein particles and their constituents	Nightingale Health	MAR09285	Liver_EX_chsterole_bc	Exchange of Cholesterol	Exchange/demand reactions	Steroid metabolism	37023	-0.0768658	0.00590772	1.25032e-49	1.08791e-45	Yes	119171	-0.0664957	0.00440346	6.81179e-113	4.28095e-112	-0.0924855	0.00854669	4.449e-71	7.63091e-67	Yes	-0.0822567	0.00673685	7.47526e-172	5.62391e-171
met_1_eicosapentaenoyl_GPC_20_5ASTERISK ~ MAR00181	Brain	met_1_eicosapentaenoyl_GPC_20_5ASTERISK	1-eicosapentaenoyl-GPC (20:5)*	Glycerides and phospholipids	Metabolon HD4	MAR00181	Brain_DESAT20_1	Fatty Acyl Coenzyme A Desaturase (N-C20:3CoA -> N-C20:4CoA)	Fatty acid biosynthesis	Fatty acid metabolism	8114	0.170017	0.0280472	1.32816e-49	1.15263e-45	Yes	NA	NA	NA	NA	NA	0.0261864	0.000661025	0.0239829	0.734896	No	NA	NA	NA	NA
met_X___21792 ~ MAR11581	Heart	met_X___21792	X - 21792	Unknown	Metabolon HD4	MAR11581	Heart_NRVNCABCt	Transport of 15-Tetracosenoate, Diffusion	Transport reactions	Fatty acid metabolism	7839	-0.172369	0.0289924	1.43351e-49	1.24082e-45	Yes	NA	NA	NA	NA	NA	0.00592467	3.45692e-05	0.611896	0.985094	No	NA	NA	NA	NA
met_X___24309 ~ MAR00284	Adipocytes	met_X___24309	X - 24309	Unknown	Metabolon HD4	MAR00284	Adipocytes_RE0577C	Acyl Coenzyme A Hydrolase (Eicosanoyl-CoA)	Acyl-CoA hydrolysis	Fatty acid metabolism	8052	0.170082	0.0281936	1.70542e-49	1.47236e-45	Yes	NA	NA	NA	NA	NA	0.0203255	0.000406411	0.0778576	0.867449	No	NA	NA	NA	NA
met_1_arachidonoyl_GPE_20_4n6ASTERISK ~ MAR00743	Liver	met_1_arachidonoyl_GPE_20_4n6ASTERISK	1-arachidonoyl-GPE (20:4n6)*	Glycerides and phospholipids	Metabolon HD4	MAR00743	Liver_FAEL183	Fatty-Acyl Coenzyme A Elongation (N-C18:3CoA)	Fatty acid biosynthesis	Fatty acid metabolism	8114	0.165597	0.0279073	2.31841e-49	1.99641e-45	Yes	NA	NA	NA	NA	NA	0.196395	0.0392154	5.12547e-69	8.56577e-65	Yes	NA	NA	NA	NA
met_1_arachidonoyl_GPC_20_4n6ASTERISK ~ MAR00408	Brain	met_1_arachidonoyl_GPC_20_4n6ASTERISK	1-arachidonoyl-GPC (20:4n6)*	Glycerides and phospholipids	Metabolon HD4	MAR00408	Brain_ARACHDt2	Fatty Acid Transport via Diffusion (Arachidonate)	Transport reactions	Fatty acid metabolism	8114	-0.167668	0.027896	2.42514e-49	2.08293e-45	Yes	NA	NA	NA	NA	NA	-0.00336866	1.15964e-05	0.764982	0.992129	No	NA	NA	NA	NA
M_HDL_FC_pct_C ~ MAR11281	Liver	M_HDL_FC_pct_C	Free cholesterol to total cholesterol ratio in medium HDL	Lipoprotein particles and their constituents	Nightingale Health	MAR11281	Liver_EX_sphmyln_hse_bc	Exchange of Sphingomyelin	Exchange/demand reactions	Glyceride and phospholipid metabolism	37131	0.0764895	0.00585243	2.55749e-49	2.19096e-45	Yes	118743	0.101483	0.0102789	1.16902e-260	2.22115e-259	0.0842037	0.00709274	2.00169e-59	2.43405e-55	Yes	0.104127	0.0108157	3.1035e-274	4.66975e-273
met_X___24438 ~ MAR00149	Heart	met_X___24438	X - 24438	Unknown	Metabolon HD4	MAR00149	Heart_DESAT18_6	Fatty Acyl Coenzyme A Desaturase (N-C18:1CoA -> N-C18:2CoA)	Fatty acid biosynthesis	Fatty acid metabolism	7333	-0.171717	0.0307502	2.68443e-49	2.29381e-45	Yes	NA	NA	NA	NA	NA	-0.0599029	0.00358592	5.57203e-07	0.000327535	No	NA	NA	NA	NA
met_1_arachidonoyl_GPA_20_4 ~ MAR00152	Liver	met_1_arachidonoyl_GPA_20_4	1-arachidonoyl-GPA (20:4)	Glycerides and phospholipids	Metabolon HD4	MAR00152	Liver_DESAT18_9	Fatty Acyl Coenzyme A Desaturase (N-C18:2CoA -> N-C18:3CoA)	Fatty acid biosynthesis	Fatty acid metabolism	7804	0.169508	0.0289084	3.08186e-49	2.62668e-45	Yes	NA	NA	NA	NA	NA	0.171012	0.0293004	6.85014e-50	5.953e-46	Yes	NA	NA	NA	NA
L_HDL_TG ~ MAR00262	Liver	L_HDL_TG	Triglycerides in large HDL	Lipoprotein particles and their constituents	Nightingale Health	MAR00262	Liver_OCDCEAtr	Fatty Acid Transport via Diffusion (Oleate)	Transport reactions	Fatty acid metabolism	36548	0.0770414	0.00593418	3.15299e-49	2.68045e-45	Yes	119456	0.0947369	0.00894028	3.58485e-228	5.52608e-227	0.10242	0.0104899	8.38011e-86	2.13357e-81	Yes	0.133207	0.0176482	<2.225x10-308	<2.225x10-308
met_X___21607 ~ MAR00154	Adipocytes	met_X___21607	X - 21607	Unknown	Metabolon HD4	MAR00154	Adipocytes_RE2649C	Acyl Coenzyme A Hydrolase (Propanoyl-CoA)	Acyl-CoA hydrolysis	Fatty acid metabolism	7763	0.170256	0.0289968	3.90698e-49	3.31298e-45	Yes	NA	NA	NA	NA	NA	-0.0350506	0.00120175	0.00289693	0.367947	No	NA	NA	NA	NA
M_LDL_TG ~ MAR00649	Liver	M_LDL_TG	Triglycerides in medium LDL	Lipoprotein particles and their constituents	Nightingale Health	MAR00649	Liver_ETHP	Ethanolamine Phosphate Phosphatase	Glycerophospholipid metabolism	Glyceride and phospholipid metabolism	37023	0.0764763	0.00584519	4.02682e-49	3.40593e-45	Yes	119171	0.0607257	0.00367418	1.74639e-94	8.94548e-94	0.0798172	0.00636572	2.37851e-53	2.3277e-49	Yes	0.0686606	0.00469416	3.10593e-120	1.60789e-119
M_HDL_CE_pct ~ MAR00702	Liver	M_HDL_CE_pct	Cholesterol esters to total lipids ratio in medium HDL	Lipoprotein particles and their constituents	Nightingale Health	MAR00702	Liver_EX_ttdcae_bc	Exchange of Myristic Acid	Exchange/demand reactions	Fatty acid metabolism	37148	-0.0763272	0.00582506	4.06632e-49	3.43063e-45	Yes	118509	-0.054312	0.00294558	1.07202e-75	4.15091e-75	-0.0823242	0.00677925	6.77649e-57	7.64143e-53	Yes	-0.0637356	0.00405653	1.38823e-103	6.15716e-103
HDL_CE_pct_C ~ MAR13085	Liver	HDL_CE_pct_C	Esterified cholesterol to total cholesterol ratio in HDL	Lipoprotein particles and their constituents	Nightingale Health	MAR13085	Liver_TAGt	Triacylglycerol Transport	Transport reactions	Glyceride and phospholipid metabolism	36364	0.0769537	0.00592578	6.37765e-49	5.36705e-45	Yes	118244	0.0977398	0.00950964	3.06313e-240	5.10729e-239	0.111349	0.0124089	9.57551e-101	3.62853e-96	Yes	0.133321	0.0177034	<2.225x10-308	<2.225x10-308
met_X___21458 ~ MAR07966	Liver	met_X___21458	X - 21458	Unknown	Metabolon HD4	MAR07966	Liver_ANDRSTRNGLCtr	Transport of Androsterone-glucuronide, endoplasmic reticulum	Transport reactions	Steroid metabolism	6326	-0.187177	0.0353292	6.59681e-49	5.5375e-45	Yes	NA	NA	NA	NA	NA	-0.00545244	2.94042e-05	0.674295	0.988349	No	NA	NA	NA	NA
M_LDL_TG_pct ~ MAR08245	Liver	M_LDL_TG_pct	Triglycerides to total lipids ratio in medium LDL	Lipoprotein particles and their constituents	Nightingale Health	MAR08245	Liver_SPHMDAc	Sphingomyelin Deacylase	Sphingolipid metabolism	Glyceride and phospholipid metabolism	37023	0.0762461	0.00581344	7.29242e-49	6.10603e-45	Yes	118711	0.0864724	0.00744391	5.18464e-189	5.76306e-188	0.0808344	0.00653189	1.06227e-54	1.10601e-50	Yes	0.0880385	0.0077105	9.82549e-196	8.98809e-195
met_1_eicosapentaenoyl_GPC_20_5ASTERISK ~ MAR00181	Skeletal Muscle	met_1_eicosapentaenoyl_GPC_20_5ASTERISK	1-eicosapentaenoyl-GPC (20:5)*	Glycerides and phospholipids	Metabolon HD4	MAR00181	Muscle_DESAT20_1	Fatty Acyl Coenzyme A Desaturase (N-C20:3CoA -> N-C20:4CoA)	Fatty acid biosynthesis	Fatty acid metabolism	8114	0.16483	0.02759	8.19962e-49	6.84843e-45	Yes	NA	NA	NA	NA	NA	0.177093	0.0318685	3.18487e-56	3.51833e-52	Yes	NA	NA	NA	NA
M_HDL_FC_pct_C ~ MAR00650	Liver	M_HDL_FC_pct_C	Free cholesterol to total cholesterol ratio in medium HDL	Lipoprotein particles and their constituents	Nightingale Health	MAR00650	Liver_EX_ocdceae_bc	Exchange of Oleic Acid	Exchange/demand reactions	Fatty acid metabolism	37131	0.0759502	0.00576945	1.21288e-48	1.01048e-44	Yes	118743	0.0965888	0.00931467	2.70893e-236	4.42639e-235	0.0591455	0.00350204	3.60646e-30	1.51651e-26	Yes	0.0718168	0.00512268	1.3218e-130	7.36364e-130
met_glycochenodeoxycholate_sulfate ~ MAR12216	Liver	met_glycochenodeoxycholate_sulfate	glycochenodeoxycholate sulfate	Bile Acids	Metabolon HD4	MAR12216	Liver_EX_gudca3se_bc	EX_gudca3s(e)	Exchange/demand reactions	Bile Acid metabolism	7908	0.166525	0.0281434	1.42051e-48	1.18051e-44	Yes	NA	NA	NA	NA	NA	0.126282	0.0159039	4.99135e-28	1.87831e-24	Yes	NA	NA	NA	NA
met_X___24309 ~ MAR05183	Brain	met_X___24309	X - 24309	Unknown	Metabolon HD4	MAR05183	Brain_FAOXC15ATPx	Fatty Acid Activation (C15), Peroxisomal	Fatty acid oxidation	Fatty acid metabolism	8052	0.167893	0.0276144	1.68292e-48	1.39511e-44	Yes	NA	NA	NA	NA	NA	0.175199	0.0299976	1.35638e-52	1.29248e-48	Yes	NA	NA	NA	NA
met_X___24438 ~ MAR02368	Brain	met_X___24438	X - 24438	Unknown	Metabolon HD4	MAR02368	Brain_HMR_2368	Linoleoyl Coenzyme A, Ferrocytochrome B5:Oxygen Oxidoreductase (6, 7 Cis-Dehydrogenating)	Omega-6 fatty acid metabolism	Fatty acid metabolism	7333	-0.172348	0.0301277	2.54549e-48	2.10492e-44	Yes	NA	NA	NA	NA	NA	-0.0435391	0.00177492	0.000431599	0.10857	No	NA	NA	NA	NA
met_4_guanidinobutanoate ~ MAR09438	Heart	met_4_guanidinobutanoate	4-guanidinobutanoate	Amino Acids	Metabolon HD4	MAR09438	Heart_EX_ureae_bc	Exchange of Urea	Exchange/demand reactions	Nucleotide metabolism	8027	-0.1645	0.0275723	2.74451e-48	2.26388e-44	Yes	NA	NA	NA	NA	NA	-0.0820267	0.0066572	9.55126e-13	1.13228e-09	Yes	NA	NA	NA	NA
met_X___21792 ~ MAR00249	Skeletal Muscle	met_X___21792	X - 21792	Unknown	Metabolon HD4	MAR00249	Muscle_FACOAL180i	C180 Fatty Acid Activation	Fatty acid activation (cytosolic)	Fatty acid metabolism	7839	-0.168571	0.0281856	3.20199e-48	2.63473e-44	Yes	NA	NA	NA	NA	NA	NA	NA	NA	NA	NA	NA	NA	NA	NA
met_arachidonate_20_4n6 ~ MAR00568	Brain	met_arachidonate_20_4n6	arachidonate (20:4n6)	Fatty acids	Metabolon HD4	MAR00568	Brain_EX_arachde_csf	Exchange of Nc20:4	Exchange/demand reactions	Fatty acid metabolism	8081	-0.165696	0.02728	4.39285e-48	3.60571e-44	Yes	NA	NA	NA	NA	NA	0.0053713	2.94332e-05	0.63459	0.986349	No	NA	NA	NA	NA
L_HDL_TG ~ MAR12043	Liver	L_HDL_TG	Triglycerides in large HDL	Lipoprotein particles and their constituents	Nightingale Health	MAR12043	Liver_EX_gluside_hse_bc	Exchange/Demand Reaction	Exchange/demand reactions	Glyceride and phospholipid metabolism	36548	0.0758991	0.00577035	6.49444e-48	5.31762e-44	Yes	119456	0.0918353	0.00838581	4.30207e-214	5.53511e-213	0.0908104	0.00824842	8.5327e-68	1.37658e-63	Yes	0.117674	0.0137686	<2.225x10-308	<2.225x10-308
M_LDL_TG ~ MAR00623	Liver	M_LDL_TG	Triglycerides in medium LDL	Lipoprotein particles and their constituents	Nightingale Health	MAR00623	Liver_PSSA1_hs	Phosphatidylserine Synthase (Phosphatidylcholine)	Glycerophospholipid metabolism	Glyceride and phospholipid metabolism	37023	-0.0754295	0.00569144	7.14268e-48	5.83407e-44	Yes	119171	-0.0641907	0.0040997	3.17538e-105	1.83342e-104	0.076146	0.00579773	9.78349e-49	8.15426e-45	Yes	0.0638447	0.00405193	5.08929e-104	2.29517e-103
met_ethylmalonate ~ MAR00107	Skeletal Muscle	met_ethylmalonate	ethylmalonate	Amino Acids	Metabolon HD4	MAR00107	Muscle_C180CRNt	C180 Transport into the Mitochondria	Fatty acid oxidation	Fatty acid metabolism	8112	0.164702	0.0270154	8.29696e-48	6.76029e-44	Yes	NA	NA	NA	NA	NA	-0.036413	0.00135719	0.00121751	0.222748	No	NA	NA	NA	NA
LA_pct ~ MAR01491	Skeletal Muscle	LA_pct	Ratio of 18:2 linoleic acid to total fatty acids	Fatty acids	Nightingale Health	MAR01491	Muscle_LNLNCACRNt	Transport into the Mitochondria (Alpha-Linolenyl Carnitine)	Fatty acid oxidation	Fatty acid metabolism	36830	-0.0754761	0.00570705	9.28965e-48	7.55067e-44	Yes	118346	-0.0497455	0.00247161	4.9097e-63	1.58234e-62	-0.0109535	0.000120021	0.0355129	0.786053	No	-0.00154599	2.38852e-06	0.600634	0.620282
LA_pct ~ MAR00743	Skeletal Muscle	LA_pct	Ratio of 18:2 linoleic acid to total fatty acids	Fatty acids	Nightingale Health	MAR00743	Muscle_FAEL183	Fatty-Acyl Coenzyme A Elongation (N-C18:3CoA)	Fatty acid biosynthesis	Fatty acid metabolism	36830	-0.075486	0.0056996	1.06724e-47	8.65346e-44	Yes	118346	-0.050424	0.00254008	9.85312e-65	3.29918e-64	-0.0400404	0.00160632	1.42112e-14	2.01622e-11	Yes	-0.0250771	0.000629471	1.90219e-17	2.77403e-17
met_X___24438 ~ MAR00181	Brain	met_X___24438	X - 24438	Unknown	Metabolon HD4	MAR00181	Brain_DESAT20_1	Fatty Acyl Coenzyme A Desaturase (N-C20:3CoA -> N-C20:4CoA)	Fatty acid biosynthesis	Fatty acid metabolism	7333	-0.173668	0.0296405	1.47856e-47	1.19595e-43	Yes	NA	NA	NA	NA	NA	-0.00258298	6.51465e-06	0.831203	0.994787	No	NA	NA	NA	NA
M_HDL_CE_pct ~ MAR08245	Liver	M_HDL_CE_pct	Cholesterol esters to total lipids ratio in medium HDL	Lipoprotein particles and their constituents	Nightingale Health	MAR08245	Liver_SPHMDAc	Sphingomyelin Deacylase	Sphingolipid metabolism	Glyceride and phospholipid metabolism	37148	-0.0750463	0.00563199	1.52319e-47	1.22906e-43	Yes	118509	-0.0565785	0.00319641	5.42535e-82	2.3329e-81	-0.0735054	0.00540482	1.08167e-45	8.35315e-42	Yes	-0.0600258	0.00359508	5.33389e-92	1.98327e-91
met_1_palmitoyl_2_docosahexaenoyl_GPE_16_0_22_6ASTERISK ~ MAR11583	Liver	met_1_palmitoyl_2_docosahexaenoyl_GPE_16_0_22_6ASTERISK	1-palmitoyl-2-docosahexaenoyl-GPE (16:0/22:6)*	Glycerides and phospholipids	Metabolon HD4	MAR11583	Liver_PAIL_hs_SECt	Transport of 1-Phosphatidyl-1D-Myo-Inositol	Transport reactions	Glyceride and phospholipid metabolism	8113	-0.165655	0.0268571	1.53649e-47	1.2368e-43	Yes	NA	NA	NA	NA	NA	-0.0916262	0.00820623	1.60859e-15	2.48093e-12	Yes	NA	NA	NA	NA
met_5alpha_androstan_3alpha_17beta_diol_monosulfate_2 ~ MAR01830	Liver	met_5alpha_androstan_3alpha_17beta_diol_monosulfate_2	5alpha-androstan-3alpha 17beta-diol monosulfate (2)	Steroids and Sterols	Metabolon HD4	MAR01830	Liver_RE2112C	Cholate Hydratase (NADPH)	Bile acid biosynthesis	Bile Acid metabolism	4620	-0.212848	0.0467006	1.60152e-47	1.28604e-43	Yes	NA	NA	NA	NA	NA	-0.0745867	0.00544048	1.0048e-06	0.000562344	No	NA	NA	NA	NA
Unsaturation ~ MAR00408	Brain	Unsaturation	Estimated degree of fatty acid unsaturation	Fatty acids	Nightingale Health	MAR00408	Brain_ARACHDt2	Fatty Acid Transport via Diffusion (Arachidonate)	Transport reactions	Fatty acid metabolism	36906	-0.0752511	0.00566506	1.63346e-47	1.30853e-43	Yes	119999	-0.0944055	0.00891281	1.88417e-228	2.93212e-227	0.00633863	4.01715e-05	0.223384	0.940643	No	0.00229383	5.26553e-06	0.433867	0.455363
met_ethylmalonate ~ MAR02761	Skeletal Muscle	met_ethylmalonate	ethylmalonate	Amino Acids	Metabolon HD4	MAR02761	Muscle_ADRNCPT2	Carnitine Transferase [(7Z,10Z,13Z,16Z)-Docosatetraenoyl-CoA]	Carnitine shuttle (mitochondrial)	Fatty acid metabolism	8112	-0.16411	0.0267844	2.08001e-47	1.66226e-43	Yes	NA	NA	NA	NA	NA	-0.167715	0.028369	3.79567e-50	3.32516e-46	Yes	NA	NA	NA	NA
met_1_arachidonoyl_GPC_20_4n6ASTERISK ~ MAR00151	Adipocytes	met_1_arachidonoyl_GPC_20_4n6ASTERISK	1-arachidonoyl-GPC (20:4n6)*	Glycerides and phospholipids	Metabolon HD4	MAR00151	Adipocytes_DESAT18_8	Fatty Acyl Coenzyme A Desaturase (N-C18:1CoA -> N-C18:2CoA)	Fatty acid biosynthesis	Fatty acid metabolism	8114	-0.164281	0.02677	2.14302e-47	1.70852e-43	Yes	NA	NA	NA	NA	NA	0.0213312	0.000455691	0.0609043	0.844159	No	NA	NA	NA	NA
HDL_CE_pct_C ~ MAR09850	Liver	HDL_CE_pct_C	Esterified cholesterol to total cholesterol ratio in HDL	Lipoprotein particles and their constituents	Nightingale Health	MAR09850	Liver_EX_g3pce_bc	Exchange of Glycerophosphocholine	Exchange/demand reactions	Glyceride and phospholipid metabolism	36364	0.0756587	0.00573101	2.28423e-47	1.81676e-43	Yes	118244	0.0842596	0.00707788	3.98687e-179	3.99666e-178	0.0898706	0.00808471	3.72191e-66	5.58952e-62	Yes	0.0976712	0.00949596	6.73118e-240	7.74086e-239
VLDL_FC_pct ~ MAR08245	Liver	VLDL_FC_pct	Free cholesterol to total lipids ratio in VLDL	Lipoprotein particles and their constituents	Nightingale Health	MAR08245	Liver_SPHMDAc	Sphingomyelin Deacylase	Sphingolipid metabolism	Glyceride and phospholipid metabolism	30849	0.0819581	0.00674499	2.55541e-47	2.02759e-43	Yes	117801	0.0320078	0.00102614	2.53587e-27	4.64011e-27	0.0963105	0.00936563	4.36818e-65	6.16248e-61	Yes	0.0355826	0.00126783	2.28108e-33	4.1924e-33
met_1_stearoyl_2_docosapentaenoyl_GPC_18_0_22_5n3ASTERISK ~ MAR00152	Liver	met_1_stearoyl_2_docosapentaenoyl_GPC_18_0_22_5n3ASTERISK	1-stearoyl-2-docosapentaenoyl-GPC (18:0/22:5n3)*	Glycerides and phospholipids	Metabolon HD4	MAR00152	Liver_DESAT18_9	Fatty Acyl Coenzyme A Desaturase (N-C18:2CoA -> N-C18:3CoA)	Fatty acid biosynthesis	Fatty acid metabolism	8113	0.162021	0.0266847	3.04975e-47	2.41409e-43	Yes	NA	NA	NA	NA	NA	0.159764	0.0258277	9.20605e-46	7.12621e-42	Yes	NA	NA	NA	NA
met_1_oleoyl_2_linoleoyl_GPC_18_1_18_2ASTERISK ~ MAR00152	Liver	met_1_oleoyl_2_linoleoyl_GPC_18_1_18_2ASTERISK	1-oleoyl-2-linoleoyl-GPC (18:1/18:2)*	Glycerides and phospholipids	Metabolon HD4	MAR00152	Liver_DESAT18_9	Fatty Acyl Coenzyme A Desaturase (N-C18:2CoA -> N-C18:3CoA)	Fatty acid biosynthesis	Fatty acid metabolism	8043	-0.163621	0.0269049	3.3146e-47	2.61752e-43	Yes	NA	NA	NA	NA	NA	-0.172033	0.0295834	8.50451e-52	7.91861e-48	Yes	NA	NA	NA	NA
met_X___24309 ~ MAR00249	Adipocytes	met_X___24309	X - 24309	Unknown	Metabolon HD4	MAR00249	Adipocytes_FACOAL180i	C180 Fatty Acid Activation	Fatty acid activation (cytosolic)	Fatty acid metabolism	8052	0.164667	0.0268417	3.55994e-47	2.80461e-43	Yes	NA	NA	NA	NA	NA	-0.00389622	1.5363e-05	0.731757	0.990946	No	NA	NA	NA	NA
M_HDL_CE_pct ~ MAR00656	Liver	M_HDL_CE_pct	Cholesterol esters to total lipids ratio in medium HDL	Lipoprotein particles and their constituents	Nightingale Health	MAR00656	Liver_EX_pe_hse_bc	Exchange of Phosphatidylethanolamine	Exchange/demand reactions	Glyceride and phospholipid metabolism	37148	0.0747373	0.00558563	3.63518e-47	2.85713e-43	Yes	118509	0.0555212	0.00307506	6.03037e-79	2.46341e-78	-0.076262	0.0058176	4.67735e-49	3.9592e-45	Yes	-0.0593841	0.00351939	4.23548e-90	1.52895e-89
met_X___21792 ~ MAR00264	Skeletal Muscle	met_X___21792	X - 21792	Unknown	Metabolon HD4	MAR00264	Muscle_RE3245C	Hydrolysis of Oleoyl-CoA	Acyl-CoA hydrolysis	Fatty acid metabolism	7839	-0.164276	0.027463	5.16369e-47	4.04303e-43	Yes	NA	NA	NA	NA	NA	0.00606015	3.64134e-05	0.602556	0.984611	No	NA	NA	NA	NA
met_5_methyluridine_ribothymidine ~ MAR09423	Skeletal Muscle	met_5_methyluridine_ribothymidine	5-methyluridine (ribothymidine)	Nucleotides	Metabolon HD4	MAR09423	Muscle_EX_thymde_bc	Exchange of Thymidine	Exchange/demand reactions	Nucleotide metabolism	8115	0.163717	0.0265453	5.16829e-47	4.04303e-43	Yes	NA	NA	NA	NA	NA	0.0463382	0.00212915	5.05352e-05	0.0187891	No	NA	NA	NA	NA
M_HDL_FC_pct_C ~ MAR00634	Liver	M_HDL_FC_pct_C	Free cholesterol to total cholesterol ratio in medium HDL	Lipoprotein particles and their constituents	Nightingale Health	MAR00634	Liver_LCAT1	Lecithin-Cholesterol Acyltransferase (Phosphatidylcholine)	Glycerophospholipid metabolism	Glyceride and phospholipid metabolism	37131	-0.0745996	0.00556679	5.43019e-47	4.23796e-43	Yes	118743	-0.0922661	0.00849453	1.38097e-215	1.83455e-214	-0.0987683	0.0097576	3.67011e-81	8.36394e-77	Yes	-0.118874	0.0141036	<2.225x10-308	<2.225x10-308
met_X___21792 ~ MAR00264	Adipocytes	met_X___21792	X - 21792	Unknown	Metabolon HD4	MAR00264	Adipocytes_RE3245C	Hydrolysis of Oleoyl-CoA	Acyl-CoA hydrolysis	Fatty acid metabolism	7839	0.165842	0.0273813	7.0707e-47	5.5054e-43	Yes	NA	NA	NA	NA	NA	-0.00336221	1.11135e-05	0.773595	0.992503	No	NA	NA	NA	NA
met_1_eicosapentaenoyl_GPC_20_5ASTERISK ~ MAR02368	Brain	met_1_eicosapentaenoyl_GPC_20_5ASTERISK	1-eicosapentaenoyl-GPC (20:5)*	Glycerides and phospholipids	Metabolon HD4	MAR02368	Brain_HMR_2368	Linoleoyl Coenzyme A, Ferrocytochrome B5:Oxygen Oxidoreductase (6, 7 Cis-Dehydrogenating)	Omega-6 fatty acid metabolism	Fatty acid metabolism	8114	0.161724	0.0264249	8.45411e-47	6.56721e-43	Yes	NA	NA	NA	NA	NA	0.0734297	0.0049245	6.91514e-10	5.94763e-07	Yes	NA	NA	NA	NA
met_succinimide ~ MAR07966	Liver	met_succinimide	succinimide	Xenobiotics	Metabolon HD4	MAR07966	Liver_ANDRSTRNGLCtr	Transport of Androsterone-glucuronide, endoplasmic reticulum	Transport reactions	Steroid metabolism	7758	-0.167458	0.0275273	9.61894e-47	7.45468e-43	Yes	NA	NA	NA	NA	NA	0.00182297	3.23648e-06	0.87714	0.996388	No	NA	NA	NA	NA
HDL_CE_pct_C ~ MAR00649	Liver	HDL_CE_pct_C	Esterified cholesterol to total cholesterol ratio in HDL	Lipoprotein particles and their constituents	Nightingale Health	MAR00649	Liver_ETHP	Ethanolamine Phosphate Phosphatase	Glycerophospholipid metabolism	Glyceride and phospholipid metabolism	36364	-0.0751336	0.0056463	1.08309e-46	8.37445e-43	Yes	118244	-0.0871634	0.00756702	2.08023e-191	2.37699e-190	-0.0888719	0.00789375	1.24696e-64	1.73662e-60	Yes	-0.0994629	0.00985288	7.02962e-249	8.57401e-248
met_X___23705 ~ MAR02368	Brain	met_X___23705	X - 23705	Unknown	Metabolon HD4	MAR02368	Brain_HMR_2368	Linoleoyl Coenzyme A, Ferrocytochrome B5:Oxygen Oxidoreductase (6, 7 Cis-Dehydrogenating)	Omega-6 fatty acid metabolism	Fatty acid metabolism	7595	0.167592	0.0280466	1.26827e-46	9.78355e-43	Yes	NA	NA	NA	NA	NA	0.0403352	0.00149976	0.000989996	0.194647	No	NA	NA	NA	NA
L_HDL_TG ~ MAR00629	Liver	L_HDL_TG	Triglycerides in large HDL	Lipoprotein particles and their constituents	Nightingale Health	MAR00629	Liver_PCHOLP_hs	Choline Phosphatase	Glycerophospholipid metabolism	Glyceride and phospholipid metabolism	36548	-0.0748854	0.00560897	1.27834e-46	9.83847e-43	Yes	119456	-0.0938088	0.00875353	1.98301e-223	2.79331e-222	-0.0831417	0.00691023	4.67792e-57	5.31176e-53	Yes	-0.1124	0.012571	<2.225x10-308	<2.225x10-308
met_5_methyluridine_ribothymidine ~ MAR04470	Liver	met_5_methyluridine_ribothymidine	5-methyluridine (ribothymidine)	Nucleotides	Metabolon HD4	MAR04470	Liver_r0330	5, 6-Dihydrothymine:NAD+ Oxidoreductase	Pyrimidine metabolism	Nucleotide metabolism	8115	-0.162319	0.0263057	1.34023e-46	1.02911e-42	Yes	NA	NA	NA	NA	NA	-0.0224462	0.000496209	0.0504789	0.825573	No	NA	NA	NA	NA
met_5_methyluridine_ribothymidine ~ MAR04980	Liver	met_5_methyluridine_ribothymidine	5-methyluridine (ribothymidine)	Nucleotides	Metabolon HD4	MAR04980	Liver_THYMt	Thymine Reversible Transport via Faciliated Diffusion	Transport reactions	Nucleotide metabolism	8115	-0.161982	0.0262938	1.40527e-46	1.07656e-42	Yes	NA	NA	NA	NA	NA	-0.225562	0.0508991	1.46531e-89	4.26362e-85	Yes	NA	NA	NA	NA
M_LDL_TG_pct ~ MAR09285	Liver	M_LDL_TG_pct	Triglycerides to total lipids ratio in medium LDL	Lipoprotein particles and their constituents	Nightingale Health	MAR09285	Liver_EX_chsterole_bc	Exchange of Cholesterol	Exchange/demand reactions	Steroid metabolism	37023	-0.0743203	0.00552304	1.66625e-46	1.27357e-42	Yes	118711	-0.0723936	0.00521443	7.27064e-133	5.37567e-132	-0.082274	0.0067626	1.41795e-56	1.58794e-52	Yes	-0.0858889	0.00734177	1.93893e-186	1.63439e-185
met_X___24309 ~ MAR00637	Adipocytes	met_X___24309	X - 24309	Unknown	Metabolon HD4	MAR00637	Adipocytes_EX_nrvnce_bc	Exchange of Nervonic Acid	Exchange/demand reactions	Fatty acid metabolism	8052	0.163768	0.0263831	2.17624e-46	1.65957e-42	Yes	NA	NA	NA	NA	NA	-0.00510044	2.60939e-05	0.655059	0.987434	No	NA	NA	NA	NA
met_X___21607 ~ MAR01675	Heart	met_X___21607	X - 21607	Unknown	Metabolon HD4	MAR01675	Heart_PTE4x	Peroxisomal Acyl Coenzyme A Thioesterase (Phytanoyl-CoA)	Fatty acid oxidation	Fatty acid metabolism	7763	0.16376	0.0273358	2.20137e-46	1.6749e-42	Yes	NA	NA	NA	NA	NA	0.0723029	0.00519601	5.66521e-10	4.92589e-07	Yes	NA	NA	NA	NA
M_HDL_FC_pct_C ~ MAR00679	Liver	M_HDL_FC_pct_C	Free cholesterol to total cholesterol ratio in medium HDL	Lipoprotein particles and their constituents	Nightingale Health	MAR00679	Liver_LPS3	1-Acylglycerol Lipase	Acylglycerides metabolism	Glyceride and phospholipid metabolism	37131	-0.0740286	0.0054834	2.59506e-46	1.96994e-42	Yes	118743	-0.0930548	0.00863568	3.77966e-219	5.18989e-218	-0.08593	0.00738437	8.39987e-62	1.08198e-57	Yes	-0.1134	0.0128288	<2.225x10-308	<2.225x10-308
M_LDL_TG ~ MAR09850	Liver	M_LDL_TG	Triglycerides in medium LDL	Lipoprotein particles and their constituents	Nightingale Health	MAR09850	Liver_EX_g3pce_bc	Exchange of Glycerophosphocholine	Exchange/demand reactions	Glyceride and phospholipid metabolism	37023	-0.074063	0.00548957	3.11588e-46	2.35992e-42	Yes	119171	-0.0601574	0.00360804	8.15582e-93	4.1387e-92	-0.0843123	0.00710452	2.36126e-59	2.86062e-55	Yes	-0.0697115	0.00483611	8.08305e-124	4.32349e-123
met_X___24438 ~ MAR00181	Skeletal Muscle	met_X___24438	X - 24438	Unknown	Metabolon HD4	MAR00181	Muscle_DESAT20_1	Fatty Acyl Coenzyme A Desaturase (N-C20:3CoA -> N-C20:4CoA)	Fatty acid biosynthesis	Fatty acid metabolism	7333	-0.166517	0.0286413	5.44509e-46	4.11468e-42	Yes	NA	NA	NA	NA	NA	-0.170017	0.0296664	1.34639e-47	1.09419e-43	Yes	NA	NA	NA	NA
met_X___24438 ~ MAR00354	Adipocytes	met_X___24438	X - 24438	Unknown	Metabolon HD4	MAR00354	Adipocytes_HMR_0354	Acyl Coenzyme A Hydrolase [(6Z,9Z,12Z,15Z)-Octadecatetraenoyl-CoA]	Acyl-CoA hydrolysis	Fatty acid metabolism	7333	0.169542	0.0286317	5.63677e-46	4.24989e-42	Yes	NA	NA	NA	NA	NA	0.0968111	0.00958623	2.47603e-16	4.09597e-13	Yes	NA	NA	NA	NA
met_succinylcarnitine ~ MAR02630	Heart	met_succinylcarnitine	succinylcarnitine	Carbohydrates	Metabolon HD4	MAR02630	Heart_C160CPT2	Carnitine Transferase (Palmitoyl-CoA), Mitochondrial	Carnitine shuttle (mitochondrial)	Fatty acid metabolism	8012	0.16167	0.0262232	6.88392e-46	5.17848e-42	Yes	NA	NA	NA	NA	NA	-0.0268829	0.000717568	0.0194311	0.705525	No	NA	NA	NA	NA
met_butyrylcarnitine ~ MAR00575	Skeletal Muscle	met_butyrylcarnitine	butyrylcarnitine	Fatty acids	Metabolon HD4	MAR00575	Muscle_EX_dcsptn1e_bc	Exchange of Docosa-4, 7, 10, 13, 16-Pentaenoic Acid (N-6)	Exchange/demand reactions	Fatty acid metabolism	8001	-0.162919	0.0262698	6.91341e-46	5.18895e-42	Yes	NA	NA	NA	NA	NA	-0.115863	0.0134409	3.73958e-24	1.11397e-20	Yes	NA	NA	NA	NA
met_1_eicosapentaenoyl_GPC_20_5ASTERISK ~ MAR00150	Heart	met_1_eicosapentaenoyl_GPC_20_5ASTERISK	1-eicosapentaenoyl-GPC (20:5)*	Glycerides and phospholipids	Metabolon HD4	MAR00150	Heart_DESAT18_7	Fatty Acyl Coenzyme A Desaturase (N-C18:1CoA -> N-C18:2CoA)	Fatty acid biosynthesis	Fatty acid metabolism	8114	-0.160392	0.0258835	7.27852e-46	5.45071e-42	Yes	NA	NA	NA	NA	NA	0.089638	0.00799508	3.68437e-15	5.52042e-12	Yes	NA	NA	NA	NA
met_X___21792 ~ MAR00224	Liver	met_X___21792	X - 21792	Unknown	Metabolon HD4	MAR00224	Liver_r1515	ATP-Binding Cassette (Palmitate)	Transport reactions	Fatty acid metabolism	7839	-0.163783	0.0266791	1.05216e-45	7.86168e-42	Yes	NA	NA	NA	NA	NA	0.0097081	9.31595e-05	0.404894	0.968943	No	NA	NA	NA	NA
met_X___21607 ~ MAR00465	Heart	met_X___21607	X - 21607	Unknown	Metabolon HD4	MAR00465	Heart_ELAIDCRNt	Transport of (9E)-Octadecenoylcarnitine, Mitochondrial	Fatty acid oxidation	Fatty acid metabolism	7763	-0.166406	0.0269135	1.10028e-45	8.2029e-42	Yes	NA	NA	NA	NA	NA	0.0462601	0.0021276	7.37131e-05	0.0259868	No	NA	NA	NA	NA
VLDL_FC_pct ~ MAR00656	Liver	VLDL_FC_pct	Free cholesterol to total lipids ratio in VLDL	Lipoprotein particles and their constituents	Nightingale Health	MAR00656	Liver_EX_pe_hse_bc	Exchange of Phosphatidylethanolamine	Exchange/demand reactions	Glyceride and phospholipid metabolism	30849	-0.0803397	0.00649624	1.23839e-45	9.21189e-42	Yes	117801	-0.0296516	0.000880309	1.13939e-23	1.98906e-23	0.0953983	0.00915797	1.11965e-63	1.50777e-59	Yes	0.035256	0.00124468	8.64998e-33	1.57896e-32
met_X___21458 ~ MAR09210	Liver	met_X___21458	X - 21458	Unknown	Metabolon HD4	MAR09210	Liver_EX_13_cis_retnglce_bc	Exchange of 13-Cis-Retinoyl Glucuronide	Exchange/demand reactions	Vitamin A metabolism	6326	-0.179163	0.032845	1.54766e-45	1.14868e-41	Yes	NA	NA	NA	NA	NA	-0.0136807	0.000188615	0.287131	0.953904	No	NA	NA	NA	NA
met_X___24438 ~ MAR00348	Heart	met_X___24438	X - 24438	Unknown	Metabolon HD4	MAR00348	Heart_LNLNCAt	Fatty Acid Transport via Diffusion (Linolenate)	Transport reactions	Fatty acid metabolism	7333	0.166172	0.0283506	1.55372e-45	1.15062e-41	Yes	NA	NA	NA	NA	NA	0.168765	0.0289371	1.87292e-46	1.47787e-42	Yes	NA	NA	NA	NA
VLDL_FC_pct ~ MAR06646	Liver	VLDL_FC_pct	Free cholesterol to total lipids ratio in VLDL	Lipoprotein particles and their constituents	Nightingale Health	MAR06646	Liver_RADH	Retinal Dehydrogenase	Retinol metabolism	Vitamin A metabolism	30849	-0.0806842	0.00648051	1.58294e-45	1.16966e-41	Yes	117801	-0.0181113	0.000328652	8.9629e-10	1.24748e-09	0.0504635	0.00254292	7.83952e-19	1.57899e-15	Yes	0.0257939	0.000667102	2.55115e-18	3.74759e-18
met_X___23293 ~ MAR02035	Heart	met_X___23293	X - 23293	Unknown	Metabolon HD4	MAR02035	Heart_r0310	Palmitoyl Coenzyme A:Oxygen 2-Oxidoreductase	Fatty acid oxidation	Fatty acid metabolism	7646	-0.167676	0.0272135	1.82642e-45	1.34658e-41	Yes	NA	NA	NA	NA	NA	-0.0186337	0.000345355	0.113328	0.897519	No	NA	NA	NA	NA
met_X___21792 ~ MAR00263	Skeletal Muscle	met_X___21792	X - 21792	Unknown	Metabolon HD4	MAR00263	Muscle_FACOAL181i	C181 Fatty Acid Activation	Fatty acid activation (cytosolic)	Fatty acid metabolism	7839	-0.163185	0.0265018	2.08018e-45	1.53029e-41	Yes	NA	NA	NA	NA	NA	NA	NA	NA	NA	NA	NA	NA	NA	NA
met_X___24438 ~ MAR00145	Heart	met_X___24438	X - 24438	Unknown	Metabolon HD4	MAR00145	Heart_DESAT18_10	Fatty Acyl Coenzyme A Desaturase (N-C18:2CoA -> N-C18:3CoA)	Fatty acid biosynthesis	Fatty acid metabolism	7333	0.165568	0.0282269	2.42772e-45	1.78202e-41	Yes	NA	NA	NA	NA	NA	0.213942	0.0467839	1.18499e-74	2.19417e-70	Yes	NA	NA	NA	NA
VLDL_FC_pct ~ MAR11583	Liver	VLDL_FC_pct	Free cholesterol to total lipids ratio in VLDL	Lipoprotein particles and their constituents	Nightingale Health	MAR11583	Liver_PAIL_hs_SECt	Transport of 1-Phosphatidyl-1D-Myo-Inositol	Transport reactions	Glyceride and phospholipid metabolism	30849	-0.0802847	0.00645219	2.46228e-45	1.80342e-41	Yes	117801	-0.0274355	0.000754005	1.67616e-20	2.79475e-20	-0.0391288	0.00152428	6.90365e-12	7.4869e-09	Yes	-0.0140897	0.000198793	1.88899e-06	2.33764e-06
met_1_oleoyl_2_dihomo_linolenoyl_GPC_18_1_20_3ASTERISK ~ MAR00150	Heart	met_1_oleoyl_2_dihomo_linolenoyl_GPC_18_1_20_3ASTERISK	1-oleoyl-2-dihomo-linolenoyl-GPC (18:1/20:3)*	Glycerides and phospholipids	Metabolon HD4	MAR00150	Heart_DESAT18_7	Fatty Acyl Coenzyme A Desaturase (N-C18:1CoA -> N-C18:2CoA)	Fatty acid biosynthesis	Fatty acid metabolism	8066	0.15998	0.0256967	2.79058e-45	2.03939e-41	Yes	NA	NA	NA	NA	NA	-0.100666	0.0100713	1.29889e-18	2.58262e-15	Yes	NA	NA	NA	NA
met_1_palmitoyl_2_docosahexaenoyl_GPE_16_0_22_6ASTERISK ~ MAR00649	Liver	met_1_palmitoyl_2_docosahexaenoyl_GPE_16_0_22_6ASTERISK	1-palmitoyl-2-docosahexaenoyl-GPE (16:0/22:6)*	Glycerides and phospholipids	Metabolon HD4	MAR00649	Liver_ETHP	Ethanolamine Phosphate Phosphatase	Glycerophospholipid metabolism	Glyceride and phospholipid metabolism	8113	0.160356	0.0255398	2.89041e-45	2.10772e-41	Yes	NA	NA	NA	NA	NA	0.170047	0.0279071	2.35387e-49	1.99765e-45	Yes	NA	NA	NA	NA
met_X___21735 ~ MAR11305	Liver	met_X___21735	X - 21735	Unknown	Metabolon HD4	MAR11305	Liver_FAS180	Fatty acid synthase (C16->C18)	Fatty acid biosynthesis	Fatty acid metabolism	7516	0.166769	0.0274775	3.3015e-45	2.40223e-41	Yes	NA	NA	NA	NA	NA	0.0154392	0.000235115	0.194896	0.93305	No	NA	NA	NA	NA
LA_pct ~ MAR00145	Adipocytes	LA_pct	Ratio of 18:2 linoleic acid to total fatty acids	Fatty acids	Nightingale Health	MAR00145	Adipocytes_DESAT18_10	Fatty Acyl Coenzyme A Desaturase (N-C18:2CoA -> N-C18:3CoA)	Fatty acid biosynthesis	Fatty acid metabolism	36830	0.0734091	0.00538976	3.40345e-45	2.47103e-41	Yes	118346	0.0665243	0.00442696	1.02633e-112	6.40086e-112	0.039298	0.00154405	4.56772e-14	6.14347e-11	Yes	0.0312205	0.000973661	4.02275e-26	6.69765e-26
met_1_palmitoyl_2_docosahexaenoyl_GPE_16_0_22_6ASTERISK ~ MAR00623	Liver	met_1_palmitoyl_2_docosahexaenoyl_GPE_16_0_22_6ASTERISK	1-palmitoyl-2-docosahexaenoyl-GPE (16:0/22:6)*	Glycerides and phospholipids	Metabolon HD4	MAR00623	Liver_PSSA1_hs	Phosphatidylserine Synthase (Phosphatidylcholine)	Glycerophospholipid metabolism	Glyceride and phospholipid metabolism	8113	-0.160924	0.0254191	4.66882e-45	3.37534e-41	Yes	NA	NA	NA	NA	NA	0.163872	0.0262274	1.87967e-46	1.47962e-42	Yes	NA	NA	NA	NA
met_1_palmitoyl_2_meadoyl_GPC_16_0_20_3n9ASTERISK ~ MAR00152	Liver	met_1_palmitoyl_2_meadoyl_GPC_16_0_20_3n9ASTERISK	1-palmitoyl-2-meadoyl-GPC (16:0/20:3n9)*	Glycerides and phospholipids	Metabolon HD4	MAR00152	Liver_DESAT18_9	Fatty Acyl Coenzyme A Desaturase (N-C18:2CoA -> N-C18:3CoA)	Fatty acid biosynthesis	Fatty acid metabolism	7005	0.17185	0.0293438	4.66926e-45	3.37534e-41	Yes	NA	NA	NA	NA	NA	0.183003	0.033006	1.49828e-50	1.34141e-46	Yes	NA	NA	NA	NA
met_1_arachidonoyl_GPC_20_4n6ASTERISK ~ MAR00360	Heart	met_1_arachidonoyl_GPC_20_4n6ASTERISK	1-arachidonoyl-GPC (20:4n6)*	Glycerides and phospholipids	Metabolon HD4	MAR00360	Heart_TMNDNCt	Fatty Acid Transport via Diffusion (EPA)	Transport reactions	Fatty acid metabolism	8114	-0.15914	0.0254052	4.87074e-45	3.51336e-41	Yes	NA	NA	NA	NA	NA	-0.0141484	0.000200146	0.214234	0.938306	No	NA	NA	NA	NA
met_pregnen_diol_disulfateASTERISK ~ MAR04173	Liver	met_pregnen_diol_disulfateASTERISK	pregnen-diol disulfate*	Steroids and Sterols	Metabolon HD4	MAR04173	Liver_EX_HC02194e_bc	Ursodeoxycholic acid exchange	Exchange/demand reactions	Bile Acid metabolism	8115	0.160106	0.0253992	4.92422e-45	3.54427e-41	Yes	NA	NA	NA	NA	NA	0.0128601	0.000163293	0.2619	0.949112	No	NA	NA	NA	NA
met_X___23293 ~ MAR02035	Skeletal Muscle	met_X___23293	X - 23293	Unknown	Metabolon HD4	MAR02035	Muscle_r0310	Palmitoyl Coenzyme A:Oxygen 2-Oxidoreductase	Fatty acid oxidation	Fatty acid metabolism	7646	-0.165739	0.0268788	6.40464e-45	4.59989e-41	Yes	NA	NA	NA	NA	NA	-0.15709	0.024246	1.22324e-40	7.97277e-37	Yes	NA	NA	NA	NA
met_2_arachidonoyl_GPC_20_4ASTERISK ~ MAR00624	Heart	met_2_arachidonoyl_GPC_20_4ASTERISK	2-arachidonoyl-GPC (20:4)*	Glycerides and phospholipids	Metabolon HD4	MAR00624	Heart_EX_lneldce_bc	Exchange of Linoelaidic Acid	Exchange/demand reactions	Fatty acid metabolism	8038	0.159722	0.0255124	7.99747e-45	5.73152e-41	Yes	NA	NA	NA	NA	NA	0.19085	0.036646	5.91038e-64	7.99219e-60	Yes	NA	NA	NA	NA
met_5_methyluridine_ribothymidine ~ MAR06367	Skeletal Muscle	met_5_methyluridine_ribothymidine	5-methyluridine (ribothymidine)	Nucleotides	Metabolon HD4	MAR06367	Muscle_DADNt4	Deoxyadenosine Transport via Diffusion	Transport reactions	Nucleotide metabolism	8115	0.157831	0.0252753	8.05383e-45	5.75953e-41	Yes	NA	NA	NA	NA	NA	-0.0291825	0.000852181	0.0103654	0.607346	No	NA	NA	NA	NA
met_1_palmitoyl_2_arachidonoyl_GPC_16_0_20_4 ~ MAR00743	Skeletal Muscle	met_1_palmitoyl_2_arachidonoyl_GPC_16_0_20_4	1-palmitoyl-2-arachidonoyl-GPC (16:0/20:4)	Glycerides and phospholipids	Metabolon HD4	MAR00743	Muscle_FAEL183	Fatty-Acyl Coenzyme A Elongation (N-C18:3CoA)	Fatty acid biosynthesis	Fatty acid metabolism	8114	0.157629	0.0252596	8.68579e-45	6.19816e-41	Yes	NA	NA	NA	NA	NA	0.0662154	0.00453475	3.25242e-09	2.58392e-06	No	NA	NA	NA	NA
met_1_palmitoyl_2_arachidonoyl_GPC_16_0_20_4 ~ MAR00408	Brain	met_1_palmitoyl_2_arachidonoyl_GPC_16_0_20_4	1-palmitoyl-2-arachidonoyl-GPC (16:0/20:4)	Glycerides and phospholipids	Metabolon HD4	MAR00408	Brain_ARACHDt2	Fatty Acid Transport via Diffusion (Arachidonate)	Transport reactions	Fatty acid metabolism	8114	-0.159641	0.0252514	8.97064e-45	6.38775e-41	Yes	NA	NA	NA	NA	NA	0.00925694	8.74383e-05	0.411705	0.969756	No	NA	NA	NA	NA
met_X___23705 ~ MAR00150	Skeletal Muscle	met_X___23705	X - 23705	Unknown	Metabolon HD4	MAR00150	Muscle_DESAT18_7	Fatty Acyl Coenzyme A Desaturase (N-C18:1CoA -> N-C18:2CoA)	Fatty acid biosynthesis	Fatty acid metabolism	7595	-0.165428	0.0268997	9.18214e-45	6.52441e-41	Yes	NA	NA	NA	NA	NA	0.0883733	0.00788715	3.89209e-14	5.27395e-11	Yes	NA	NA	NA	NA
met_homoarginine ~ MAR06351	Brain	met_homoarginine	homoarginine	Amino Acids	Metabolon HD4	MAR06351	Brain_URIt4	Uridine Transport in via Sodium Symport	Transport reactions	Nucleotide metabolism	8115	-0.159088	0.0251911	1.12544e-44	7.97986e-41	Yes	NA	NA	NA	NA	NA	-0.142131	0.0198594	1.70638e-35	9.0716e-32	Yes	NA	NA	NA	NA
met_5_methyluridine_ribothymidine ~ MAR04736	Liver	met_5_methyluridine_ribothymidine	5-methyluridine (ribothymidine)	Nucleotides	Metabolon HD4	MAR04736	Liver_DHPM2	Dihydropyrimidinase (Dihydrothymine)	Pyrimidine metabolism	Nucleotide metabolism	8115	-0.158379	0.0251086	1.56246e-44	1.1055e-40	Yes	NA	NA	NA	NA	NA	-0.215976	0.0469914	1.14941e-82	2.67557e-78	Yes	NA	NA	NA	NA
HDL_CE_pct_C ~ MAR11281	Liver	HDL_CE_pct_C	Esterified cholesterol to total cholesterol ratio in HDL	Lipoprotein particles and their constituents	Nightingale Health	MAR11281	Liver_EX_sphmyln_hse_bc	Exchange of Sphingomyelin	Exchange/demand reactions	Glyceride and phospholipid metabolism	36364	-0.0732404	0.00537404	1.61049e-44	1.13707e-40	Yes	118244	-0.0928305	0.00858688	4.92231e-217	6.64715e-216	-0.0789803	0.00623176	2.30691e-51	2.09413e-47	Yes	-0.0941544	0.00882709	4.47817e-223	4.74333e-222
met_1_arachidonoyl_GPC_20_4n6ASTERISK ~ MAR00983	Brain	met_1_arachidonoyl_GPC_20_4n6ASTERISK	1-arachidonoyl-GPC (20:4n6)*	Glycerides and phospholipids	Metabolon HD4	MAR00983	Brain_ALOX15	Arachidonate 15-Lipoxygenase	Arachidonic acid metabolism	Fatty acid metabolism	8114	0.15712	0.0250637	1.89131e-44	1.33251e-40	Yes	NA	NA	NA	NA	NA	-0.104965	0.0111414	1.51304e-20	3.47729e-17	Yes	NA	NA	NA	NA
Unsaturation ~ MAR00789	Skeletal Muscle	Unsaturation	Estimated degree of fatty acid unsaturation	Fatty acids	Nightingale Health	MAR00789	Muscle_FAOXC183803m	Beta Oxidation of Fatty Acid (Linolenoyl-CoA)	Fatty acid oxidation	Fatty acid metabolism	36906	0.0726294	0.00528063	2.11762e-44	1.48881e-40	Yes	119999	0.0805884	0.0064951	4.62831e-165	4.27269e-164	-0.00738355	5.45165e-05	0.156069	0.920227	No	-0.0122041	0.000148979	3.14276e-05	3.84195e-05
met_1_palmitoyl_2_docosahexaenoyl_GPE_16_0_22_6ASTERISK ~ MAR11281	Liver	met_1_palmitoyl_2_docosahexaenoyl_GPE_16_0_22_6ASTERISK	1-palmitoyl-2-docosahexaenoyl-GPE (16:0/22:6)*	Glycerides and phospholipids	Metabolon HD4	MAR11281	Liver_EX_sphmyln_hse_bc	Exchange of Sphingomyelin	Exchange/demand reactions	Glyceride and phospholipid metabolism	8113	0.157229	0.025036	2.13868e-44	1.50045e-40	Yes	NA	NA	NA	NA	NA	0.158064	0.0252383	9.57243e-45	7.1549e-41	Yes	NA	NA	NA	NA
met_1_palmityl_2_arachidonoyl_GPC_O_16_0_20_4ASTERISK ~ MAR00149	Heart	met_1_palmityl_2_arachidonoyl_GPC_O_16_0_20_4ASTERISK	1-palmityl-2-arachidonoyl-GPC (O-16:0/20:4)*	Glycerides and phospholipids	Metabolon HD4	MAR00149	Heart_DESAT18_6	Fatty Acyl Coenzyme A Desaturase (N-C18:1CoA -> N-C18:2CoA)	Fatty acid biosynthesis	Fatty acid metabolism	8107	0.155549	0.0249919	2.74929e-44	1.92479e-40	Yes	NA	NA	NA	NA	NA	0.049392	0.00241884	1.57345e-05	0.00678314	No	NA	NA	NA	NA
met_X___21607 ~ MAR00361	Liver	met_X___21607	X - 21607	Unknown	Metabolon HD4	MAR00361	Liver_FACOAL205	Fatty-Acid- Coenzyme A Ligase (EPA)	Fatty acid activation (cytosolic)	Fatty acid metabolism	7763	0.163323	0.0260606	2.83198e-44	1.97465e-40	Yes	NA	NA	NA	NA	NA	0.190668	0.0365174	1.21701e-61	1.55533e-57	Yes	NA	NA	NA	NA
met_X___24309 ~ MAR00264	Skeletal Muscle	met_X___24309	X - 24309	Unknown	Metabolon HD4	MAR00264	Muscle_RE3245C	Hydrolysis of Oleoyl-CoA	Acyl-CoA hydrolysis	Fatty acid metabolism	8052	-0.157836	0.0251489	2.83235e-44	1.97465e-40	Yes	NA	NA	NA	NA	NA	0.0158895	0.000248333	0.168122	0.924827	No	NA	NA	NA	NA
Unsaturation ~ MAR00983	Brain	Unsaturation	Estimated degree of fatty acid unsaturation	Fatty acids	Nightingale Health	MAR00983	Brain_ALOX15	Arachidonate 15-Lipoxygenase	Arachidonic acid metabolism	Fatty acid metabolism	36906	0.07241	0.00524802	3.88969e-44	2.70614e-40	Yes	119999	0.0865995	0.00750151	1.78852e-192	2.05805e-191	-0.0607363	0.00369208	1.54895e-31	6.95294e-28	Yes	-0.0720223	0.00518879	1.30646e-133	7.43253e-133
Unsaturation ~ MAR01491	Skeletal Muscle	Unsaturation	Estimated degree of fatty acid unsaturation	Fatty acids	Nightingale Health	MAR01491	Muscle_LNLNCACRNt	Transport into the Mitochondria (Alpha-Linolenyl Carnitine)	Fatty acid oxidation	Fatty acid metabolism	36906	0.0723946	0.00524766	3.91573e-44	2.71858e-40	Yes	119999	0.0880334	0.00774968	1.14471e-196	1.3554e-195	0.00511306	2.61587e-05	0.32584	0.959557	No	0.00721349	5.20556e-05	0.013868	0.0159939
met_1_arachidonoyl_GPE_20_4n6ASTERISK ~ MAR00186	Heart	met_1_arachidonoyl_GPE_20_4n6ASTERISK	1-arachidonoyl-GPE (20:4n6)*	Glycerides and phospholipids	Metabolon HD4	MAR00186	Heart_DESAT20_2	Fatty Acyl Coenzyme A Desaturase (N-C20:4CoA -> N-C20:5CoA)	Fatty acid biosynthesis	Fatty acid metabolism	8114	0.15841	0.0248199	4.98137e-44	3.45123e-40	Yes	NA	NA	NA	NA	NA	0.139204	0.0197106	3.10609e-35	1.63528e-31	Yes	NA	NA	NA	NA
met_1_arachidonoyl_GPC_20_4n6ASTERISK ~ MAR00576	Heart	met_1_arachidonoyl_GPC_20_4n6ASTERISK	1-arachidonoyl-GPC (20:4n6)*	Glycerides and phospholipids	Metabolon HD4	MAR00576	Heart_EX_dlnlcge_bc	Exchange of Dihomo-Gamma-Linolenic Acid (N-6)	Exchange/demand reactions	Fatty acid metabolism	8114	0.155662	0.0248164	5.05032e-44	3.49174e-40	Yes	NA	NA	NA	NA	NA	0.154192	0.0236458	5.26588e-42	3.59013e-38	Yes	NA	NA	NA	NA
HDL_CE_pct_C ~ MAR00679	Liver	HDL_CE_pct_C	Esterified cholesterol to total cholesterol ratio in HDL	Lipoprotein particles and their constituents	Nightingale Health	MAR00679	Liver_LPS3	1-Acylglycerol Lipase	Acylglycerides metabolism	Glyceride and phospholipid metabolism	36364	0.0728437	0.00530933	5.28673e-44	3.64762e-40	Yes	118244	0.0859605	0.0073548	4.44114e-186	4.74302e-185	0.0801005	0.00641307	8.24511e-53	7.90287e-49	Yes	0.102731	0.0105066	2.4487e-265	3.23148e-264
M_HDL_FC_pct_C ~ MAR08241	Liver	M_HDL_FC_pct_C	Free cholesterol to total cholesterol ratio in medium HDL	Lipoprotein particles and their constituents	Nightingale Health	MAR08241	Liver_SPHMYLNtg	Sphingomyelin Intracellular Transport	Transport reactions	Glyceride and phospholipid metabolism	37131	0.0720097	0.00518478	7.02591e-44	4.83757e-40	Yes	118743	0.0968714	0.00936433	1.50884e-237	2.49035e-236	0.0634685	0.00402781	1.87097e-34	9.55683e-31	Yes	0.0855262	0.00729085	3.18076e-185	2.62617e-184
VLDL_FC_pct ~ MAR00649	Liver	VLDL_FC_pct	Free cholesterol to total lipids ratio in VLDL	Lipoprotein particles and their constituents	Nightingale Health	MAR00649	Liver_ETHP	Ethanolamine Phosphate Phosphatase	Glycerophospholipid metabolism	Glyceride and phospholipid metabolism	30849	0.0787092	0.00622945	7.95022e-44	5.4627e-40	Yes	117801	0.0317628	0.00101027	6.33178e-27	1.15341e-26	0.087921	0.00775875	3.4453e-54	3.49776e-50	Yes	0.0383553	0.00147296	1.70661e-38	3.34263e-38
met_1_arachidonoyl_GPE_20_4n6ASTERISK ~ MAR00150	Skeletal Muscle	met_1_arachidonoyl_GPE_20_4n6ASTERISK	1-arachidonoyl-GPE (20:4n6)*	Glycerides and phospholipids	Metabolon HD4	MAR00150	Muscle_DESAT18_7	Fatty Acyl Coenzyme A Desaturase (N-C18:1CoA -> N-C18:2CoA)	Fatty acid biosynthesis	Fatty acid metabolism	8114	-0.157398	0.0246632	9.27982e-44	6.36317e-40	Yes	NA	NA	NA	NA	NA	0.068496	0.00477798	1.23727e-09	1.03387e-06	No	NA	NA	NA	NA
met_X___21607 ~ MAR11305	Liver	met_X___21607	X - 21607	Unknown	Metabolon HD4	MAR11305	Liver_FAS180	Fatty acid synthase (C16->C18)	Fatty acid biosynthesis	Fatty acid metabolism	7763	0.161077	0.0257304	9.95167e-44	6.80985e-40	Yes	NA	NA	NA	NA	NA	0.00862522	7.30445e-05	0.462887	0.974591	No	NA	NA	NA	NA
met_1_palmitoyl_2_meadoyl_GPC_16_0_20_3n9ASTERISK ~ MAR00743	Liver	met_1_palmitoyl_2_meadoyl_GPC_16_0_20_3n9ASTERISK	1-palmitoyl-2-meadoyl-GPC (16:0/20:3n9)*	Glycerides and phospholipids	Metabolon HD4	MAR00743	Liver_FAEL183	Fatty-Acyl Coenzyme A Elongation (N-C18:3CoA)	Fatty acid biosynthesis	Fatty acid metabolism	7005	0.168258	0.0283948	1.23011e-43	8.4003e-40	Yes	NA	NA	NA	NA	NA	0.191566	0.0363241	1.52226e-55	1.65362e-51	Yes	NA	NA	NA	NA
met_butyrylglycine ~ MAR05449	Skeletal Muscle	met_butyrylglycine	butyrylglycine	Fatty acids	Metabolon HD4	MAR05449	Muscle_FAOXC4C2m	Fatty Acid Beta Oxidation (C4->C2), Mitochondrial	Fatty acid oxidation	Fatty acid metabolism	6217	-0.179317	0.0318549	1.31068e-43	8.93219e-40	Yes	NA	NA	NA	NA	NA	-0.17968	0.0321124	5.9372e-44	4.32855e-40	Yes	NA	NA	NA	NA
VLDL_FC_pct ~ MAR00635	Liver	VLDL_FC_pct	Free cholesterol to total lipids ratio in VLDL	Lipoprotein particles and their constituents	Nightingale Health	MAR00635	Liver_GPDDA1	Glycerophosphodiester Phosphodiesterase (Glycerophosphocholine)	Glycerophospholipid metabolism	Glyceride and phospholipid metabolism	30849	0.0784368	0.0061946	1.36935e-43	9.31299e-40	Yes	117801	0.0328441	0.00108013	1.12953e-28	2.13124e-28	0.0674398	0.00454184	2.15563e-32	1.00788e-28	Yes	0.0326372	0.00106748	2.34024e-28	4.02973e-28
met_5_methyluridine_ribothymidine ~ MAR09353	Heart	met_5_methyluridine_ribothymidine	5-methyluridine (ribothymidine)	Nucleotides	Metabolon HD4	MAR09353	Heart_EX_guae_bc	Exchange of Guanine	Exchange/demand reactions	Nucleotide metabolism	8115	-0.156248	0.0245161	1.6434e-43	1.1154e-39	Yes	NA	NA	NA	NA	NA	0.0245827	0.000598214	0.0317468	0.772727	No	NA	NA	NA	NA
met_X___23705 ~ MAR00181	Heart	met_X___23705	X - 23705	Unknown	Metabolon HD4	MAR00181	Heart_DESAT20_1	Fatty Acyl Coenzyme A Desaturase (N-C20:3CoA -> N-C20:4CoA)	Fatty acid biosynthesis	Fatty acid metabolism	7595	0.162489	0.0260631	2.08157e-43	1.40993e-39	Yes	NA	NA	NA	NA	NA	0.145491	0.0212311	1.34574e-35	7.20133e-32	Yes	NA	NA	NA	NA
met_1_oleoyl_2_dihomo_linolenoyl_GPC_18_1_20_3ASTERISK ~ MAR00150	Skeletal Muscle	met_1_oleoyl_2_dihomo_linolenoyl_GPC_18_1_20_3ASTERISK	1-oleoyl-2-dihomo-linolenoyl-GPC (18:1/20:3)*	Glycerides and phospholipids	Metabolon HD4	MAR00150	Muscle_DESAT18_7	Fatty Acyl Coenzyme A Desaturase (N-C18:1CoA -> N-C18:2CoA)	Fatty acid biosynthesis	Fatty acid metabolism	8066	0.157663	0.0245864	2.2384e-43	1.51308e-39	Yes	NA	NA	NA	NA	NA	-0.0629156	0.00401004	2.88902e-08	2.04806e-05	No	NA	NA	NA	NA
met_X___24439 ~ MAR00624	Heart	met_X___24439	X - 24439	Unknown	Metabolon HD4	MAR00624	Heart_EX_lneldce_bc	Exchange of Linoelaidic Acid	Exchange/demand reactions	Fatty acid metabolism	6643	-0.171839	0.029744	2.30683e-43	1.55618e-39	Yes	NA	NA	NA	NA	NA	-0.173357	0.0316352	4.72872e-46	3.69552e-42	Yes	NA	NA	NA	NA
met_X___24309 ~ MAR09808	Adipocytes	met_X___24309	X - 24309	Unknown	Metabolon HD4	MAR09808	Adipocytes_EX_ppae_bc	Exchange of Propionate	Exchange/demand reactions	Fatty acid metabolism	8052	0.156547	0.0245438	3.07634e-43	2.07109e-39	Yes	NA	NA	NA	NA	NA	0.0102683	0.000106612	0.36651	0.964358	No	NA	NA	NA	NA
M_LDL_TG ~ MAR00650	Liver	M_LDL_TG	Triglycerides in medium LDL	Lipoprotein particles and their constituents	Nightingale Health	MAR00650	Liver_EX_ocdceae_bc	Exchange of Oleic Acid	Exchange/demand reactions	Fatty acid metabolism	37023	0.0715178	0.00510913	3.83415e-43	2.57607e-39	Yes	119171	0.0615029	0.00376872	7.18187e-97	3.8476e-96	0.0514367	0.0026524	3.55295e-23	9.82071e-20	Yes	0.0451013	0.00201218	1.5327e-52	3.52018e-52
met_arachidonate_20_4n6 ~ MAR07152	Brain	met_arachidonate_20_4n6	arachidonate (20:4n6)	Fatty acids	Metabolon HD4	MAR07152	Brain_LINOFATPtc	Transport and Activation of Linoleate	Transport reactions	Fatty acid metabolism	8081	0.15563	0.0243803	4.24369e-43	2.84549e-39	Yes	NA	NA	NA	NA	NA	0.025374	0.000637703	0.0269251	0.751168	No	NA	NA	NA	NA
met_5alpha_androstan_3alpha_17alpha_diol_monosulfate ~ MAR07966	Liver	met_5alpha_androstan_3alpha_17alpha_diol_monosulfate	5alpha-androstan-3alpha 17alpha-diol monosulfate	Steroids and Sterols	Metabolon HD4	MAR07966	Liver_ANDRSTRNGLCtr	Transport of Androsterone-glucuronide, endoplasmic reticulum	Transport reactions	Steroid metabolism	5131	-0.197808	0.0381828	4.34344e-43	2.90653e-39	Yes	NA	NA	NA	NA	NA	-0.229599	0.0501053	2.52548e-56	2.80895e-52	Yes	NA	NA	NA	NA
met_2_arachidonoyl_GPE_20_4ASTERISK ~ MAR00152	Liver	met_2_arachidonoyl_GPE_20_4ASTERISK	2-arachidonoyl-GPE (20:4)*	Glycerides and phospholipids	Metabolon HD4	MAR00152	Liver_DESAT18_9	Fatty Acyl Coenzyme A Desaturase (N-C18:2CoA -> N-C18:3CoA)	Fatty acid biosynthesis	Fatty acid metabolism	7710	0.15894	0.0255176	4.75233e-43	3.17378e-39	Yes	NA	NA	NA	NA	NA	0.154648	0.0240778	1.08674e-40	7.12585e-37	Yes	NA	NA	NA	NA
met_2_arachidonoyl_GPC_20_4ASTERISK ~ MAR00145	Skeletal Muscle	met_2_arachidonoyl_GPC_20_4ASTERISK	2-arachidonoyl-GPC (20:4)*	Glycerides and phospholipids	Metabolon HD4	MAR00145	Muscle_DESAT18_10	Fatty Acyl Coenzyme A Desaturase (N-C18:2CoA -> N-C18:3CoA)	Fatty acid biosynthesis	Fatty acid metabolism	8038	-0.157456	0.0244314	5.63137e-43	3.75331e-39	Yes	NA	NA	NA	NA	NA	0.0620747	0.00376129	8.13575e-08	5.44311e-05	No	NA	NA	NA	NA
met_X___21792 ~ MAR05361	Liver	met_X___21792	X - 21792	Unknown	Metabolon HD4	MAR05361	Liver_r1291	Transpot of Propanoyl-CoA, Mitochondrial	Transport reactions	Fatty acid metabolism	7839	0.161543	0.0248751	1.07537e-42	7.15306e-39	Yes	NA	NA	NA	NA	NA	-0.0119031	0.000145148	0.298491	0.955364	No	NA	NA	NA	NA
met_X___23705 ~ MAR00150	Heart	met_X___23705	X - 23705	Unknown	Metabolon HD4	MAR00150	Heart_DESAT18_7	Fatty Acyl Coenzyme A Desaturase (N-C18:1CoA -> N-C18:2CoA)	Fatty acid biosynthesis	Fatty acid metabolism	7595	-0.160687	0.0256143	1.10933e-42	7.36423e-39	Yes	NA	NA	NA	NA	NA	0.0984176	0.0095144	9.43117e-17	1.60832e-13	Yes	NA	NA	NA	NA
MUFA_pct ~ MAR00152	Liver	MUFA_pct	Ratio of monounsaturated fatty acids to total fatty acids	Fatty acids	Nightingale Health	MAR00152	Liver_DESAT18_9	Fatty Acyl Coenzyme A Desaturase (N-C18:2CoA -> N-C18:3CoA)	Fatty acid biosynthesis	Fatty acid metabolism	36830	-0.0712327	0.00507641	1.15828e-42	7.67387e-39	Yes	118346	-0.140514	0.0197333	<2.225x10-308	<2.225x10-308	-0.0718449	0.00516215	2.35008e-43	1.68321e-39	Yes	-0.138566	0.0191938	<2.225x10-308	<2.225x10-308
met_arachidonate_20_4n6 ~ MAR09870	Brain	met_arachidonate_20_4n6	arachidonate (20:4n6)	Fatty acids	Metabolon HD4	MAR09870	Brain_ARACHDFATPtc	Arachidonate (N-C18:1) Transport by FATP	Transport reactions	Fatty acid metabolism	8081	-0.154698	0.0240963	1.30418e-42	8.62334e-39	Yes	NA	NA	NA	NA	NA	0.000289794	8.19445e-08	0.979993	0.999388	No	NA	NA	NA	NA
met_X___21607 ~ MAR00153	Adipocytes	met_X___21607	X - 21607	Unknown	Metabolon HD4	MAR00153	Adipocytes_ACS2	Acetyl Coenzyme A Synthase (Propionate)	Propanoate metabolism	Fatty acid metabolism	7763	0.158772	0.0249251	2.13013e-42	1.40567e-38	Yes	NA	NA	NA	NA	NA	-0.0177205	0.000318515	0.125265	0.904848	No	NA	NA	NA	NA
met_pregnen_diol_disulfateASTERISK ~ MAR08959	Liver	met_pregnen_diol_disulfateASTERISK	pregnen-diol disulfate*	Steroids and Sterols	Metabolon HD4	MAR08959	Liver_EX_tdecholae_bc	Exchange of Taurodeoxycholic Acid	Exchange/demand reactions	Bile Acid metabolism	8115	-0.153382	0.0238568	2.25173e-42	1.48298e-38	Yes	NA	NA	NA	NA	NA	-0.0240764	0.000588075	0.0332294	0.777704	No	NA	NA	NA	NA
met_1_arachidonoyl_GPE_20_4n6ASTERISK ~ MAR00181	Brain	met_1_arachidonoyl_GPE_20_4n6ASTERISK	1-arachidonoyl-GPE (20:4n6)*	Glycerides and phospholipids	Metabolon HD4	MAR00181	Brain_DESAT20_1	Fatty Acyl Coenzyme A Desaturase (N-C20:3CoA -> N-C20:4CoA)	Fatty acid biosynthesis	Fatty acid metabolism	8114	0.15659	0.0238577	2.27101e-42	1.49273e-38	Yes	NA	NA	NA	NA	NA	0.00124662	1.5022e-06	0.914317	0.997448	No	NA	NA	NA	NA
met_ethylmalonate ~ MAR00575	Skeletal Muscle	met_ethylmalonate	ethylmalonate	Amino Acids	Metabolon HD4	MAR00575	Muscle_EX_dcsptn1e_bc	Exchange of Docosa-4, 7, 10, 13, 16-Pentaenoic Acid (N-6)	Exchange/demand reactions	Fatty acid metabolism	8112	-0.155111	0.0238153	2.75293e-42	1.80594e-38	Yes	NA	NA	NA	NA	NA	-0.133249	0.0178076	5.85317e-32	2.67904e-28	Yes	NA	NA	NA	NA
IDL_PL_pct ~ MAR00152	Liver	IDL_PL_pct	Phospholipids to total lipids ratio in IDL	Lipoprotein particles and their constituents	Nightingale Health	MAR00152	Liver_DESAT18_9	Fatty Acyl Coenzyme A Desaturase (N-C18:2CoA -> N-C18:3CoA)	Fatty acid biosynthesis	Fatty acid metabolism	37200	-0.070556	0.00497623	2.95358e-42	1.93375e-38	Yes	118408	-0.014909	0.000222459	4.33915e-07	5.75501e-07	-0.067105	0.00450209	2.18768e-38	1.30336e-34	Yes	-0.0201471	0.000406372	8.46806e-12	1.15735e-11
met_1_arachidonoyl_GPC_20_4n6ASTERISK ~ MAR00958	Brain	met_1_arachidonoyl_GPC_20_4n6ASTERISK	1-arachidonoyl-GPC (20:4n6)*	Glycerides and phospholipids	Metabolon HD4	MAR00958	Brain_ALOX5	Arachidonate 5-Lipoxygenase	Arachidonic acid metabolism	Fatty acid metabolism	8114	0.153486	0.0237802	3.08871e-42	2.01789e-38	Yes	NA	NA	NA	NA	NA	0.00214769	4.60196e-06	0.850624	0.995456	No	NA	NA	NA	NA
met_X___21607 ~ MAR00146	Liver	met_X___21607	X - 21607	Unknown	Metabolon HD4	MAR00146	Liver_DESAT18_3	Stearoyl Coenzyme A Desaturase (N-C18:0CoA -> N-C18:1CoA)	Fatty acid biosynthesis	Fatty acid metabolism	7763	0.160428	0.024827	3.09419e-42	2.01789e-38	Yes	NA	NA	NA	NA	NA	-0.00671222	4.7064e-05	0.555689	0.981375	No	NA	NA	NA	NA
M_LDL_TG ~ MAR11281	Liver	M_LDL_TG	Triglycerides in medium LDL	Lipoprotein particles and their constituents	Nightingale Health	MAR11281	Liver_EX_sphmyln_hse_bc	Exchange of Sphingomyelin	Exchange/demand reactions	Glyceride and phospholipid metabolism	37023	0.0705539	0.00497681	4.55402e-42	2.96412e-38	Yes	119171	0.0615465	0.0037743	5.19047e-97	2.78988e-96	0.0747243	0.00558372	5.35623e-47	4.32062e-43	Yes	0.0686202	0.00468852	4.31156e-120	2.22487e-119
met_X___24439 ~ MAR00145	Adipocytes	met_X___24439	X - 24439	Unknown	Metabolon HD4	MAR00145	Adipocytes_DESAT18_10	Fatty Acyl Coenzyme A Desaturase (N-C18:2CoA -> N-C18:3CoA)	Fatty acid biosynthesis	Fatty acid metabolism	6643	0.169553	0.0287819	5.35819e-42	3.4804e-38	Yes	NA	NA	NA	NA	NA	0.0882267	0.0078297	1.85902e-12	2.13999e-09	Yes	NA	NA	NA	NA
met_X___21735 ~ MAR08941	Liver	met_X___21735	X - 21735	Unknown	Metabolon HD4	MAR08941	Liver_FATP3t	Fatty Acid Electroneutral Transport (Stearate)	Transport reactions	Fatty acid metabolism	7516	0.161343	0.0254732	5.36812e-42	3.4804e-38	Yes	NA	NA	NA	NA	NA	-0.0178985	0.000322796	0.1288	0.907225	No	NA	NA	NA	NA
met_5_methyluridine_ribothymidine ~ MAR04472	Liver	met_5_methyluridine_ribothymidine	5-methyluridine (ribothymidine)	Nucleotides	Metabolon HD4	MAR04472	Liver_DURAD2	Dihydrothymin Dehydrogenase (NADP)	Pyrimidine metabolism	Nucleotide metabolism	8115	-0.152661	0.0236329	5.47569e-42	3.54325e-38	Yes	NA	NA	NA	NA	NA	-0.000670921	4.44788e-07	0.95331	0.998592	No	NA	NA	NA	NA
LA_pct ~ MAR00360	Heart	LA_pct	Ratio of 18:2 linoleic acid to total fatty acids	Fatty acids	Nightingale Health	MAR00360	Heart_TMNDNCt	Fatty Acid Transport via Diffusion (EPA)	Transport reactions	Fatty acid metabolism	36830	0.0706392	0.0049904	5.73875e-42	3.70628e-38	Yes	118346	0.0562803	0.00316721	3.87612e-81	1.64509e-80	0.0115103	0.00013256	0.0271357	0.75196	No	0.00495116	2.45061e-05	0.0935801	0.103336
met_arachidonate_20_4n6 ~ MAR00147	Skeletal Muscle	met_arachidonate_20_4n6	arachidonate (20:4n6)	Fatty acids	Metabolon HD4	MAR00147	Muscle_DESAT18_4	Stearoyl Coenzyme A Desaturase (N-C18:0CoA -> N-C18:1CoA)	Fatty acid biosynthesis	Fatty acid metabolism	8081	-0.154498	0.0236658	7.15039e-42	4.60903e-38	Yes	NA	NA	NA	NA	NA	0.0401169	0.00159645	0.000462331	0.11442	No	NA	NA	NA	NA
VLDL_FC_pct ~ MAR00623	Liver	VLDL_FC_pct	Free cholesterol to total lipids ratio in VLDL	Lipoprotein particles and their constituents	Nightingale Health	MAR00623	Liver_PSSA1_hs	Phosphatidylserine Synthase (Phosphatidylcholine)	Glycerophospholipid metabolism	Glyceride and phospholipid metabolism	30849	-0.0769503	0.00593949	7.32497e-42	4.71245e-38	Yes	117801	-0.0309039	0.000955327	1.50384e-25	2.69437e-25	0.077856	0.00605773	1.15815e-42	8.08197e-39	Yes	0.0372936	0.00139165	1.83474e-36	3.49578e-36
met_1_1_enyl_stearoyl_2_arachidonoyl_GPC_P_18_0_20_4 ~ MAR00149	Heart	met_1_1_enyl_stearoyl_2_arachidonoyl_GPC_P_18_0_20_4	1-(1-enyl-stearoyl)-2-arachidonoyl-GPC (P-18:0/20:4)	Glycerides and phospholipids	Metabolon HD4	MAR00149	Heart_DESAT18_6	Fatty Acyl Coenzyme A Desaturase (N-C18:1CoA -> N-C18:2CoA)	Fatty acid biosynthesis	Fatty acid metabolism	8041	0.151851	0.0237129	9.1624e-42	5.88318e-38	Yes	NA	NA	NA	NA	NA	0.0539917	0.0028875	2.60424e-06	0.00134598	No	NA	NA	NA	NA
met_1_arachidonoyl_GPE_20_4n6ASTERISK ~ MAR00181	Skeletal Muscle	met_1_arachidonoyl_GPE_20_4n6ASTERISK	1-arachidonoyl-GPE (20:4n6)*	Glycerides and phospholipids	Metabolon HD4	MAR00181	Muscle_DESAT20_1	Fatty Acyl Coenzyme A Desaturase (N-C20:3CoA -> N-C20:4CoA)	Fatty acid biosynthesis	Fatty acid metabolism	8114	0.151865	0.0234848	9.97221e-42	6.39085e-38	Yes	NA	NA	NA	NA	NA	0.159599	0.0259547	5.48407e-46	4.27558e-42	Yes	NA	NA	NA	NA
LA_pct ~ MAR00151	Adipocytes	LA_pct	Ratio of 18:2 linoleic acid to total fatty acids	Fatty acids	Nightingale Health	MAR00151	Adipocytes_DESAT18_8	Fatty Acyl Coenzyme A Desaturase (N-C18:1CoA -> N-C18:2CoA)	Fatty acid biosynthesis	Fatty acid metabolism	36830	0.0704021	0.0049553	1.10266e-41	7.05299e-38	Yes	118346	0.0656373	0.00430497	1.17449e-109	7.0816e-109	-0.00813182	6.61707e-05	0.118504	0.900324	No	-0.000445686	1.98511e-07	0.880042	0.889992
M_LDL_TG_pct ~ MAR09850	Liver	M_LDL_TG_pct	Triglycerides to total lipids ratio in medium LDL	Lipoprotein particles and their constituents	Nightingale Health	MAR09850	Liver_EX_g3pce_bc	Exchange of Glycerophosphocholine	Exchange/demand reactions	Glyceride and phospholipid metabolism	37023	-0.0701723	0.0049281	1.13256e-41	7.23037e-38	Yes	118711	-0.0741353	0.00547596	1.90696e-139	1.47676e-138	-0.0712129	0.00506779	8.30637e-43	5.84652e-39	Yes	-0.0756201	0.00568829	8.60925e-145	5.43564e-144
HDL_CE_pct_C ~ MAR00650	Liver	HDL_CE_pct_C	Esterified cholesterol to total cholesterol ratio in HDL	Lipoprotein particles and their constituents	Nightingale Health	MAR00650	Liver_EX_ocdceae_bc	Exchange of Oleic Acid	Exchange/demand reactions	Fatty acid metabolism	36364	-0.0707488	0.00501335	1.21539e-41	7.74436e-38	Yes	118244	-0.08824	0.00775986	2.98121e-196	3.50454e-195	-0.0505463	0.00254924	5.74897e-22	1.45799e-18	Yes	-0.0639712	0.00405964	1.93454e-103	8.55664e-103
met_1_palmitoyl_2_dihomo_linolenoyl_GPE_16_0_20_3ASTERISK ~ MAR00152	Liver	met_1_palmitoyl_2_dihomo_linolenoyl_GPE_16_0_20_3ASTERISK	1-palmitoyl-2-dihomo-linolenoyl-GPE (16:0/20:3)*	Glycerides and phospholipids	Metabolon HD4	MAR00152	Liver_DESAT18_9	Fatty Acyl Coenzyme A Desaturase (N-C18:2CoA -> N-C18:3CoA)	Fatty acid biosynthesis	Fatty acid metabolism	6446	-0.169293	0.0292902	1.32933e-41	8.45419e-38	Yes	NA	NA	NA	NA	NA	-0.17391	0.0307168	1.41891e-43	1.02076e-39	Yes	NA	NA	NA	NA
M_LDL_TG_pct ~ MAR00623	Liver	M_LDL_TG_pct	Triglycerides to total lipids ratio in medium LDL	Lipoprotein particles and their constituents	Nightingale Health	MAR00623	Liver_PSSA1_hs	Phosphatidylserine Synthase (Phosphatidylcholine)	Glycerophospholipid metabolism	Glyceride and phospholipid metabolism	37023	-0.0701119	0.00491797	1.3689e-41	8.68923e-38	Yes	118711	-0.0714539	0.00507346	2.56256e-129	1.82848e-128	0.0623175	0.00388331	3.47849e-33	1.67197e-29	Yes	0.0648765	0.00418112	7.13006e-107	3.28923e-106
met_4_guanidinobutanoate ~ MAR11426	Heart	met_4_guanidinobutanoate	4-guanidinobutanoate	Amino Acids	Metabolon HD4	MAR11426	Heart_EX_ptrce_bc	Exchange of 1, 4-Butanediammonium	Exchange/demand reactions	Amino acid and amine metabolism	8027	-0.152213	0.0236223	1.52974e-41	9.69178e-38	Yes	NA	NA	NA	NA	NA	-0.139589	0.0192899	3.62872e-34	1.83912e-30	Yes	NA	NA	NA	NA
met_1_palmitoyl_2_docosahexaenoyl_GPE_16_0_22_6ASTERISK ~ MAR00650	Liver	met_1_palmitoyl_2_docosahexaenoyl_GPE_16_0_22_6ASTERISK	1-palmitoyl-2-docosahexaenoyl-GPE (16:0/22:6)*	Glycerides and phospholipids	Metabolon HD4	MAR00650	Liver_EX_ocdceae_bc	Exchange of Oleic Acid	Exchange/demand reactions	Fatty acid metabolism	8113	0.152704	0.0233668	1.61163e-41	1.01912e-37	Yes	NA	NA	NA	NA	NA	0.107438	0.011385	5.82537e-21	1.37268e-17	Yes	NA	NA	NA	NA
met_X___24438 ~ MAR00147	Skeletal Muscle	met_X___24438	X - 24438	Unknown	Metabolon HD4	MAR00147	Muscle_DESAT18_4	Stearoyl Coenzyme A Desaturase (N-C18:0CoA -> N-C18:1CoA)	Fatty acid biosynthesis	Fatty acid metabolism	7333	0.160242	0.0257349	1.92334e-41	1.21392e-37	Yes	NA	NA	NA	NA	NA	-0.0239136	0.000573125	0.0455433	0.81452	No	NA	NA	NA	NA
met_1_arachidonoyl_GPC_20_4n6ASTERISK ~ MAR09962	Brain	met_1_arachidonoyl_GPC_20_4n6ASTERISK	1-arachidonoyl-GPC (20:4n6)*	Glycerides and phospholipids	Metabolon HD4	MAR09962	Brain_12HPETATP	Transport of 12-Hydroperoxyeicosa-5, 8, 10, 14-Tetraenoate, by FATP	Transport reactions	Fatty acid metabolism	8114	0.162099	0.0233093	2.00061e-41	1.26031e-37	Yes	NA	NA	NA	NA	NA	0.00994399	9.719e-05	0.386783	0.96702	No	NA	NA	NA	NA
met_1_palmitoyl_2_arachidonoyl_GPC_16_0_20_4 ~ MAR00360	Heart	met_1_palmitoyl_2_arachidonoyl_GPC_16_0_20_4	1-palmitoyl-2-arachidonoyl-GPC (16:0/20:4)	Glycerides and phospholipids	Metabolon HD4	MAR00360	Heart_TMNDNCt	Fatty Acid Transport via Diffusion (EPA)	Transport reactions	Fatty acid metabolism	8114	-0.152531	0.0233043	2.04061e-41	1.28308e-37	Yes	NA	NA	NA	NA	NA	-0.0273031	0.000744242	0.0166051	0.682412	No	NA	NA	NA	NA
met_1_arachidonoyl_GPE_20_4n6ASTERISK ~ MAR00150	Heart	met_1_arachidonoyl_GPE_20_4n6ASTERISK	1-arachidonoyl-GPE (20:4n6)*	Glycerides and phospholipids	Metabolon HD4	MAR00150	Heart_DESAT18_7	Fatty Acyl Coenzyme A Desaturase (N-C18:1CoA -> N-C18:2CoA)	Fatty acid biosynthesis	Fatty acid metabolism	8114	-0.151951	0.0232948	2.11899e-41	1.32825e-37	Yes	NA	NA	NA	NA	NA	0.0910828	0.00827761	1.20876e-15	1.88569e-12	Yes	NA	NA	NA	NA
met_X___24439 ~ MAR00181	Skeletal Muscle	met_X___24439	X - 24439	Unknown	Metabolon HD4	MAR00181	Muscle_DESAT20_1	Fatty Acyl Coenzyme A Desaturase (N-C20:3CoA -> N-C20:4CoA)	Fatty acid biosynthesis	Fatty acid metabolism	6643	-0.166599	0.0283608	2.12041e-41	1.32825e-37	Yes	NA	NA	NA	NA	NA	-0.164701	0.0277661	1.47909e-40	9.60194e-37	Yes	NA	NA	NA	NA
met_glutarylcarnitine_C5 ~ MAR04243	Skeletal Muscle	met_glutarylcarnitine_C5	glutarylcarnitine (C5)	Amino Acids	Metabolon HD4	MAR04243	Muscle_GLUTCOADHm	Glutaryl Coenzyme A Dehydrogenase, Mitochondrial	Phenylalanine, tyrosine and tryptophan biosynthesis	Amino acid and amine metabolism	8034	0.153985	0.0234695	2.56412e-41	1.60318e-37	Yes	NA	NA	NA	NA	NA	0.0629728	0.00388338	5.04971e-08	3.47401e-05	No	NA	NA	NA	NA
M_HDL_FC_pct_C ~ MAR00635	Liver	M_HDL_FC_pct_C	Free cholesterol to total cholesterol ratio in medium HDL	Lipoprotein particles and their constituents	Nightingale Health	MAR00635	Liver_GPDDA1	Glycerophosphodiester Phosphodiesterase (Glycerophosphocholine)	Glycerophospholipid metabolism	Glyceride and phospholipid metabolism	37131	0.0697681	0.00486851	2.64859e-41	1.65289e-37	Yes	118743	0.0946983	0.00894178	7.07473e-227	1.07038e-225	0.0620675	0.00385372	4.90523e-33	2.35427e-29	Yes	0.0779178	0.00606047	3.22446e-154	2.1541e-153
met_X___24439 ~ MAR00151	Adipocytes	met_X___24439	X - 24439	Unknown	Metabolon HD4	MAR00151	Adipocytes_DESAT18_8	Fatty Acyl Coenzyme A Desaturase (N-C18:1CoA -> N-C18:2CoA)	Fatty acid biosynthesis	Fatty acid metabolism	6643	0.167767	0.0282836	2.72899e-41	1.69988e-37	Yes	NA	NA	NA	NA	NA	0.00588336	3.41449e-05	0.642431	0.986851	No	NA	NA	NA	NA
met_X___24439 ~ MAR00181	Brain	met_X___24439	X - 24439	Unknown	Metabolon HD4	MAR00181	Brain_DESAT20_1	Fatty Acyl Coenzyme A Desaturase (N-C20:3CoA -> N-C20:4CoA)	Fatty acid biosynthesis	Fatty acid metabolism	6643	-0.169762	0.0282785	2.77507e-41	1.72536e-37	Yes	NA	NA	NA	NA	NA	-0.0154047	0.000229303	0.22887	0.942175	No	NA	NA	NA	NA
met_ethylmalonate ~ MAR01009	Brain	met_ethylmalonate	ethylmalonate	Amino Acids	Metabolon HD4	MAR01009	Brain_FAOXC80	Beta Oxidation of Med/Long Chain Fatty Acid (Octanoyl-CoA)	Fatty acid oxidation	Fatty acid metabolism	8112	0.150437	0.0232158	2.96798e-41	1.84186e-37	Yes	NA	NA	NA	NA	NA	0.123084	0.0150742	2.83649e-27	1.02708e-23	Yes	NA	NA	NA	NA
met_1_arachidonoyl_GPC_20_4n6ASTERISK ~ MAR10194	Brain	met_1_arachidonoyl_GPC_20_4n6ASTERISK	1-arachidonoyl-GPC (20:4n6)*	Glycerides and phospholipids	Metabolon HD4	MAR10194	Brain_EX_5HPETe_csf	Exchange of 5(S)-HPETE	Exchange/demand reactions	Fatty acid metabolism	8114	0.150435	0.0231874	3.24535e-41	2.01025e-37	Yes	NA	NA	NA	NA	NA	NA	NA	NA	NA	NA	NA	NA	NA	NA
met_1_linoleoyl_2_arachidonoyl_GPC_18_2_20_4n6ASTERISK ~ MAR00152	Liver	met_1_linoleoyl_2_arachidonoyl_GPC_18_2_20_4n6ASTERISK	1-linoleoyl-2-arachidonoyl-GPC (18:2/20:4n6)*	Glycerides and phospholipids	Metabolon HD4	MAR00152	Liver_DESAT18_9	Fatty Acyl Coenzyme A Desaturase (N-C18:2CoA -> N-C18:3CoA)	Fatty acid biosynthesis	Fatty acid metabolism	7931	0.152631	0.0236725	3.89766e-41	2.40983e-37	Yes	NA	NA	NA	NA	NA	0.150789	0.0229852	5.59825e-40	3.50846e-36	Yes	NA	NA	NA	NA
met_X___16935 ~ MAR11305	Liver	met_X___16935	X - 16935	Unknown	Metabolon HD4	MAR11305	Liver_FAS180	Fatty acid synthase (C16->C18)	Fatty acid biosynthesis	Fatty acid metabolism	7993	0.153351	0.0234704	4.26951e-41	2.63484e-37	Yes	NA	NA	NA	NA	NA	0.00250599	6.17221e-06	0.828649	0.994689	No	NA	NA	NA	NA
met_1_palmitoyl_2_arachidonoyl_GPC_16_0_20_4 ~ MAR00576	Heart	met_1_palmitoyl_2_arachidonoyl_GPC_16_0_20_4	1-palmitoyl-2-arachidonoyl-GPC (16:0/20:4)	Glycerides and phospholipids	Metabolon HD4	MAR00576	Heart_EX_dlnlcge_bc	Exchange of Dihomo-Gamma-Linolenic Acid (N-6)	Exchange/demand reactions	Fatty acid metabolism	8114	0.150321	0.0231081	4.44341e-41	2.73709e-37	Yes	NA	NA	NA	NA	NA	0.151102	0.0226739	2.48662e-40	1.58894e-36	Yes	NA	NA	NA	NA
met_1_palmitoyl_2_docosahexaenoyl_GPE_16_0_22_6ASTERISK ~ MAR13085	Liver	met_1_palmitoyl_2_docosahexaenoyl_GPE_16_0_22_6ASTERISK	1-palmitoyl-2-docosahexaenoyl-GPE (16:0/22:6)*	Glycerides and phospholipids	Metabolon HD4	MAR13085	Liver_TAGt	Triacylglycerol Transport	Transport reactions	Glyceride and phospholipid metabolism	8113	-0.152239	0.0231068	4.52046e-41	2.77942e-37	Yes	NA	NA	NA	NA	NA	-0.232726	0.0526536	1.21686e-92	3.74112e-88	Yes	NA	NA	NA	NA
met_1_oleoyl_2_linoleoyl_GPC_18_1_18_2ASTERISK ~ MAR00743	Liver	met_1_oleoyl_2_linoleoyl_GPC_18_1_18_2ASTERISK	1-oleoyl-2-linoleoyl-GPC (18:1/18:2)*	Glycerides and phospholipids	Metabolon HD4	MAR00743	Liver_FAEL183	Fatty-Acyl Coenzyme A Elongation (N-C18:3CoA)	Fatty acid biosynthesis	Fatty acid metabolism	8043	-0.152358	0.0233029	4.76072e-41	2.92175e-37	Yes	NA	NA	NA	NA	NA	-0.175408	0.0308586	5.49846e-54	5.51347e-50	Yes	NA	NA	NA	NA
met_1_palmitoyl_2_docosahexaenoyl_GPE_16_0_22_6ASTERISK ~ MAR06646	Liver	met_1_palmitoyl_2_docosahexaenoyl_GPE_16_0_22_6ASTERISK	1-palmitoyl-2-docosahexaenoyl-GPE (16:0/22:6)*	Glycerides and phospholipids	Metabolon HD4	MAR06646	Liver_RADH	Retinal Dehydrogenase	Retinol metabolism	Vitamin A metabolism	8113	-0.15045	0.0230838	4.95235e-41	3.03377e-37	Yes	NA	NA	NA	NA	NA	0.0856139	0.00728581	6.07674e-14	8.06982e-11	Yes	NA	NA	NA	NA
Unsaturation ~ MAR00148	Adipocytes	Unsaturation	Estimated degree of fatty acid unsaturation	Fatty acids	Nightingale Health	MAR00148	Adipocytes_DESAT18_5	Stearoyl Coenzyme A Desaturase (N-C18:0CoA -> N-C18:1CoA)	Fatty acid biosynthesis	Fatty acid metabolism	36906	-0.069732	0.00486428	4.97736e-41	3.0435e-37	Yes	119999	-0.091402	0.00835854	2.57081e-214	3.36056e-213	-0.00216966	4.71309e-06	0.676643	0.988461	No	-0.00379969	1.44438e-05	0.194924	0.211047
met_2_arachidonoyl_GPC_20_4ASTERISK ~ MAR00147	Skeletal Muscle	met_2_arachidonoyl_GPC_20_4ASTERISK	2-arachidonoyl-GPC (20:4)*	Glycerides and phospholipids	Metabolon HD4	MAR00147	Muscle_DESAT18_4	Stearoyl Coenzyme A Desaturase (N-C18:0CoA -> N-C18:1CoA)	Fatty acid biosynthesis	Fatty acid metabolism	8038	-0.153247	0.023282	5.16981e-41	3.15538e-37	Yes	NA	NA	NA	NA	NA	0.0531811	0.00280702	3.60697e-06	0.00180851	No	NA	NA	NA	NA
Omega_3_pct ~ MAR00743	Liver	Omega_3_pct	Ratio of omega-3 fatty acids to total fatty acids	Fatty acids	Nightingale Health	MAR00743	Liver_FAEL183	Fatty-Acyl Coenzyme A Elongation (N-C18:3CoA)	Fatty acid biosynthesis	Fatty acid metabolism	36821	0.0697464	0.00486682	5.84799e-41	3.56278e-37	Yes	118331	0.181013	0.0328183	<2.225x10-308	<2.225x10-308	0.0903352	0.00816402	1.32167e-67	2.12176e-63	Yes	0.234059	0.0548937	<2.225x10-308	<2.225x10-308
met_glutarylcarnitine_C5 ~ MAR04239	Heart	met_glutarylcarnitine_C5	glutarylcarnitine (C5)	Amino Acids	Metabolon HD4	MAR04239	Heart_2OXOADOXm	2-Oxoadipate:Lipoamde 2-Oxidoreductase (Decarboxylating And Acceptor-Succinylating), Mitochondrial	Lysine metabolism	Amino acid and amine metabolism	8034	-0.152093	0.0232249	6.70181e-41	4.07551e-37	Yes	NA	NA	NA	NA	NA	-0.042853	0.00182011	0.000192323	0.0576699	No	NA	NA	NA	NA
met_X___12822 ~ MAR06057	Liver	met_X___12822	X - 12822	Unknown	Metabolon HD4	MAR06057	Liver_r2136	Phosphate/Na+ Symporter	Transport reactions	Miscellaneous	7535	0.155866	0.0247464	6.8871e-41	4.18056e-37	Yes	NA	NA	NA	NA	NA	0.155517	0.0245373	1.48952e-40	9.65042e-37	Yes	NA	NA	NA	NA
L_HDL_TG ~ MAR12040	Liver	L_HDL_TG	Triglycerides in large HDL	Lipoprotein particles and their constituents	Nightingale Health	MAR12040	Liver_CRMte	Ceramide Diffusion	Sphingolipid metabolism	Glyceride and phospholipid metabolism	36548	0.0698673	0.00488936	7.5344e-41	4.56516e-37	Yes	119456	0.0818067	0.00665898	2.74793e-170	2.6258e-169	0.0895929	0.00802744	5.06991e-66	7.5101e-62	Yes	0.112263	0.0125388	<2.225x10-308	<2.225x10-308
met_X___21792 ~ MAR00263	Heart	met_X___21792	X - 21792	Unknown	Metabolon HD4	MAR00263	Heart_FACOAL181i	C181 Fatty Acid Activation	Fatty acid activation (cytosolic)	Fatty acid metabolism	7839	0.153454	0.0237462	8.1787e-41	4.94655e-37	Yes	NA	NA	NA	NA	NA	-0.0419347	0.00179297	0.000256595	0.0724997	No	NA	NA	NA	NA
Unsaturation ~ MAR00958	Brain	Unsaturation	Estimated degree of fatty acid unsaturation	Fatty acids	Nightingale Health	MAR00958	Brain_ALOX5	Arachidonate 5-Lipoxygenase	Arachidonic acid metabolism	Fatty acid metabolism	36906	0.0694355	0.00482655	1.00572e-40	6.07165e-37	Yes	119999	0.0867399	0.00752352	4.91628e-193	5.738e-192	0.0028056	7.86781e-06	0.589996	0.983877	No	0.0030479	9.28186e-06	0.298787	0.318996
M_HDL_CE_pct ~ MAR09285	Liver	M_HDL_CE_pct	Cholesterol esters to total lipids ratio in medium HDL	Lipoprotein particles and their constituents	Nightingale Health	MAR09285	Liver_EX_chsterole_bc	Exchange of Cholesterol	Exchange/demand reactions	Steroid metabolism	37148	0.0692035	0.00478961	1.11658e-40	6.72876e-37	Yes	118509	0.0492286	0.00241781	1.89197e-62	6.02627e-62	0.0773621	0.00598603	1.98243e-50	1.75557e-46	Yes	0.0625367	0.00390247	1.02407e-99	4.29363e-99
HDL_CE_pct_C ~ MAR00639	Liver	HDL_CE_pct_C	Esterified cholesterol to total cholesterol ratio in HDL	Lipoprotein particles and their constituents	Nightingale Health	MAR00639	Liver_EX_ocdcae_bc	Exchange of Octadecanoate (N-C18:0)	Exchange/demand reactions	Fatty acid metabolism	36364	-0.069924	0.00489057	1.15951e-40	6.97484e-37	Yes	118244	-0.0827974	0.00682624	8.2683e-173	8.09006e-172	-0.0951245	0.00904419	8.03806e-74	1.45528e-69	Yes	-0.106363	0.0112667	1.7426e-284	2.69767e-283
met_X___21792 ~ MAR00320	Adipocytes	met_X___21792	X - 21792	Unknown	Metabolon HD4	MAR00320	Adipocytes_RE3239C	Hydrolysis of (13Z)-Docosenoyl-CoA	Acyl-CoA hydrolysis	Fatty acid metabolism	7839	-0.154664	0.0236156	1.3494e-40	8.10248e-37	Yes	NA	NA	NA	NA	NA	0.0224971	0.000480963	0.0583965	0.840184	No	NA	NA	NA	NA
met_X___18889 ~ MAR04427	Brain	met_X___18889	X - 18889	Unknown	Metabolon HD4	MAR04427	Brain_NBAHH_ir	Nalpha- (Beta-Alanyl)-L-Histidine Hydrolase Ir	Beta-alanine metabolism	Amino acid and amine metabolism	8040	-0.149067	0.0229397	1.96088e-40	1.1753e-36	Yes	NA	NA	NA	NA	NA	-0.149622	0.0231015	1.03822e-40	6.82143e-37	Yes	NA	NA	NA	NA
met_5_methyluridine_ribothymidine ~ MAR04847	Heart	met_5_methyluridine_ribothymidine	5-methyluridine (ribothymidine)	Nucleotides	Metabolon HD4	MAR04847	Heart_ADEt	Adenine Reversible Transport, Cytosol	Transport reactions	Nucleotide metabolism	8115	0.150635	0.0227164	2.07679e-40	1.24253e-36	Yes	NA	NA	NA	NA	NA	0.0657287	0.00438125	5.97526e-09	4.59152e-06	No	NA	NA	NA	NA
met_1_arachidonoyl_GPE_20_4n6ASTERISK ~ MAR02368	Brain	met_1_arachidonoyl_GPE_20_4n6ASTERISK	1-arachidonoyl-GPE (20:4n6)*	Glycerides and phospholipids	Metabolon HD4	MAR02368	Brain_HMR_2368	Linoleoyl Coenzyme A, Ferrocytochrome B5:Oxygen Oxidoreductase (6, 7 Cis-Dehydrogenating)	Omega-6 fatty acid metabolism	Fatty acid metabolism	8114	0.149722	0.0227108	2.14801e-40	1.28284e-36	Yes	NA	NA	NA	NA	NA	0.0398836	0.00145681	0.000802664	0.168686	No	NA	NA	NA	NA
LA_pct ~ MAR00789	Skeletal Muscle	LA_pct	Ratio of 18:2 linoleic acid to total fatty acids	Fatty acids	Nightingale Health	MAR00789	Muscle_FAOXC183803m	Beta Oxidation of Fatty Acid (Linolenoyl-CoA)	Fatty acid oxidation	Fatty acid metabolism	36830	-0.0691853	0.00479377	2.22687e-40	1.32756e-36	Yes	118346	-0.0468704	0.002196	3.34636e-56	9.67779e-56	0.0024227	5.86793e-06	0.642026	0.986828	No	0.0090449	8.17785e-05	0.00219003	0.00257181
met_4_androsten_3alpha_17alpha_diol_monosulfate_2 ~ MAR04084	Liver	met_4_androsten_3alpha_17alpha_diol_monosulfate_2	4-androsten-3alpha 17alpha-diol monosulfate (2)	Steroids and Sterols	Metabolon HD4	MAR04084	Liver_BPNT	3', 5'-Bisphosphate Nucleotidase	Sulfur metabolism	Miscellaneous	7749	-0.152841	0.0237198	2.26422e-40	1.34741e-36	Yes	NA	NA	NA	NA	NA	-0.162278	0.0263914	8.82944e-45	6.61472e-41	Yes	NA	NA	NA	NA
met_X___17337 ~ MAR00154	Liver	met_X___17337	X - 17337	Unknown	Metabolon HD4	MAR00154	Liver_RE2649C	Acyl Coenzyme A Hydrolase (Propanoyl-CoA)	Acyl-CoA hydrolysis	Fatty acid metabolism	8064	-0.150939	0.0228158	2.4718e-40	1.46832e-36	Yes	NA	NA	NA	NA	NA	-0.00513445	2.63805e-05	0.653081	0.987416	No	NA	NA	NA	NA
met_X___17337 ~ MAR05183	Liver	met_X___17337	X - 17337	Unknown	Metabolon HD4	MAR05183	Liver_FAOXC15ATPx	Fatty Acid Activation (C15), Peroxisomal	Fatty acid oxidation	Fatty acid metabolism	8064	-0.150185	0.0227805	2.84152e-40	1.68494e-36	Yes	NA	NA	NA	NA	NA	-0.126866	0.0154956	7.73242e-28	2.88648e-24	Yes	NA	NA	NA	NA
met_X___21792 ~ MAR00077	Brain	met_X___21792	X - 21792	Unknown	Metabolon HD4	MAR00077	Brain_ARACHDCOAtx	Fatty Acid Intracellular Transport (Arachidonyl-CoA), Peroxisomal	Transport reactions	Fatty acid metabolism	7839	0.153753	0.0234075	2.99639e-40	1.77362e-36	Yes	NA	NA	NA	NA	NA	0.057046	0.00324405	8.70098e-07	0.000493481	No	NA	NA	NA	NA
M_HDL_FC_pct_C ~ MAR00736	Liver	M_HDL_FC_pct_C	Free cholesterol to total cholesterol ratio in medium HDL	Lipoprotein particles and their constituents	Nightingale Health	MAR00736	Liver_SMS	Sphingomyelin Synthase (Homo Sapiens)	Sphingolipid metabolism	Glyceride and phospholipid metabolism	37131	0.0688306	0.00473855	3.03127e-40	1.79108e-36	Yes	118743	0.0920971	0.00846189	9.2031e-215	1.21273e-213	0.0809544	0.00655339	4.97506e-55	5.2984e-51	Yes	0.101366	0.0102465	7.65337e-260	9.77931e-259
met_1_arachidonoyl_GPC_20_4n6ASTERISK ~ MAR08943	Brain	met_1_arachidonoyl_GPC_20_4n6ASTERISK	1-arachidonoyl-GPC (20:4n6)*	Glycerides and phospholipids	Metabolon HD4	MAR08943	Brain_FATP5t	Fatty Acid Electroneutral Transport (Arachidonate)	Transport reactions	Fatty acid metabolism	8114	-0.150009	0.0226194	3.08606e-40	1.82023e-36	Yes	NA	NA	NA	NA	NA	-0.00332448	1.12957e-05	0.767961	0.9922	No	NA	NA	NA	NA
met_4_androsten_3alpha_17alpha_diol_monosulfate_2 ~ MAR09282	Liver	met_4_androsten_3alpha_17alpha_diol_monosulfate_2	4-androsten-3alpha 17alpha-diol monosulfate (2)	Steroids and Sterols	Metabolon HD4	MAR09282	Liver_EX_tcholae_bc	Exchange of Taurocholic Acid	Exchange/demand reactions	Bile Acid metabolism	7749	0.153191	0.0236018	3.54459e-40	2.08699e-36	Yes	NA	NA	NA	NA	NA	0.00257416	6.64591e-06	0.824841	0.994501	No	NA	NA	NA	NA
met_X___21792 ~ MAR00410	Brain	met_X___21792	X - 21792	Unknown	Metabolon HD4	MAR00410	Brain_HMR_0410	Acyl Coenzyme A Hydrolase (Arachidonyl-CoA)	Acyl-CoA hydrolysis	Fatty acid metabolism	7839	0.154511	0.0233596	3.60103e-40	2.11648e-36	Yes	NA	NA	NA	NA	NA	0.0878006	0.00742277	9.44225e-14	1.22888e-10	Yes	NA	NA	NA	NA
Unsaturation ~ MAR02750	Skeletal Muscle	Unsaturation	Estimated degree of fatty acid unsaturation	Fatty acids	Nightingale Health	MAR02750	Muscle_LNLNCGCPT2	Carnitine Transferase (Gamma-Linolenoyl-CoA), Mitochondrial	Carnitine shuttle (mitochondrial)	Fatty acid metabolism	36906	-0.0689556	0.00475744	3.64804e-40	2.14034e-36	Yes	119999	-0.0825284	0.00681224	4.77339e-173	4.69863e-172	-0.00615389	3.77904e-05	0.237626	0.943978	No	-0.0052957	2.80515e-05	0.0708686	0.0788517
Omega_3_pct ~ MAR00150	Skeletal Muscle	Omega_3_pct	Ratio of omega-3 fatty acids to total fatty acids	Fatty acids	Nightingale Health	MAR00150	Muscle_DESAT18_7	Fatty Acyl Coenzyme A Desaturase (N-C18:1CoA -> N-C18:2CoA)	Fatty acid biosynthesis	Fatty acid metabolism	36821	-0.068969	0.0047541	4.76008e-40	2.78787e-36	Yes	118331	-0.176872	0.0313659	<2.225x10-308	<2.225x10-308	0.0330011	0.00109006	2.34455e-10	2.14023e-07	Yes	0.0857162	0.00736218	2.29661e-186	1.9258e-185
met_X___21607 ~ MAR00284	Adipocytes	met_X___21607	X - 21607	Unknown	Metabolon HD4	MAR00284	Adipocytes_RE0577C	Acyl Coenzyme A Hydrolase (Eicosanoyl-CoA)	Acyl-CoA hydrolysis	Fatty acid metabolism	7763	0.155443	0.0235009	4.77978e-40	2.79449e-36	Yes	NA	NA	NA	NA	NA	-3.36543e-05	1.1147e-09	0.997712	0.999912	No	NA	NA	NA	NA
M_LDL_TG_pct ~ MAR13085	Liver	M_LDL_TG_pct	Triglycerides to total lipids ratio in medium LDL	Lipoprotein particles and their constituents	Nightingale Health	MAR13085	Liver_TAGt	Triacylglycerol Transport	Transport reactions	Glyceride and phospholipid metabolism	37023	-0.0686939	0.00471584	5.99972e-40	3.50159e-36	Yes	118711	-0.0741882	0.00547712	1.78237e-139	1.38685e-138	-0.097171	0.00943835	2.47578e-78	5.13901e-74	Yes	-0.104188	0.010805	7.30496e-274	1.07899e-272
met_2_arachidonoyl_GPC_20_4ASTERISK ~ MAR00145	Adipocytes	met_2_arachidonoyl_GPC_20_4ASTERISK	2-arachidonoyl-GPC (20:4)*	Glycerides and phospholipids	Metabolon HD4	MAR00145	Adipocytes_DESAT18_10	Fatty Acyl Coenzyme A Desaturase (N-C18:2CoA -> N-C18:3CoA)	Fatty acid biosynthesis	Fatty acid metabolism	8038	-0.152616	0.0226368	6.52324e-40	3.80047e-36	Yes	NA	NA	NA	NA	NA	-0.074646	0.00557866	6.33206e-11	6.2418e-08	Yes	NA	NA	NA	NA
met_X___21792 ~ MAR00975	Heart	met_X___21792	X - 21792	Unknown	Metabolon HD4	MAR00975	Heart_FAOXC241181x	Beta Oxidation of Long Chain Fatty Acid [(15Z)-Tetracosenoyl-CoA], peroxisome	Fatty acid oxidation	Fatty acid metabolism	7839	-0.153146	0.0231583	7.78845e-40	4.52967e-36	Yes	NA	NA	NA	NA	NA	0.00095849	9.26436e-07	0.933805	0.99802	No	NA	NA	NA	NA
LA_pct ~ MAR03991	Heart	LA_pct	Ratio of 18:2 linoleic acid to total fatty acids	Fatty acids	Nightingale Health	MAR03991	Heart_r0016	Fe (II):Oxygen Oxidoreductase	Porphyrin metabolism	Porphyrin metabolism	36830	0.0686579	0.00471417	9.79205e-40	5.68502e-36	Yes	118346	0.0462001	0.00213483	2.89864e-55	8.29488e-55	0.0520399	0.00270837	1.62104e-23	4.59371e-20	Yes	0.0360309	0.00129822	2.80349e-34	5.21805e-34
met_butyrylcarnitine ~ MAR03426	Brain	met_butyrylcarnitine	butyrylcarnitine	Fatty acids	Metabolon HD4	MAR03426	Brain_HMR_3426	Enoyl Coenzyme A Hydratase	Beta oxidation of even-chain fatty acids (mitochondrial)	Fatty acid metabolism	8001	-0.150124	0.0226476	9.91131e-40	5.74425e-36	Yes	NA	NA	NA	NA	NA	-0.0847259	0.00719175	1.31935e-13	1.6961e-10	Yes	NA	NA	NA	NA
met_ethylmalonate ~ MAR06600	Skeletal Muscle	met_ethylmalonate	ethylmalonate	Amino Acids	Metabolon HD4	MAR06600	Muscle_OCD11CRNCPT2	Transport of 11-Octadecenoyl Carnitine into the Mitochondrial Matrix	Fatty acid oxidation	Fatty acid metabolism	8112	-0.148499	0.0223199	1.0347e-39	5.98636e-36	Yes	NA	NA	NA	NA	NA	-0.0392188	0.00153778	0.000574467	0.133818	No	NA	NA	NA	NA
met_4_androsten_3alpha_17alpha_diol_monosulfate_2 ~ MAR06064	Liver	met_4_androsten_3alpha_17alpha_diol_monosulfate_2	4-androsten-3alpha 17alpha-diol monosulfate (2)	Steroids and Sterols	Metabolon HD4	MAR06064	Liver_r2147	Tauroursodeoxycholate/Glutathione-HCO3 Antiport	Transport reactions	Bile Acid metabolism	7749	-0.152722	0.0233015	1.10785e-39	6.39844e-36	Yes	NA	NA	NA	NA	NA	0.000868091	7.44229e-07	0.94096	0.998198	No	NA	NA	NA	NA
met_X___23293 ~ MAR00799	Heart	met_X___23293	X - 23293	Unknown	Metabolon HD4	MAR00799	Heart_FAOXC183806m	Beta Oxidation of Fatty Acid (Gamma-Linolenoyl-CoA)	Fatty acid oxidation	Fatty acid metabolism	7646	-0.154274	0.0236072	1.33305e-39	7.68579e-36	Yes	NA	NA	NA	NA	NA	-0.000485959	2.46016e-07	0.966293	0.998963	No	NA	NA	NA	NA
met_1_oleoyl_2_dihomo_linolenoyl_GPC_18_1_20_3ASTERISK ~ MAR00152	Liver	met_1_oleoyl_2_dihomo_linolenoyl_GPC_18_1_20_3ASTERISK	1-oleoyl-2-dihomo-linolenoyl-GPC (18:1/20:3)*	Glycerides and phospholipids	Metabolon HD4	MAR00152	Liver_DESAT18_9	Fatty Acyl Coenzyme A Desaturase (N-C18:2CoA -> N-C18:3CoA)	Fatty acid biosynthesis	Fatty acid metabolism	8066	-0.148439	0.0223588	1.46288e-39	8.41978e-36	Yes	NA	NA	NA	NA	NA	-0.145913	0.0214769	4.71774e-38	2.7903e-34	Yes	NA	NA	NA	NA
met_1_arachidonoyl_GPE_20_4n6ASTERISK ~ MAR00181	Heart	met_1_arachidonoyl_GPE_20_4n6ASTERISK	1-arachidonoyl-GPE (20:4n6)*	Glycerides and phospholipids	Metabolon HD4	MAR00181	Heart_DESAT20_1	Fatty Acyl Coenzyme A Desaturase (N-C20:3CoA -> N-C20:4CoA)	Fatty acid biosynthesis	Fatty acid metabolism	8114	0.149702	0.0222261	1.46691e-39	8.42841e-36	Yes	NA	NA	NA	NA	NA	0.132501	0.0176856	9.30922e-32	4.22529e-28	Yes	NA	NA	NA	NA
met_X___24439 ~ MAR00149	Heart	met_X___24439	X - 24439	Unknown	Metabolon HD4	MAR00149	Heart_DESAT18_6	Fatty Acyl Coenzyme A Desaturase (N-C18:1CoA -> N-C18:2CoA)	Fatty acid biosynthesis	Fatty acid metabolism	6643	-0.157863	0.0270178	1.70081e-39	9.75549e-36	Yes	NA	NA	NA	NA	NA	-0.0617663	0.00381678	8.94258e-07	0.000506038	No	NA	NA	NA	NA
Unsaturation ~ MAR09870	Skeletal Muscle	Unsaturation	Estimated degree of fatty acid unsaturation	Fatty acids	Nightingale Health	MAR09870	Muscle_ARACHDFATPtc	Arachidonate (N-C18:1) Transport by FATP	Transport reactions	Fatty acid metabolism	36906	-0.0683337	0.00466847	1.91646e-39	1.09735e-35	Yes	119999	-0.0747592	0.00558615	3.50469e-142	2.7532e-141	-0.113846	0.0129627	1.00961e-106	4.27298e-102	Yes	-0.131571	0.0173157	<2.225x10-308	<2.225x10-308
met_arachidonate_20_4n6 ~ MAR00624	Heart	met_arachidonate_20_4n6	arachidonate (20:4n6)	Fatty acids	Metabolon HD4	MAR00624	Heart_EX_lneldce_bc	Exchange of Linoelaidic Acid	Exchange/demand reactions	Fatty acid metabolism	8081	0.149259	0.022248	1.93202e-39	1.10437e-35	Yes	NA	NA	NA	NA	NA	0.174461	0.0306833	5.97513e-54	5.95481e-50	Yes	NA	NA	NA	NA
met_X___12824 ~ MAR02035	Heart	met_X___12824	X - 12824	Unknown	Metabolon HD4	MAR02035	Heart_r0310	Palmitoyl Coenzyme A:Oxygen 2-Oxidoreductase	Fatty acid oxidation	Fatty acid metabolism	7538	-0.157824	0.0237414	2.66974e-39	1.52344e-35	Yes	NA	NA	NA	NA	NA	-0.0181718	0.000326473	0.126271	0.905448	No	NA	NA	NA	NA
met_1_palmityl_2_arachidonoyl_GPC_O_16_0_20_4ASTERISK ~ MAR00568	Brain	met_1_palmityl_2_arachidonoyl_GPC_O_16_0_20_4ASTERISK	1-palmityl-2-arachidonoyl-GPC (O-16:0/20:4)*	Glycerides and phospholipids	Metabolon HD4	MAR00568	Brain_EX_arachde_csf	Exchange of Nc20:4	Exchange/demand reactions	Fatty acid metabolism	8107	-0.148887	0.0220366	3.36216e-39	1.91528e-35	Yes	NA	NA	NA	NA	NA	-0.0156683	0.000251348	0.164159	0.923318	No	NA	NA	NA	NA
met_1_docosapentaenoyl_GPC_22_5n3ASTERISK ~ MAR00152	Liver	met_1_docosapentaenoyl_GPC_22_5n3ASTERISK	1-docosapentaenoyl-GPC (22:5n3)*	Glycerides and phospholipids	Metabolon HD4	MAR00152	Liver_DESAT18_9	Fatty Acyl Coenzyme A Desaturase (N-C18:2CoA -> N-C18:3CoA)	Fatty acid biosynthesis	Fatty acid metabolism	8101	0.146796	0.022042	3.4424e-39	1.95765e-35	Yes	NA	NA	NA	NA	NA	0.143259	0.0208981	3.17639e-37	1.8097e-33	Yes	NA	NA	NA	NA
met_1_dihomo_linolenoyl_GPE_20_3n3_or_6ASTERISK ~ MAR00150	Heart	met_1_dihomo_linolenoyl_GPE_20_3n3_or_6ASTERISK	1-dihomo-linolenoyl-GPE (20:3n3 or 6)*	Glycerides and phospholipids	Metabolon HD4	MAR00150	Heart_DESAT18_7	Fatty Acyl Coenzyme A Desaturase (N-C18:1CoA -> N-C18:2CoA)	Fatty acid biosynthesis	Fatty acid metabolism	7348	0.155503	0.0241422	4.19173e-39	2.37972e-35	Yes	NA	NA	NA	NA	NA	-0.102303	0.0104081	1.13395e-17	2.09252e-14	Yes	NA	NA	NA	NA
met_1_arachidonoyl_GPC_20_4n6ASTERISK ~ MAR02505	Skeletal Muscle	met_1_arachidonoyl_GPC_20_4n6ASTERISK	1-arachidonoyl-GPC (20:4n6)*	Glycerides and phospholipids	Metabolon HD4	MAR02505	Muscle_DESAT24_1	Fatty Acyl Coenzyme A Desaturase (N-C24:5CoA -> N-C24:6CoA)	Omega-3 fatty acid metabolism	Fatty acid metabolism	8114	0.146899	0.0219536	4.31863e-39	2.44759e-35	Yes	NA	NA	NA	NA	NA	-0.294686	0.0884607	3.01275e-157	3.16715e-152	Yes	NA	NA	NA	NA
Unsaturation ~ MAR00348	Adipocytes	Unsaturation	Estimated degree of fatty acid unsaturation	Fatty acids	Nightingale Health	MAR00348	Adipocytes_LNLNCAt	Fatty Acid Transport via Diffusion (Linolenate)	Transport reactions	Fatty acid metabolism	36906	-0.0679921	0.00462378	4.40904e-39	2.4919e-35	Yes	119999	-0.0819414	0.00671315	2.14098e-172	2.08235e-171	-0.0311452	0.000969784	2.17999e-09	1.77386e-06	No	-0.0341618	0.00116767	2.10453e-31	3.76477e-31
met_1_eicosapentaenoyl_GPC_20_5ASTERISK ~ MAR00186	Heart	met_1_eicosapentaenoyl_GPC_20_5ASTERISK	1-eicosapentaenoyl-GPC (20:5)*	Glycerides and phospholipids	Metabolon HD4	MAR00186	Heart_DESAT20_2	Fatty Acyl Coenzyme A Desaturase (N-C20:4CoA -> N-C20:5CoA)	Fatty acid biosynthesis	Fatty acid metabolism	8114	0.14917	0.0219483	4.41177e-39	2.4919e-35	Yes	NA	NA	NA	NA	NA	0.144072	0.0210554	1.51584e-37	8.71242e-34	Yes	NA	NA	NA	NA
M_HDL_CE_pct ~ MAR13085	Liver	M_HDL_CE_pct	Cholesterol esters to total lipids ratio in medium HDL	Lipoprotein particles and their constituents	Nightingale Health	MAR13085	Liver_TAGt	Triacylglycerol Transport	Transport reactions	Glyceride and phospholipid metabolism	37148	0.0677052	0.00458611	5.08607e-39	2.86791e-35	Yes	118509	0.0502601	0.00252142	4.74353e-65	1.59157e-64	0.0924034	0.00854152	2.86259e-71	4.93589e-67	Yes	0.0709829	0.00502991	4.98215e-128	2.70989e-127
HDL_CE_pct_C ~ MAR00635	Liver	HDL_CE_pct_C	Esterified cholesterol to total cholesterol ratio in HDL	Lipoprotein particles and their constituents	Nightingale Health	MAR00635	Liver_GPDDA1	Glycerophosphodiester Phosphodiesterase (Glycerophosphocholine)	Glycerophospholipid metabolism	Glyceride and phospholipid metabolism	36364	-0.0683842	0.00467949	5.60399e-39	3.15461e-35	Yes	118244	-0.0858232	0.00733119	1.73999e-185	1.8462e-184	-0.0646156	0.00417432	6.01809e-35	3.13294e-31	Yes	-0.0665269	0.00441011	3.20465e-112	1.56823e-111
Unsaturation ~ MAR00147	Heart	Unsaturation	Estimated degree of fatty acid unsaturation	Fatty acids	Nightingale Health	MAR00147	Heart_DESAT18_4	Stearoyl Coenzyme A Desaturase (N-C18:0CoA -> N-C18:1CoA)	Fatty acid biosynthesis	Fatty acid metabolism	36906	-0.0678998	0.00460859	5.8528e-39	3.28912e-35	Yes	119999	-0.0818509	0.00670411	3.63724e-172	3.51672e-171	0.0135824	0.000184442	0.00907914	0.583095	No	0.0169041	0.000285738	8.14735e-09	1.06471e-08
met_X___21607 ~ MAR00637	Adipocytes	met_X___21607	X - 21607	Unknown	Metabolon HD4	MAR00637	Adipocytes_EX_nrvnce_bc	Exchange of Nervonic Acid	Exchange/demand reactions	Fatty acid metabolism	7763	0.152443	0.0228393	5.89784e-39	3.30885e-35	Yes	NA	NA	NA	NA	NA	0.00920674	8.50199e-05	0.428362	0.971417	No	NA	NA	NA	NA
HDL_CE_pct_C ~ MAR00262	Liver	HDL_CE_pct_C	Esterified cholesterol to total cholesterol ratio in HDL	Lipoprotein particles and their constituents	Nightingale Health	MAR00262	Liver_OCDCEAtr	Fatty Acid Transport via Diffusion (Oleate)	Transport reactions	Fatty acid metabolism	36364	-0.0683835	0.00467583	5.99329e-39	3.35675e-35	Yes	118244	-0.0754229	0.00566936	8.74494e-144	6.97036e-143	-0.0782692	0.00612162	1.74578e-50	1.5587e-46	Yes	-0.105039	0.0109807	2.80749e-277	4.26421e-276
met_homoarginine ~ MAR06353	Brain	met_homoarginine	homoarginine	Amino Acids	Metabolon HD4	MAR06353	Brain_INSt4	Transport of Inosine via Sodium Symport	Transport reactions	Nucleotide metabolism	8115	-0.149028	0.0218544	6.32929e-39	3.53899e-35	Yes	NA	NA	NA	NA	NA	-0.122077	0.0145485	2.20583e-26	7.54303e-23	Yes	NA	NA	NA	NA
VLDL_FC_pct ~ MAR00650	Liver	VLDL_FC_pct	Free cholesterol to total lipids ratio in VLDL	Lipoprotein particles and their constituents	Nightingale Health	MAR00650	Liver_EX_ocdceae_bc	Exchange of Oleic Acid	Exchange/demand reactions	Fatty acid metabolism	30849	0.0738883	0.00549347	7.69692e-39	4.29648e-35	Yes	117801	0.0275981	0.000762785	1.0092e-20	1.68613e-20	0.0577093	0.00339913	1.20315e-24	3.69548e-21	Yes	0.0215741	0.000463598	3.41129e-13	4.74691e-13
met_1_palmitoyl_2_docosahexaenoyl_GPE_16_0_22_6ASTERISK ~ MAR09285	Liver	met_1_palmitoyl_2_docosahexaenoyl_GPE_16_0_22_6ASTERISK	1-palmitoyl-2-docosahexaenoyl-GPE (16:0/22:6)*	Glycerides and phospholipids	Metabolon HD4	MAR09285	Liver_EX_chsterole_bc	Exchange of Cholesterol	Exchange/demand reactions	Steroid metabolism	8113	-0.147381	0.0217703	9.03075e-39	5.03261e-35	Yes	NA	NA	NA	NA	NA	-0.193579	0.0371357	2.23043e-65	3.23053e-61	Yes	NA	NA	NA	NA
LA_pct ~ MAR00152	Brain	LA_pct	Ratio of 18:2 linoleic acid to total fatty acids	Fatty acids	Nightingale Health	MAR00152	Brain_DESAT18_9	Fatty Acyl Coenzyme A Desaturase (N-C18:2CoA -> N-C18:3CoA)	Fatty acid biosynthesis	Fatty acid metabolism	36830	0.0677887	0.0045944	9.09231e-39	5.05845e-35	Yes	118346	0.0529149	0.00279745	7.15753e-72	2.61058e-71	NA	NA	NA	NA	NA	NA	NA	NA	NA
met_1_arachidonoyl_GPC_20_4n6ASTERISK ~ MAR00354	Adipocytes	met_1_arachidonoyl_GPC_20_4n6ASTERISK	1-arachidonoyl-GPC (20:4n6)*	Glycerides and phospholipids	Metabolon HD4	MAR00354	Adipocytes_HMR_0354	Acyl Coenzyme A Hydrolase [(6Z,9Z,12Z,15Z)-Octadecatetraenoyl-CoA]	Acyl-CoA hydrolysis	Fatty acid metabolism	8114	-0.148026	0.0217496	9.69484e-39	5.38467e-35	Yes	NA	NA	NA	NA	NA	-0.0752553	0.00575722	2.54843e-11	2.61246e-08	Yes	NA	NA	NA	NA
met_X___12688 ~ MAR10378	Liver	met_X___12688	X - 12688	Unknown	Metabolon HD4	MAR10378	Liver_IND3ACt	Transport of Indole-3-Acetate	Transport reactions	Amino acid and amine metabolism	8075	-0.147644	0.0218429	9.99089e-39	5.53987e-35	Yes	NA	NA	NA	NA	NA	-0.146892	0.0216661	2.00631e-38	1.19969e-34	Yes	NA	NA	NA	NA
met_X___24309 ~ MAR00216	Liver	met_X___24309	X - 24309	Unknown	Metabolon HD4	MAR00216	Liver_HDCAtr	Fatty Acid Transport via Diffusion (Palmitate)	Transport reactions	Fatty acid metabolism	8052	0.148608	0.0219026	1.00844e-38	5.58244e-35	Yes	NA	NA	NA	NA	NA	0.00990567	9.66515e-05	0.389893	0.967398	No	NA	NA	NA	NA
met_succinylcarnitine ~ MAR02745	Heart	met_succinylcarnitine	succinylcarnitine	Carbohydrates	Metabolon HD4	MAR02745	Heart_LNLCCPT2	Carnitine Transferase (Linoleoyl-CoA), Mitochondrial	Carnitine shuttle (mitochondrial)	Fatty acid metabolism	8012	0.148612	0.021984	1.13241e-38	6.25832e-35	Yes	NA	NA	NA	NA	NA	0.0348992	0.00120174	0.00248702	0.339945	No	NA	NA	NA	NA
met_5_methyluridine_ribothymidine ~ MAR09423	Liver	met_5_methyluridine_ribothymidine	5-methyluridine (ribothymidine)	Nucleotides	Metabolon HD4	MAR09423	Liver_EX_thymde_bc	Exchange of Thymidine	Exchange/demand reactions	Nucleotide metabolism	8115	0.149335	0.0216867	1.23001e-38	6.78644e-35	Yes	NA	NA	NA	NA	NA	0.096578	0.00894393	8.69419e-17	1.48731e-13	Yes	NA	NA	NA	NA
met_4_androsten_3alpha_17alpha_diol_monosulfate_2 ~ MAR04187	Liver	met_4_androsten_3alpha_17alpha_diol_monosulfate_2	4-androsten-3alpha 17alpha-diol monosulfate (2)	Steroids and Sterols	Metabolon HD4	MAR04187	Liver_BPNT2	3', 5'-Bisphosphate Nucleotidase (Paps)	Sulfur metabolism	Miscellaneous	7749	0.148668	0.0226642	1.24268e-38	6.84499e-35	Yes	NA	NA	NA	NA	NA	0.199558	0.0405147	2.91935e-68	4.75689e-64	Yes	NA	NA	NA	NA
met_1_palmitoyl_2_docosahexaenoyl_GPE_16_0_22_6ASTERISK ~ MAR00635	Liver	met_1_palmitoyl_2_docosahexaenoyl_GPE_16_0_22_6ASTERISK	1-palmitoyl-2-docosahexaenoyl-GPE (16:0/22:6)*	Glycerides and phospholipids	Metabolon HD4	MAR00635	Liver_GPDDA1	Glycerophosphodiester Phosphodiesterase (Glycerophosphocholine)	Glycerophospholipid metabolism	Glyceride and phospholipid metabolism	8113	0.145941	0.0216781	1.30101e-38	7.15447e-35	Yes	NA	NA	NA	NA	NA	0.10128	0.00996987	1.5384e-18	3.04215e-15	Yes	NA	NA	NA	NA
M_LDL_TG ~ MAR00679	Liver	M_LDL_TG	Triglycerides in medium LDL	Lipoprotein particles and their constituents	Nightingale Health	MAR00679	Liver_LPS3	1-Acylglycerol Lipase	Acylglycerides metabolism	Glyceride and phospholipid metabolism	37023	-0.0674843	0.0045511	1.30714e-38	7.17635e-35	Yes	119171	-0.0579192	0.00333937	4.91906e-86	2.28345e-85	-0.079489	0.00631786	5.82301e-53	5.59778e-49	Yes	-0.0747709	0.00556854	2.54821e-142	1.54816e-141
L_HDL_TG ~ MAR08526	Liver	L_HDL_TG	Triglycerides in large HDL	Lipoprotein particles and their constituents	Nightingale Health	MAR08526	Liver_CHOLtr	Choline Intracellular Transport	Transport reactions	Glyceride and phospholipid metabolism	36548	-0.0679088	0.00460773	1.366e-38	7.48716e-35	Yes	119456	-0.079218	0.0062453	8.38577e-160	7.32746e-159	-0.0826506	0.00682625	2.20692e-56	2.46304e-52	Yes	-0.111762	0.0124256	<2.225x10-308	<2.225x10-308
M_LDL_TG ~ MAR00635	Liver	M_LDL_TG	Triglycerides in medium LDL	Lipoprotein particles and their constituents	Nightingale Health	MAR00635	Liver_GPDDA1	Glycerophosphodiester Phosphodiesterase (Glycerophosphocholine)	Glycerophospholipid metabolism	Glyceride and phospholipid metabolism	37023	0.0674207	0.00454531	1.45661e-38	7.97071e-35	Yes	119171	0.061413	0.00375686	1.43044e-96	7.58878e-96	0.0524427	0.0027494	5.76881e-24	1.70288e-20	Yes	0.0446556	0.00198737	6.48368e-52	1.47648e-51
M_LDL_TG ~ MAR08241	Liver	M_LDL_TG	Triglycerides in medium LDL	Lipoprotein particles and their constituents	Nightingale Health	MAR08241	Liver_SPHMYLNtg	Sphingomyelin Intracellular Transport	Transport reactions	Glyceride and phospholipid metabolism	37023	0.0674066	0.00454507	1.46306e-38	7.99284e-35	Yes	119171	0.0616367	0.0037857	2.677e-97	1.44363e-96	0.0564468	0.0031861	1.61621e-27	5.93803e-24	Yes	0.0536295	0.00286229	5.37505e-74	1.60852e-73
Omega_3_pct ~ MAR00181	Brain	Omega_3_pct	Ratio of omega-3 fatty acids to total fatty acids	Fatty acids	Nightingale Health	MAR00181	Brain_DESAT20_1	Fatty Acyl Coenzyme A Desaturase (N-C20:3CoA -> N-C20:4CoA)	Fatty acid biosynthesis	Fatty acid metabolism	36821	0.06755	0.00456971	1.46973e-38	8.01615e-35	Yes	118331	0.18103	0.0328459	<2.225x10-308	<2.225x10-308	0.00913057	8.32644e-05	0.079956	0.869361	No	0.0223893	0.000501263	3.34811e-14	4.69143e-14
met_androsterone_sulfate ~ MAR07966	Liver	met_androsterone_sulfate	androsterone sulfate	Steroids and Sterols	Metabolon HD4	MAR07966	Liver_ANDRSTRNGLCtr	Transport of Androsterone-glucuronide, endoplasmic reticulum	Transport reactions	Steroid metabolism	8081	-0.148279	0.0217202	1.55096e-38	8.44538e-35	Yes	NA	NA	NA	NA	NA	-0.164211	0.0265493	7.94686e-47	6.37877e-43	Yes	NA	NA	NA	NA
met_X___24438 ~ MAR00743	Liver	met_X___24438	X - 24438	Unknown	Metabolon HD4	MAR00743	Liver_FAEL183	Fatty-Acyl Coenzyme A Elongation (N-C18:3CoA)	Fatty acid biosynthesis	Fatty acid metabolism	7333	-0.151681	0.0238709	1.56763e-38	8.52226e-35	Yes	NA	NA	NA	NA	NA	-0.204521	0.0429361	1.56257e-68	2.57183e-64	Yes	NA	NA	NA	NA
met_X___24309 ~ MAR10136	Liver	met_X___24309	X - 24309	Unknown	Metabolon HD4	MAR10136	Liver_C06314t	Transport of Lipoxin A4, Proton Symport	Transport reactions	Fatty acid metabolism	8052	-0.1483	0.021781	1.6269e-38	8.83003e-35	Yes	NA	NA	NA	NA	NA	-0.148505	0.0218506	1.23764e-38	7.46912e-35	Yes	NA	NA	NA	NA
M_LDL_TG ~ MAR00634	Liver	M_LDL_TG	Triglycerides in medium LDL	Lipoprotein particles and their constituents	Nightingale Health	MAR00634	Liver_LCAT1	Lecithin-Cholesterol Acyltransferase (Phosphatidylcholine)	Glycerophospholipid metabolism	Glyceride and phospholipid metabolism	37023	-0.067396	0.00453861	1.65086e-38	8.94552e-35	Yes	119171	-0.0591094	0.00348075	1.32999e-89	6.48716e-89	-0.0894165	0.0079931	1.41308e-66	2.19288e-62	Yes	-0.0756852	0.00570721	7.98476e-146	5.10435e-145
met_1_palmitoyl_2_linoleoyl_GPC_16_0_18_2 ~ MAR00152	Liver	met_1_palmitoyl_2_linoleoyl_GPC_16_0_18_2	1-palmitoyl-2-linoleoyl-GPC (16:0/18:2)	Glycerides and phospholipids	Metabolon HD4	MAR00152	Liver_DESAT18_9	Fatty Acyl Coenzyme A Desaturase (N-C18:2CoA -> N-C18:3CoA)	Fatty acid biosynthesis	Fatty acid metabolism	8113	-0.145898	0.0215624	2.05744e-38	1.11306e-34	Yes	NA	NA	NA	NA	NA	-0.148391	0.0222087	1.58942e-39	9.79155e-36	Yes	NA	NA	NA	NA
met_4_androsten_3alpha_17alpha_diol_monosulfate_2 ~ MAR12201	Liver	met_4_androsten_3alpha_17alpha_diol_monosulfate_2	4-androsten-3alpha 17alpha-diol monosulfate (2)	Steroids and Sterols	Metabolon HD4	MAR12201	Liver_EX_3dhdchole_bc	EX_3dhdchol(e)	Exchange/demand reactions	Bile Acid metabolism	7749	-0.149633	0.0225294	2.07202e-38	1.11913e-34	Yes	NA	NA	NA	NA	NA	-0.0157704	0.000251473	0.173352	0.926706	No	NA	NA	NA	NA
M_HDL_FC_pct_C ~ MAR01475	Liver	M_HDL_FC_pct_C	Free cholesterol to total cholesterol ratio in medium HDL	Lipoprotein particles and their constituents	Nightingale Health	MAR01475	Liver_LCAT1e	Lecithin-Cholesterol Acyltransferase	Fatty acid oxidation	Fatty acid metabolism	37131	0.0671613	0.00451119	2.15688e-38	1.16308e-34	Yes	118743	0.0768482	0.00589206	5.64102e-150	4.6789e-149	-0.0987683	0.0097576	3.66968e-81	8.36394e-77	Yes	-0.118874	0.0141036	<2.225x10-308	<2.225x10-308
met_X___21735 ~ MAR00146	Liver	met_X___21735	X - 21735	Unknown	Metabolon HD4	MAR00146	Liver_DESAT18_3	Stearoyl Coenzyme A Desaturase (N-C18:0CoA -> N-C18:1CoA)	Fatty acid biosynthesis	Fatty acid metabolism	7516	0.155507	0.0232013	2.30747e-38	1.24227e-34	Yes	NA	NA	NA	NA	NA	-0.0062707	4.09384e-05	0.588603	0.983797	No	NA	NA	NA	NA
met_1_palmitoyl_2_arachidonoyl_GPC_16_0_20_4 ~ MAR00983	Brain	met_1_palmitoyl_2_arachidonoyl_GPC_16_0_20_4	1-palmitoyl-2-arachidonoyl-GPC (16:0/20:4)	Glycerides and phospholipids	Metabolon HD4	MAR00983	Brain_ALOX15	Arachidonate 15-Lipoxygenase	Arachidonic acid metabolism	Fatty acid metabolism	8114	0.145652	0.0215067	2.53698e-38	1.36363e-34	Yes	NA	NA	NA	NA	NA	-0.117257	0.0138828	3.06872e-25	9.7949e-22	Yes	NA	NA	NA	NA
met_pregnen_diol_disulfateASTERISK ~ MAR09284	Liver	met_pregnen_diol_disulfateASTERISK	pregnen-diol disulfate*	Steroids and Sterols	Metabolon HD4	MAR09284	Liver_EX_tdcholae_bc	Exchange of Taurochenodeoxycholate	Exchange/demand reactions	Bile Acid metabolism	8115	-0.147327	0.0214751	2.84434e-38	1.52637e-34	Yes	NA	NA	NA	NA	NA	-0.0412019	0.00170569	0.000286319	0.0789741	No	NA	NA	NA	NA
HDL_CE_pct_C ~ MAR08241	Liver	HDL_CE_pct_C	Esterified cholesterol to total cholesterol ratio in HDL	Lipoprotein particles and their constituents	Nightingale Health	MAR08241	Liver_SPHMYLNtg	Sphingomyelin Intracellular Transport	Transport reactions	Glyceride and phospholipid metabolism	36364	-0.0677525	0.00459009	2.89575e-38	1.55146e-34	Yes	118244	-0.0868482	0.00751317	4.68208e-190	5.27622e-189	-0.0696109	0.00484362	2.74723e-40	1.75203e-36	Yes	-0.0754891	0.00567	8.40619e-144	5.26613e-143
met_X___21792 ~ MAR00148	Liver	met_X___21792	X - 21792	Unknown	Metabolon HD4	MAR00148	Liver_DESAT18_5	Stearoyl Coenzyme A Desaturase (N-C18:0CoA -> N-C18:1CoA)	Fatty acid biosynthesis	Fatty acid metabolism	7839	0.150598	0.0221832	3.26696e-38	1.74754e-34	Yes	NA	NA	NA	NA	NA	-0.00727352	5.16779e-05	0.53503	0.979979	No	NA	NA	NA	NA
met_X___21792 ~ MAR00313	Brain	met_X___21792	X - 21792	Unknown	Metabolon HD4	MAR00313	Brain_DOCOSACT	Transport and activation of Docosanoic Acid	Fatty acid activation (cytosolic)	Fatty acid metabolism	7839	0.15155	0.0221672	3.47385e-38	1.85523e-34	Yes	NA	NA	NA	NA	NA	0.00861784	7.41736e-05	0.457357	0.974072	No	NA	NA	NA	NA
met_butyrylcarnitine ~ MAR01009	Brain	met_butyrylcarnitine	butyrylcarnitine	Fatty acids	Metabolon HD4	MAR01009	Brain_FAOXC80	Beta Oxidation of Med/Long Chain Fatty Acid (Octanoyl-CoA)	Fatty acid oxidation	Fatty acid metabolism	8001	0.145801	0.0216862	4.23759e-38	2.25948e-34	Yes	NA	NA	NA	NA	NA	0.119334	0.0141267	2.60144e-25	8.33604e-22	Yes	NA	NA	NA	NA
M_HDL_CE_pct ~ MAR00639	Liver	M_HDL_CE_pct	Cholesterol esters to total lipids ratio in medium HDL	Lipoprotein particles and their constituents	Nightingale Health	MAR00639	Liver_EX_ocdcae_bc	Exchange of Octadecanoate (N-C18:0)	Exchange/demand reactions	Fatty acid metabolism	37148	-0.0668013	0.00446208	5.2156e-38	2.77652e-34	Yes	118509	-0.0411304	0.00168806	3.98389e-44	9.39348e-44	-0.0729626	0.00532533	4.80764e-45	3.6521e-41	Yes	-0.0562581	0.00315794	5.00618e-81	1.61846e-80
HDL_CE_pct_C ~ MAR00634	Liver	HDL_CE_pct_C	Esterified cholesterol to total cholesterol ratio in HDL	Lipoprotein particles and their constituents	Nightingale Health	MAR00634	Liver_LCAT1	Lecithin-Cholesterol Acyltransferase (Phosphatidylcholine)	Glycerophospholipid metabolism	Glyceride and phospholipid metabolism	36364	0.0674654	0.0045556	5.45747e-38	2.90064e-34	Yes	118244	0.080955	0.00652711	2.65895e-165	2.4827e-164	0.0876758	0.00768633	5.652e-63	7.49866e-59	Yes	0.106669	0.0113356	3.20263e-286	5.00605e-285
met_1_stearoyl_2_docosapentaenoyl_GPC_18_0_22_5n3ASTERISK ~ MAR00150	Heart	met_1_stearoyl_2_docosapentaenoyl_GPC_18_0_22_5n3ASTERISK	1-stearoyl-2-docosapentaenoyl-GPC (18:0/22:5n3)*	Glycerides and phospholipids	Metabolon HD4	MAR00150	Heart_DESAT18_7	Fatty Acyl Coenzyme A Desaturase (N-C18:1CoA -> N-C18:2CoA)	Fatty acid biosynthesis	Fatty acid metabolism	8113	-0.145471	0.0213092	5.60783e-38	2.97581e-34	Yes	NA	NA	NA	NA	NA	0.0816669	0.00664255	7.70889e-13	9.22258e-10	Yes	NA	NA	NA	NA
met_5alpha_androstan_3alpha_17beta_diol_monosulfate_2 ~ MAR04150	Liver	met_5alpha_androstan_3alpha_17beta_diol_monosulfate_2	5alpha-androstan-3alpha 17beta-diol monosulfate (2)	Steroids and Sterols	Metabolon HD4	MAR04150	Liver_EX_HC02195e_bc	Exchange of Tauroursodeoxycholate	Exchange/demand reactions	Bile Acid metabolism	4620	-0.190275	0.0371308	5.81933e-38	3.08314e-34	Yes	NA	NA	NA	NA	NA	0.000225148	5.13575e-08	0.988027	0.999639	No	NA	NA	NA	NA
VLDL_FC_pct ~ MAR13085	Liver	VLDL_FC_pct	Free cholesterol to total lipids ratio in VLDL	Lipoprotein particles and their constituents	Nightingale Health	MAR13085	Liver_TAGt	Triacylglycerol Transport	Transport reactions	Glyceride and phospholipid metabolism	30849	-0.0729408	0.0053613	6.04879e-38	3.19962e-34	Yes	117801	-0.0305808	0.000936972	4.33451e-25	7.69847e-25	-0.10732	0.0115487	6.56993e-80	1.41792e-75	Yes	-0.0388556	0.0015128	1.72586e-39	3.45601e-39
met_X___23293 ~ MAR04480	Heart	met_X___23293	X - 23293	Unknown	Metabolon HD4	MAR04480	Heart_r0345	ATP:AMP Phosphotransferase Ec:2.7.4.11	Purine metabolism	Nucleotide metabolism	7646	-0.149079	0.0225781	6.23696e-38	3.29392e-34	Yes	NA	NA	NA	NA	NA	0.0153927	0.000240262	0.186614	0.930808	No	NA	NA	NA	NA
met_palmitoyl_ethanolamide ~ MAR10213	Heart	met_palmitoyl_ethanolamide	palmitoyl ethanolamide	Fatty acids	Metabolon HD4	MAR10213	Heart_EX_C11695e_bc	Exchange of Anandamide	Exchange/demand reactions	Fatty acid metabolism	8107	-0.145664	0.0212901	6.45387e-38	3.40309e-34	Yes	NA	NA	NA	NA	NA	-0.00150688	2.24434e-06	0.895416	0.99697	No	NA	NA	NA	NA
met_ethylmalonate ~ MAR03426	Brain	met_ethylmalonate	ethylmalonate	Amino Acids	Metabolon HD4	MAR03426	Brain_HMR_3426	Enoyl Coenzyme A Hydratase	Beta oxidation of even-chain fatty acids (mitochondrial)	Fatty acid metabolism	8112	-0.145141	0.0211863	9.22398e-38	4.85607e-34	Yes	NA	NA	NA	NA	NA	-0.0854582	0.00731224	5.49499e-14	7.33612e-11	Yes	NA	NA	NA	NA
met_1_1_enyl_stearoyl_2_arachidonoyl_GPC_P_18_0_20_4 ~ MAR00568	Brain	met_1_1_enyl_stearoyl_2_arachidonoyl_GPC_P_18_0_20_4	1-(1-enyl-stearoyl)-2-arachidonoyl-GPC (P-18:0/20:4)	Glycerides and phospholipids	Metabolon HD4	MAR00568	Brain_EX_arachde_csf	Exchange of Nc20:4	Exchange/demand reactions	Fatty acid metabolism	8041	-0.14667	0.0213621	9.41583e-38	4.94925e-34	Yes	NA	NA	NA	NA	NA	-0.0118622	0.00014394	0.294361	0.95492	No	NA	NA	NA	NA
M_HDL_FC_pct_C ~ MAR00262	Liver	M_HDL_FC_pct_C	Free cholesterol to total cholesterol ratio in medium HDL	Lipoprotein particles and their constituents	Nightingale Health	MAR00262	Liver_OCDCEAtr	Fatty Acid Transport via Diffusion (Oleate)	Transport reactions	Fatty acid metabolism	37131	0.0665477	0.00442837	1.01981e-37	5.35198e-34	Yes	118743	0.0812985	0.00660161	7.52814e-168	7.1104e-167	0.0892273	0.00796225	1.63266e-66	2.50974e-62	Yes	0.115667	0.0133436	<2.225x10-308	<2.225x10-308
met_succinylcarnitine ~ MAR04677	Adipocytes	met_succinylcarnitine	succinylcarnitine	Carbohydrates	Metabolon HD4	MAR04677	Adipocytes_C4tmc	Transport of Bytyrylcarnitine into Mitochondrial Matrix	Transport reactions	Fatty acid metabolism	8012	0.145882	0.0214175	1.03904e-37	5.44436e-34	Yes	NA	NA	NA	NA	NA	0.00213805	4.48361e-06	0.853456	0.995581	No	NA	NA	NA	NA
met_X___21607 ~ MAR01726	Liver	met_X___21607	X - 21607	Unknown	Metabolon HD4	MAR01726	Liver_r0651	Chenodeoxycholate:Coa Ligase (AMP-Forming) Bile Acid Biosynthesis	Bile acid biosynthesis	Bile Acid metabolism	7763	0.150006	0.0220678	1.10277e-37	5.76922e-34	Yes	NA	NA	NA	NA	NA	-0.00929191	8.50351e-05	0.428321	0.971411	No	NA	NA	NA	NA
met_X___21792 ~ MAR11305	Skeletal Muscle	met_X___21792	X - 21792	Unknown	Metabolon HD4	MAR11305	Muscle_FAS180	Fatty acid synthase (C16->C18)	Fatty acid biosynthesis	Fatty acid metabolism	7839	-0.146607	0.0218412	1.21073e-37	6.32406e-34	Yes	NA	NA	NA	NA	NA	0.00746549	5.5372e-05	0.520785	0.979001	No	NA	NA	NA	NA
met_X___21792 ~ MAR00154	Brain	met_X___21792	X - 21792	Unknown	Metabolon HD4	MAR00154	Brain_RE2649C	Acyl Coenzyme A Hydrolase (Propanoyl-CoA)	Acyl-CoA hydrolysis	Fatty acid metabolism	7839	0.14892	0.0218351	1.23912e-37	6.46221e-34	Yes	NA	NA	NA	NA	NA	-0.0362613	0.00130235	0.0018384	0.287275	No	NA	NA	NA	NA
met_imidazole_lactate ~ MAR06725	Brain	met_imidazole_lactate	imidazole lactate	Amino Acids	Metabolon HD4	MAR06725	Brain_PHETA1	Phenylalanine Transaminase	Phenylalanine, tyrosine and tryptophan biosynthesis	Amino acid and amine metabolism	8059	0.146836	0.0212472	1.24345e-37	6.47468e-34	Yes	NA	NA	NA	NA	NA	0.0549731	0.00294381	2.0298e-06	0.00107611	No	NA	NA	NA	NA
Omega_3_pct ~ MAR00181	Skeletal Muscle	Omega_3_pct	Ratio of omega-3 fatty acids to total fatty acids	Fatty acids	Nightingale Health	MAR00181	Muscle_DESAT20_1	Fatty Acyl Coenzyme A Desaturase (N-C20:3CoA -> N-C20:4CoA)	Fatty acid biosynthesis	Fatty acid metabolism	36821	0.0667041	0.00444936	1.37869e-37	7.16771e-34	Yes	118331	0.174332	0.0304687	<2.225x10-308	<2.225x10-308	0.068819	0.00473357	6.97276e-40	4.36149e-36	Yes	0.178917	0.0320605	<2.225x10-308	<2.225x10-308
HDL_CE_pct_C ~ MAR00736	Liver	HDL_CE_pct_C	Esterified cholesterol to total cholesterol ratio in HDL	Lipoprotein particles and their constituents	Nightingale Health	MAR00736	Liver_SMS	Sphingomyelin Synthase (Homo Sapiens)	Sphingolipid metabolism	Glyceride and phospholipid metabolism	36364	-0.0670707	0.00450168	1.4696e-37	7.62841e-34	Yes	118244	-0.084712	0.00714551	7.99197e-181	8.26511e-180	-0.0763066	0.00581546	4.84053e-48	3.98351e-44	Yes	-0.0932249	0.00864891	1.35205e-218	1.40439e-217
met_X___21792 ~ MAR00341	Skeletal Muscle	met_X___21792	X - 21792	Unknown	Metabolon HD4	MAR00341	Muscle_FACOAL260	Fatty-Acid- Coenzyme A Ligase (N-C26:0)	Fatty acid activation (cytosolic)	Fatty acid metabolism	7839	-0.145391	0.0217571	1.67054e-37	8.65798e-34	Yes	NA	NA	NA	NA	NA	-0.0230969	0.000526481	0.0476731	0.820076	No	NA	NA	NA	NA
met_X___21735 ~ MAR00362	Liver	met_X___21735	X - 21735	Unknown	Metabolon HD4	MAR00362	Liver_HMR_0362	Acyl Coenzyme A Hydrolase [(5Z,8Z,11Z,14Z,17Z)-Eicosapentaenoyl-CoA]	Acyl-CoA hydrolysis	Fatty acid metabolism	7516	0.151742	0.0226464	1.77659e-37	9.19332e-34	Yes	NA	NA	NA	NA	NA	0.182701	0.0335003	6.86134e-55	7.21299e-51	Yes	NA	NA	NA	NA
met_2_arachidonoyl_GPC_20_4ASTERISK ~ MAR00145	Heart	met_2_arachidonoyl_GPC_20_4ASTERISK	2-arachidonoyl-GPC (20:4)*	Glycerides and phospholipids	Metabolon HD4	MAR00145	Heart_DESAT18_10	Fatty Acyl Coenzyme A Desaturase (N-C18:2CoA -> N-C18:3CoA)	Fatty acid biosynthesis	Fatty acid metabolism	8038	-0.144471	0.0211929	1.88972e-37	9.76354e-34	Yes	NA	NA	NA	NA	NA	-0.187987	0.0354472	6.93278e-62	8.9655e-58	Yes	NA	NA	NA	NA
met_kynurenine ~ MAR05494	Adipocytes	met_kynurenine	kynurenine	Amino Acids	Metabolon HD4	MAR05494	Adipocytes_r1579	L-Glutamine/L-Proline Reversible Antiport	Transport reactions	Amino acid and amine metabolism	8098	0.14539	0.0210159	2.03638e-37	1.0505e-33	Yes	NA	NA	NA	NA	NA	0.143508	0.0203602	2.71859e-36	1.4865e-32	Yes	NA	NA	NA	NA
VLDL_FC_pct ~ MAR11281	Liver	VLDL_FC_pct	Free cholesterol to total lipids ratio in VLDL	Lipoprotein particles and their constituents	Nightingale Health	MAR11281	Liver_EX_sphmyln_hse_bc	Exchange of Sphingomyelin	Exchange/demand reactions	Glyceride and phospholipid metabolism	30849	0.0725828	0.00528272	2.06069e-37	1.0614e-33	Yes	117801	0.029045	0.000845391	8.54992e-23	1.47214e-22	0.082322	0.00686349	4.02319e-48	3.31926e-44	Yes	0.0306257	0.000939825	3.67512e-25	6.06244e-25
met_pregnen_diol_disulfateASTERISK ~ MAR09074	Liver	met_pregnen_diol_disulfateASTERISK	pregnen-diol disulfate*	Steroids and Sterols	Metabolon HD4	MAR09074	Liver_EX_so4e_bc	Exchange of Sulfate	Exchange/demand reactions	Proteoglycans and glycosaminoglycan metabolism	8115	-0.144767	0.0209452	2.32009e-37	1.19283e-33	Yes	NA	NA	NA	NA	NA	0.0303907	0.000922901	0.00763758	0.550789	No	NA	NA	NA	NA
M_LDL_TG ~ MAR06646	Liver	M_LDL_TG	Triglycerides in medium LDL	Lipoprotein particles and their constituents	Nightingale Health	MAR06646	Liver_RADH	Retinal Dehydrogenase	Retinol metabolism	Vitamin A metabolism	37023	-0.0663247	0.00439725	2.32303e-37	1.19283e-33	Yes	119171	-0.0617546	0.00379921	1.22038e-97	6.60299e-97	0.0362404	0.00131292	3.08005e-12	3.46359e-09	Yes	0.0392937	0.00153852	1.40407e-40	2.83988e-40
met_X___24439 ~ MAR00145	Heart	met_X___24439	X - 24439	Unknown	Metabolon HD4	MAR00145	Heart_DESAT18_10	Fatty Acyl Coenzyme A Desaturase (N-C18:2CoA -> N-C18:3CoA)	Fatty acid biosynthesis	Fatty acid metabolism	6643	0.158146	0.0254817	2.54728e-37	1.30597e-33	Yes	NA	NA	NA	NA	NA	0.190163	0.0376741	1.14846e-54	1.19194e-50	Yes	NA	NA	NA	NA
met_X___23293 ~ MAR00465	Heart	met_X___23293	X - 23293	Unknown	Metabolon HD4	MAR00465	Heart_ELAIDCRNt	Transport of (9E)-Octadecenoylcarnitine, Mitochondrial	Fatty acid oxidation	Fatty acid metabolism	7646	-0.151079	0.022177	2.78889e-37	1.42764e-33	Yes	NA	NA	NA	NA	NA	0.058046	0.00335745	7.78217e-07	0.000445636	No	NA	NA	NA	NA
met_1_palmitoyl_2_docosahexaenoyl_GPE_16_0_22_6ASTERISK ~ MAR09850	Liver	met_1_palmitoyl_2_docosahexaenoyl_GPE_16_0_22_6ASTERISK	1-palmitoyl-2-docosahexaenoyl-GPE (16:0/22:6)*	Glycerides and phospholipids	Metabolon HD4	MAR09850	Liver_EX_g3pce_bc	Exchange of Glycerophosphocholine	Exchange/demand reactions	Glyceride and phospholipid metabolism	8113	-0.144754	0.0208704	3.18619e-37	1.62852e-33	Yes	NA	NA	NA	NA	NA	-0.169089	0.028121	1.00448e-49	8.61444e-46	Yes	NA	NA	NA	NA
met_succinylcarnitine ~ MAR02630	Adipocytes	met_succinylcarnitine	succinylcarnitine	Carbohydrates	Metabolon HD4	MAR02630	Adipocytes_C160CPT2	Carnitine Transferase (Palmitoyl-CoA), Mitochondrial	Carnitine shuttle (mitochondrial)	Fatty acid metabolism	8012	0.145057	0.0211002	3.59315e-37	1.83372e-33	Yes	NA	NA	NA	NA	NA	-0.0240164	0.000570384	0.0371925	0.791515	No	NA	NA	NA	NA
Omega_3_pct ~ MAR00186	Heart	Omega_3_pct	Ratio of omega-3 fatty acids to total fatty acids	Fatty acids	Nightingale Health	MAR00186	Heart_DESAT20_2	Fatty Acyl Coenzyme A Desaturase (N-C20:4CoA -> N-C20:5CoA)	Fatty acid biosynthesis	Fatty acid metabolism	36821	0.066288	0.00439496	3.79298e-37	1.93274e-33	Yes	118331	0.170229	0.0290438	<2.225x10-308	<2.225x10-308	0.0562758	0.00316954	3.04488e-27	1.09524e-23	Yes	0.143777	0.020707	<2.225x10-308	<2.225x10-308
met_1_stearoyl_2_docosapentaenoyl_GPC_18_0_22_5n3ASTERISK ~ MAR00150	Skeletal Muscle	met_1_stearoyl_2_docosapentaenoyl_GPC_18_0_22_5n3ASTERISK	1-stearoyl-2-docosapentaenoyl-GPC (18:0/22:5n3)*	Glycerides and phospholipids	Metabolon HD4	MAR00150	Muscle_DESAT18_7	Fatty Acyl Coenzyme A Desaturase (N-C18:1CoA -> N-C18:2CoA)	Fatty acid biosynthesis	Fatty acid metabolism	8113	-0.1446	0.0207734	4.67894e-37	2.38055e-33	Yes	NA	NA	NA	NA	NA	0.0721031	0.00528478	1.66077e-10	1.5499e-07	Yes	NA	NA	NA	NA
M_LDL_TG ~ MAR00736	Liver	M_LDL_TG	Triglycerides in medium LDL	Lipoprotein particles and their constituents	Nightingale Health	MAR00736	Liver_SMS	Sphingomyelin Synthase (Homo Sapiens)	Sphingolipid metabolism	Glyceride and phospholipid metabolism	37023	0.0660143	0.00435858	4.78809e-37	2.43236e-33	Yes	119171	0.0557934	0.00310018	5.34637e-80	2.23426e-79	0.0735262	0.00540839	1.42208e-45	1.08788e-41	Yes	0.067129	0.00448631	5.50049e-115	2.77611e-114
met_1_palmitoyl_2_arachidonoyl_GPC_16_0_20_4 ~ MAR00958	Brain	met_1_palmitoyl_2_arachidonoyl_GPC_16_0_20_4	1-palmitoyl-2-arachidonoyl-GPC (16:0/20:4)	Glycerides and phospholipids	Metabolon HD4	MAR00958	Brain_ALOX5	Arachidonate 5-Lipoxygenase	Arachidonic acid metabolism	Fatty acid metabolism	8114	0.143492	0.0207533	5.01241e-37	2.54244e-33	Yes	NA	NA	NA	NA	NA	-0.00227427	5.15277e-06	0.842049	0.995159	No	NA	NA	NA	NA
met_1_palmitoyl_2_arachidonoyl_GPC_16_0_20_4 ~ MAR08943	Brain	met_1_palmitoyl_2_arachidonoyl_GPC_16_0_20_4	1-palmitoyl-2-arachidonoyl-GPC (16:0/20:4)	Glycerides and phospholipids	Metabolon HD4	MAR08943	Brain_FATP5t	Fatty Acid Electroneutral Transport (Arachidonate)	Transport reactions	Fatty acid metabolism	8114	-0.143715	0.0207303	5.48989e-37	2.7804e-33	Yes	NA	NA	NA	NA	NA	0.00931049	8.84639e-05	0.408975	0.969488	No	NA	NA	NA	NA
met_X___12824 ~ MAR00799	Heart	met_X___12824	X - 12824	Unknown	Metabolon HD4	MAR00799	Heart_FAOXC183806m	Beta Oxidation of Fatty Acid (Gamma-Linolenoyl-CoA)	Fatty acid oxidation	Fatty acid metabolism	7538	-0.150436	0.0222894	5.63411e-37	2.84911e-33	Yes	NA	NA	NA	NA	NA	-0.0139316	0.000199111	0.232471	0.942986	No	NA	NA	NA	NA
met_X___24309 ~ MAR00223	Skeletal Muscle	met_X___24309	X - 24309	Unknown	Metabolon HD4	MAR00223	Muscle_HDCAc	Hydrolysis of Hexadecenoyl Coenzyme A (N-C16:1CoA) to Hexadecanoate	Acyl-CoA hydrolysis	Fatty acid metabolism	8052	-0.142828	0.0208712	5.81686e-37	2.93707e-33	Yes	NA	NA	NA	NA	NA	0.00623021	3.87081e-05	0.58636	0.983655	No	NA	NA	NA	NA
met_X___23293 ~ MAR00818	Heart	met_X___23293	X - 23293	Unknown	Metabolon HD4	MAR00818	Heart_FAOXC18480m	Beta Oxidation of Fatty Acid [(6Z,9Z,12Z,15Z)-Octadecatetraenoyl-CoA]	Fatty acid oxidation	Fatty acid metabolism	7646	-0.14792	0.0219773	5.88034e-37	2.96463e-33	Yes	NA	NA	NA	NA	NA	-0.11588	0.0136818	1.52791e-23	4.35632e-20	Yes	NA	NA	NA	NA
met_X___24309 ~ MAR00341	Skeletal Muscle	met_X___24309	X - 24309	Unknown	Metabolon HD4	MAR00341	Muscle_FACOAL260	Fatty-Acid- Coenzyme A Ligase (N-C26:0)	Fatty acid activation (cytosolic)	Fatty acid metabolism	8052	-0.143326	0.0208436	6.48251e-37	3.26329e-33	Yes	NA	NA	NA	NA	NA	-0.00776329	5.90657e-05	0.501492	0.977533	No	NA	NA	NA	NA
Omega_3_pct ~ MAR02368	Brain	Omega_3_pct	Ratio of omega-3 fatty acids to total fatty acids	Fatty acids	Nightingale Health	MAR02368	Brain_HMR_2368	Linoleoyl Coenzyme A, Ferrocytochrome B5:Oxygen Oxidoreductase (6, 7 Cis-Dehydrogenating)	Omega-6 fatty acid metabolism	Fatty acid metabolism	36821	0.0660723	0.00436471	6.65948e-37	3.34732e-33	Yes	118331	0.174651	0.0305804	<2.225x10-308	<2.225x10-308	0.0199563	0.00039736	0.0001306	0.0419941	No	0.0522768	0.00273495	2.68387e-70	7.67501e-70
met_X___21735 ~ MAR00248	Liver	met_X___21735	X - 21735	Unknown	Metabolon HD4	MAR00248	Liver_OCDCAtr	Fatty Acid Transport via Diffusion (Stearate)	Transport reactions	Fatty acid metabolism	7516	0.150962	0.0222854	6.70092e-37	3.36307e-33	Yes	NA	NA	NA	NA	NA	-0.0318321	0.00100453	0.00736587	0.543665	No	NA	NA	NA	NA
met_X___21607 ~ MAR00975	Skeletal Muscle	met_X___21607	X - 21607	Unknown	Metabolon HD4	MAR00975	Muscle_FAOXC241181x	Beta Oxidation of Long Chain Fatty Acid [(15Z)-Tetracosenoyl-CoA], peroxisome	Fatty acid oxidation	Fatty acid metabolism	7763	-0.147611	0.0215773	7.08995e-37	3.55297e-33	Yes	NA	NA	NA	NA	NA	0.000855352	7.38317e-07	0.941167	0.998203	No	NA	NA	NA	NA
met_X___21735 ~ MAR00361	Liver	met_X___21735	X - 21735	Unknown	Metabolon HD4	MAR00361	Liver_FACOAL205	Fatty-Acid- Coenzyme A Ligase (EPA)	Fatty acid activation (cytosolic)	Fatty acid metabolism	7516	0.151247	0.0222694	7.10566e-37	3.5555e-33	Yes	NA	NA	NA	NA	NA	0.170325	0.0291048	8.08584e-48	6.6042e-44	Yes	NA	NA	NA	NA
met_1_palmitoyl_2_arachidonoyl_GPC_16_0_20_4 ~ MAR00354	Adipocytes	met_1_palmitoyl_2_arachidonoyl_GPC_16_0_20_4	1-palmitoyl-2-arachidonoyl-GPC (16:0/20:4)	Glycerides and phospholipids	Metabolon HD4	MAR00354	Adipocytes_HMR_0354	Acyl Coenzyme A Hydrolase [(6Z,9Z,12Z,15Z)-Octadecatetraenoyl-CoA]	Acyl-CoA hydrolysis	Fatty acid metabolism	8114	-0.144377	0.0206598	7.25753e-37	3.62604e-33	Yes	NA	NA	NA	NA	NA	-0.0677821	0.00466364	1.94864e-09	1.59277e-06	No	NA	NA	NA	NA
met_1_arachidonoyl_GPA_20_4 ~ MAR00743	Liver	met_1_arachidonoyl_GPA_20_4	1-arachidonoyl-GPA (20:4)	Glycerides and phospholipids	Metabolon HD4	MAR00743	Liver_FAEL183	Fatty-Acyl Coenzyme A Elongation (N-C18:3CoA)	Fatty acid biosynthesis	Fatty acid metabolism	7804	0.145605	0.0214365	7.90513e-37	3.94369e-33	Yes	NA	NA	NA	NA	NA	0.178007	0.0317758	5.07917e-54	5.12458e-50	Yes	NA	NA	NA	NA
met_1_eicosapentaenoyl_GPC_20_5ASTERISK ~ MAR00149	Heart	met_1_eicosapentaenoyl_GPC_20_5ASTERISK	1-eicosapentaenoyl-GPC (20:5)*	Glycerides and phospholipids	Metabolon HD4	MAR00149	Heart_DESAT18_6	Fatty Acyl Coenzyme A Desaturase (N-C18:1CoA -> N-C18:2CoA)	Fatty acid biosynthesis	Fatty acid metabolism	8114	0.141175	0.0206285	8.21692e-37	4.09311e-33	Yes	NA	NA	NA	NA	NA	0.0448216	0.00199451	8.76324e-05	0.0301057	No	NA	NA	NA	NA
met_1_dihomo_linolenoyl_GPE_20_3n3_or_6ASTERISK ~ MAR00150	Skeletal Muscle	met_1_dihomo_linolenoyl_GPE_20_3n3_or_6ASTERISK	1-dihomo-linolenoyl-GPE (20:3n3 or 6)*	Glycerides and phospholipids	Metabolon HD4	MAR00150	Muscle_DESAT18_7	Fatty Acyl Coenzyme A Desaturase (N-C18:1CoA -> N-C18:2CoA)	Fatty acid biosynthesis	Fatty acid metabolism	7348	0.151326	0.0226762	8.29145e-37	4.12407e-33	Yes	NA	NA	NA	NA	NA	-0.0748373	0.00567977	2.69228e-10	2.4392e-07	Yes	NA	NA	NA	NA
met_X___23293 ~ MAR00788	Heart	met_X___23293	X - 23293	Unknown	Metabolon HD4	MAR00788	Heart_FAOXC18280m	Beta Oxidation of Fatty Acid [(6Z,9Z)-Octadecadienoyl-CoA]	Fatty acid oxidation	Fatty acid metabolism	7646	-0.148177	0.021878	8.51799e-37	4.23043e-33	Yes	NA	NA	NA	NA	NA	0.0592219	0.00327009	1.08288e-06	0.000603037	No	NA	NA	NA	NA
met_X___16935 ~ MAR01726	Liver	met_X___16935	X - 16935	Unknown	Metabolon HD4	MAR01726	Liver_r0651	Chenodeoxycholate:Coa Ligase (AMP-Forming) Bile Acid Biosynthesis	Bile acid biosynthesis	Bile Acid metabolism	7993	0.144943	0.0208898	1.0118e-36	5.01758e-33	Yes	NA	NA	NA	NA	NA	0.00892059	7.8734e-05	0.439505	0.97231	No	NA	NA	NA	NA
met_X___17337 ~ MAR01675	Heart	met_X___17337	X - 17337	Unknown	Metabolon HD4	MAR01675	Heart_PTE4x	Peroxisomal Acyl Coenzyme A Thioesterase (Phytanoyl-CoA)	Fatty acid oxidation	Fatty acid metabolism	8064	-0.142371	0.020677	1.12294e-36	5.56047e-33	Yes	NA	NA	NA	NA	NA	-0.0789824	0.00623679	4.45329e-12	4.94977e-09	Yes	NA	NA	NA	NA
M_HDL_CE_pct ~ MAR09850	Liver	M_HDL_CE_pct	Cholesterol esters to total lipids ratio in medium HDL	Lipoprotein particles and their constituents	Nightingale Health	MAR09850	Liver_EX_g3pce_bc	Exchange of Glycerophosphocholine	Exchange/demand reactions	Glyceride and phospholipid metabolism	37148	0.0655175	0.0042937	1.22951e-36	6.07916e-33	Yes	118509	0.0461287	0.00212611	3.97641e-55	1.13394e-54	0.0680657	0.00463504	2.03069e-39	1.24629e-35	Yes	0.0517019	0.00266665	1.0726e-68	3.01375e-68
M_HDL_FC_pct_C ~ MAR00629	Liver	M_HDL_FC_pct_C	Free cholesterol to total cholesterol ratio in medium HDL	Lipoprotein particles and their constituents	Nightingale Health	MAR00629	Liver_PCHOLP_hs	Choline Phosphatase	Glycerophospholipid metabolism	Glyceride and phospholipid metabolism	37131	-0.0655007	0.00429177	1.32254e-36	6.52941e-33	Yes	118743	-0.0866917	0.00749561	2.19349e-190	2.489e-189	-0.0784063	0.00615065	9.51203e-52	8.83149e-48	Yes	-0.103116	0.0106131	4.12975e-269	5.68281e-268
met_X___24309 ~ MAR00313	Adipocytes	met_X___24309	X - 24309	Unknown	Metabolon HD4	MAR00313	Adipocytes_DOCOSACT	Transport and activation of Docosanoic Acid	Fatty acid activation (cytosolic)	Fatty acid metabolism	8052	0.144699	0.020647	1.40376e-36	6.92015e-33	Yes	NA	NA	NA	NA	NA	0.00297644	8.66398e-06	0.796852	0.993369	No	NA	NA	NA	NA
met_1_palmitoyl_2_meadoyl_GPC_16_0_20_3n9ASTERISK ~ MAR00150	Heart	met_1_palmitoyl_2_meadoyl_GPC_16_0_20_3n9ASTERISK	1-palmitoyl-2-meadoyl-GPC (16:0/20:3n9)*	Glycerides and phospholipids	Metabolon HD4	MAR00150	Heart_DESAT18_7	Fatty Acyl Coenzyme A Desaturase (N-C18:1CoA -> N-C18:2CoA)	Fatty acid biosynthesis	Fatty acid metabolism	7005	-0.156834	0.0236583	1.45935e-36	7.18359e-33	Yes	NA	NA	NA	NA	NA	0.0948653	0.0088957	1.20819e-14	1.72237e-11	Yes	NA	NA	NA	NA
met_1_oleoyl_2_dihomo_linolenoyl_GPC_18_1_20_3ASTERISK ~ MAR00181	Brain	met_1_oleoyl_2_dihomo_linolenoyl_GPC_18_1_20_3ASTERISK	1-oleoyl-2-dihomo-linolenoyl-GPC (18:1/20:3)*	Glycerides and phospholipids	Metabolon HD4	MAR00181	Brain_DESAT20_1	Fatty Acyl Coenzyme A Desaturase (N-C20:3CoA -> N-C20:4CoA)	Fatty acid biosynthesis	Fatty acid metabolism	8066	-0.145778	0.0205862	1.5717e-36	7.72521e-33	Yes	NA	NA	NA	NA	NA	-0.0109415	0.000115391	0.347108	0.962235	No	NA	NA	NA	NA
met_2_arachidonoyl_GPC_20_4ASTERISK ~ MAR00743	Skeletal Muscle	met_2_arachidonoyl_GPC_20_4ASTERISK	2-arachidonoyl-GPC (20:4)*	Glycerides and phospholipids	Metabolon HD4	MAR00743	Muscle_FAEL183	Fatty-Acyl Coenzyme A Elongation (N-C18:3CoA)	Fatty acid biosynthesis	Fatty acid metabolism	8038	0.143121	0.0206518	1.57857e-36	7.74757e-33	Yes	NA	NA	NA	NA	NA	0.0631613	0.00410456	2.09455e-08	1.50782e-05	No	NA	NA	NA	NA
met_X___21471 ~ MAR04151	Liver	met_X___21471	X - 21471	Unknown	Metabolon HD4	MAR04151	Liver_EX_HC02196e_bc	Exchange of Glycoursodeoxycholate	Exchange/demand reactions	Bile Acid metabolism	7644	0.147301	0.021709	1.58347e-36	7.76018e-33	Yes	NA	NA	NA	NA	NA	0.0380736	0.00145113	0.00116685	0.216426	No	NA	NA	NA	NA
met_X___24309 ~ MAR11749	Heart	met_X___24309	X - 24309	Unknown	Metabolon HD4	MAR11749	Heart_EIC21114TRc	Hydrolysis of Trans, Cis, Cis-2, 11, 14-Eicosatrienoyl Coenzyme A to Trans, Cis, Cis-2, 11, 14-Eicosatrienoic Acid	Fatty acid oxidation	Fatty acid metabolism	8052	-0.142969	0.0205908	1.75028e-36	8.56505e-33	Yes	NA	NA	NA	NA	NA	-0.00777709	5.94882e-05	0.499966	0.97739	No	NA	NA	NA	NA
Unsaturation ~ MAR08943	Brain	Unsaturation	Estimated degree of fatty acid unsaturation	Fatty acids	Nightingale Health	MAR08943	Brain_FATP5t	Fatty Acid Electroneutral Transport (Arachidonate)	Transport reactions	Fatty acid metabolism	36906	-0.06557	0.00430223	1.7708e-36	8.65276e-33	Yes	119999	-0.0800735	0.00641533	8.16813e-165	7.49816e-164	0.00630125	3.96992e-05	0.226125	0.941377	No	0.00229009	5.24839e-06	0.434617	0.455852
met_1_oleoyl_2_linoleoyl_GPC_18_1_18_2ASTERISK ~ MAR00181	Brain	met_1_oleoyl_2_linoleoyl_GPC_18_1_18_2ASTERISK	1-oleoyl-2-linoleoyl-GPC (18:1/18:2)*	Glycerides and phospholipids	Metabolon HD4	MAR00181	Brain_DESAT20_1	Fatty Acyl Coenzyme A Desaturase (N-C20:3CoA -> N-C20:4CoA)	Fatty acid biosynthesis	Fatty acid metabolism	8043	-0.146481	0.0206123	1.84367e-36	8.99567e-33	Yes	NA	NA	NA	NA	NA	-0.0215554	0.000443493	0.0657107	0.851982	No	NA	NA	NA	NA
met_1_stearoyl_2_arachidonoyl_GPI_18_0_20_4 ~ MAR00152	Liver	met_1_stearoyl_2_arachidonoyl_GPI_18_0_20_4	1-stearoyl-2-arachidonoyl-GPI (18:0/20:4)	Glycerides and phospholipids	Metabolon HD4	MAR00152	Liver_DESAT18_9	Fatty Acyl Coenzyme A Desaturase (N-C18:2CoA -> N-C18:3CoA)	Fatty acid biosynthesis	Fatty acid metabolism	8097	0.142252	0.0204597	1.89298e-36	9.22273e-33	Yes	NA	NA	NA	NA	NA	0.136443	0.018739	1.68662e-33	8.22827e-30	Yes	NA	NA	NA	NA
met_1_palmitoyl_2_docosahexaenoyl_GPE_16_0_22_6ASTERISK ~ MAR00622	Liver	met_1_palmitoyl_2_docosahexaenoyl_GPE_16_0_22_6ASTERISK	1-palmitoyl-2-docosahexaenoyl-GPE (16:0/22:6)*	Glycerides and phospholipids	Metabolon HD4	MAR00622	Liver_PSSA2_hs	Phosphatidylserine Synthase (Phosphatidylethanolamine)	Glycerophospholipid metabolism	Glyceride and phospholipid metabolism	8113	-0.143225	0.0204048	2.01252e-36	9.79083e-33	Yes	NA	NA	NA	NA	NA	-0.174334	0.0292657	1.05026e-51	9.72351e-48	Yes	NA	NA	NA	NA
met_X___12824 ~ MAR02035	Skeletal Muscle	met_X___12824	X - 12824	Unknown	Metabolon HD4	MAR02035	Muscle_r0310	Palmitoyl Coenzyme A:Oxygen 2-Oxidoreductase	Fatty acid oxidation	Fatty acid metabolism	7538	-0.150619	0.0219201	2.19534e-36	1.06647e-32	Yes	NA	NA	NA	NA	NA	-0.144811	0.0204046	5.80763e-34	2.92977e-30	Yes	NA	NA	NA	NA
met_X___24309 ~ MAR01641	Adipocytes	met_X___24309	X - 24309	Unknown	Metabolon HD4	MAR01641	Adipocytes_PPAtm	Propionate Transport, Diffusion	Transport reactions	Fatty acid metabolism	8052	0.143486	0.0205124	2.38157e-36	1.15525e-32	Yes	NA	NA	NA	NA	NA	-0.0390061	0.00136961	0.00120502	0.221128	No	NA	NA	NA	NA
M_HDL_CE_pct ~ MAR00649	Liver	M_HDL_CE_pct	Cholesterol esters to total lipids ratio in medium HDL	Lipoprotein particles and their constituents	Nightingale Health	MAR00649	Liver_ETHP	Ethanolamine Phosphate Phosphatase	Glycerophospholipid metabolism	Glyceride and phospholipid metabolism	37148	-0.0652359	0.0042574	2.43002e-36	1.17704e-32	Yes	118509	-0.043726	0.00190804	1.18893e-49	3.05459e-49	-0.0664627	0.00441941	1.16166e-37	6.73611e-34	Yes	-0.0492522	0.00242091	1.57987e-62	4.05031e-62
met_X___24439 ~ MAR00348	Heart	met_X___24439	X - 24439	Unknown	Metabolon HD4	MAR00348	Heart_LNLNCAt	Fatty Acid Transport via Diffusion (Linolenate)	Transport reactions	Fatty acid metabolism	6643	0.156003	0.0247866	2.45284e-36	1.18637e-32	Yes	NA	NA	NA	NA	NA	0.143937	0.0209557	6.32451e-31	2.75545e-27	Yes	NA	NA	NA	NA
met_succinylcarnitine ~ MAR03106	Skeletal Muscle	met_succinylcarnitine	succinylcarnitine	Carbohydrates	Metabolon HD4	MAR03106	Muscle_HMR_3106	HMR_3106	Transport reactions	Fatty acid metabolism	8012	-0.144492	0.0206008	2.53157e-36	1.22267e-32	Yes	NA	NA	NA	NA	NA	0.164453	0.0269628	3.77008e-47	3.04869e-43	Yes	NA	NA	NA	NA
LA_pct ~ MAR00348	Adipocytes	LA_pct	Ratio of 18:2 linoleic acid to total fatty acids	Fatty acids	Nightingale Health	MAR00348	Adipocytes_LNLNCAt	Fatty Acid Transport via Diffusion (Linolenate)	Transport reactions	Fatty acid metabolism	36830	0.0654796	0.00428839	2.70152e-36	1.30287e-32	Yes	118346	0.0548731	0.00301043	3.29137e-77	1.30854e-76	0.0174104	0.000303182	0.000832588	0.173153	No	0.022771	0.000518405	1.22709e-14	1.72996e-14
met_5_methyluridine_ribothymidine ~ MAR09300	Heart	met_5_methyluridine_ribothymidine	5-methyluridine (ribothymidine)	Nucleotides	Metabolon HD4	MAR09300	Heart_EX_dgsne_bc	Exchange of Deoxyguanosine	Exchange/demand reactions	Nucleotide metabolism	8115	0.142973	0.0203163	2.79807e-36	1.34748e-32	Yes	NA	NA	NA	NA	NA	0.0176443	0.000310143	0.122051	0.902997	No	NA	NA	NA	NA
met_X___24439 ~ MAR02368	Brain	met_X___24439	X - 24439	Unknown	Metabolon HD4	MAR02368	Brain_HMR_2368	Linoleoyl Coenzyme A, Ferrocytochrome B5:Oxygen Oxidoreductase (6, 7 Cis-Dehydrogenating)	Omega-6 fatty acid metabolism	Fatty acid metabolism	6643	-0.157068	0.0247344	2.90715e-36	1.39799e-32	Yes	NA	NA	NA	NA	NA	-0.0533599	0.00262682	4.59996e-05	0.0173063	No	NA	NA	NA	NA
met_X___21792 ~ MAR00354	Adipocytes	met_X___21792	X - 21792	Unknown	Metabolon HD4	MAR00354	Adipocytes_HMR_0354	Acyl Coenzyme A Hydrolase [(6Z,9Z,12Z,15Z)-Octadecatetraenoyl-CoA]	Acyl-CoA hydrolysis	Fatty acid metabolism	7839	0.146037	0.0209687	3.41654e-36	1.64058e-32	Yes	NA	NA	NA	NA	NA	0.0731334	0.00539946	2.16032e-10	1.98315e-07	Yes	NA	NA	NA	NA
met_5_methyluridine_ribothymidine ~ MAR00636	Brain	met_5_methyluridine_ribothymidine	5-methyluridine (ribothymidine)	Nucleotides	Metabolon HD4	MAR00636	Brain_CHOLK	Choline Kinase	Glycerophospholipid metabolism	Glyceride and phospholipid metabolism	8115	-0.144295	0.0202532	3.59227e-36	1.72248e-32	Yes	NA	NA	NA	NA	NA	-0.144578	0.0203885	2.10245e-36	1.15933e-32	Yes	NA	NA	NA	NA
met_1_palmitoyl_2_arachidonoyl_GPC_16_0_20_4 ~ MAR00152	Brain	met_1_palmitoyl_2_arachidonoyl_GPC_16_0_20_4	1-palmitoyl-2-arachidonoyl-GPC (16:0/20:4)	Glycerides and phospholipids	Metabolon HD4	MAR00152	Brain_DESAT18_9	Fatty Acyl Coenzyme A Desaturase (N-C18:2CoA -> N-C18:3CoA)	Fatty acid biosynthesis	Fatty acid metabolism	8114	-0.141825	0.0202408	3.8112e-36	1.82483e-32	Yes	NA	NA	NA	NA	NA	NA	NA	NA	NA	NA	NA	NA	NA	NA
met_X___24309 ~ MAR04803	Adipocytes	met_X___24309	X - 24309	Unknown	Metabolon HD4	MAR04803	Adipocytes_DOCO13ECOAtxc	Transport of 13-Docosenoylcoa into Peroxisomes	Transport reactions	Fatty acid metabolism	8052	-0.144629	0.0203519	4.47434e-36	2.13927e-32	Yes	NA	NA	NA	NA	NA	-0.0131425	0.000167219	0.25807	0.94843	No	NA	NA	NA	NA
met_1_eicosapentaenoyl_GPC_20_5ASTERISK ~ MAR00181	Heart	met_1_eicosapentaenoyl_GPC_20_5ASTERISK	1-eicosapentaenoyl-GPC (20:5)*	Glycerides and phospholipids	Metabolon HD4	MAR00181	Heart_DESAT20_1	Fatty Acyl Coenzyme A Desaturase (N-C20:3CoA -> N-C20:4CoA)	Fatty acid biosynthesis	Fatty acid metabolism	8114	0.142845	0.0201811	4.82798e-36	2.30505e-32	Yes	NA	NA	NA	NA	NA	0.131699	0.0174243	2.61382e-31	1.15578e-27	Yes	NA	NA	NA	NA
met_1_dihomo_linolenoyl_GPE_20_3n3_or_6ASTERISK ~ MAR00152	Liver	met_1_dihomo_linolenoyl_GPE_20_3n3_or_6ASTERISK	1-dihomo-linolenoyl-GPE (20:3n3 or 6)*	Glycerides and phospholipids	Metabolon HD4	MAR00152	Liver_DESAT18_9	Fatty Acyl Coenzyme A Desaturase (N-C18:2CoA -> N-C18:3CoA)	Fatty acid biosynthesis	Fatty acid metabolism	7348	-0.148071	0.0221769	5.01272e-36	2.38983e-32	Yes	NA	NA	NA	NA	NA	-0.144452	0.0209954	3.5333e-34	1.79355e-30	Yes	NA	NA	NA	NA
met_arachidonate_20_4n6 ~ MAR00145	Skeletal Muscle	met_arachidonate_20_4n6	arachidonate (20:4n6)	Fatty acids	Metabolon HD4	MAR00145	Muscle_DESAT18_10	Fatty Acyl Coenzyme A Desaturase (N-C18:2CoA -> N-C18:3CoA)	Fatty acid biosynthesis	Fatty acid metabolism	8081	-0.143362	0.020226	5.61559e-36	2.67342e-32	Yes	NA	NA	NA	NA	NA	0.0650582	0.00414115	1.66784e-08	1.21296e-05	No	NA	NA	NA	NA
met_glycochenodeoxycholate_sulfate ~ MAR01830	Liver	met_glycochenodeoxycholate_sulfate	glycochenodeoxycholate sulfate	Bile Acids	Metabolon HD4	MAR01830	Liver_RE2112C	Cholate Hydratase (NADPH)	Bile acid biosynthesis	Bile Acid metabolism	7908	0.142591	0.0206288	6.14652e-36	2.92201e-32	Yes	NA	NA	NA	NA	NA	0.0575039	0.00327314	6.92327e-07	0.000399258	No	NA	NA	NA	NA
met_1_dihomo_linoleoyl_GPC_20_2ASTERISK ~ MAR00181	Brain	met_1_dihomo_linoleoyl_GPC_20_2ASTERISK	1-dihomo-linoleoyl-GPC (20:2)*	Glycerides and phospholipids	Metabolon HD4	MAR00181	Brain_DESAT20_1	Fatty Acyl Coenzyme A Desaturase (N-C20:3CoA -> N-C20:4CoA)	Fatty acid biosynthesis	Fatty acid metabolism	8112	-0.143737	0.0200802	7.3434e-36	3.48602e-32	Yes	NA	NA	NA	NA	NA	-0.00531276	2.72509e-05	0.646801	0.987064	No	NA	NA	NA	NA
met_1_arachidonoyl_GPC_20_4n6ASTERISK ~ MAR00152	Brain	met_1_arachidonoyl_GPC_20_4n6ASTERISK	1-arachidonoyl-GPC (20:4n6)*	Glycerides and phospholipids	Metabolon HD4	MAR00152	Brain_DESAT18_9	Fatty Acyl Coenzyme A Desaturase (N-C18:2CoA -> N-C18:3CoA)	Fatty acid biosynthesis	Fatty acid metabolism	8114	-0.141138	0.0200747	7.35464e-36	3.48639e-32	Yes	NA	NA	NA	NA	NA	NA	NA	NA	NA	NA	NA	NA	NA	NA
M_LDL_TG_pct ~ MAR00639	Liver	M_LDL_TG_pct	Triglycerides to total lipids ratio in medium LDL	Lipoprotein particles and their constituents	Nightingale Health	MAR00639	Liver_EX_ocdcae_bc	Exchange of Octadecanoate (N-C18:0)	Exchange/demand reactions	Fatty acid metabolism	37023	0.0648932	0.00421123	7.53732e-36	3.56791e-32	Yes	118711	0.0666359	0.00441885	7.50412e-113	4.69798e-112	0.079934	0.00638489	1.66172e-53	1.63113e-49	Yes	0.0824553	0.00676506	6.60348e-172	4.99136e-171
met_1_palmitoyl_2_docosahexaenoyl_GPE_16_0_22_6ASTERISK ~ MAR00679	Liver	met_1_palmitoyl_2_docosahexaenoyl_GPE_16_0_22_6ASTERISK	1-palmitoyl-2-docosahexaenoyl-GPE (16:0/22:6)*	Glycerides and phospholipids	Metabolon HD4	MAR00679	Liver_LPS3	1-Acylglycerol Lipase	Acylglycerides metabolism	Glyceride and phospholipid metabolism	8113	-0.142415	0.0200593	7.89534e-36	3.73209e-32	Yes	NA	NA	NA	NA	NA	-0.18593	0.0338148	1.3491e-59	1.65283e-55	Yes	NA	NA	NA	NA
Omega_3_pct ~ MAR00181	Heart	Omega_3_pct	Ratio of omega-3 fatty acids to total fatty acids	Fatty acids	Nightingale Health	MAR00181	Heart_DESAT20_1	Fatty Acyl Coenzyme A Desaturase (N-C20:3CoA -> N-C20:4CoA)	Fatty acid biosynthesis	Fatty acid metabolism	36821	0.0650133	0.00422936	8.25976e-36	3.89882e-32	Yes	118331	0.163781	0.0268876	<2.225x10-308	<2.225x10-308	0.0581512	0.00338196	5.83227e-29	2.2708e-25	Yes	0.147115	0.0216823	<2.225x10-308	<2.225x10-308
met_1_palmitoyl_2_docosahexaenoyl_GPE_16_0_22_6ASTERISK ~ MAR08241	Liver	met_1_palmitoyl_2_docosahexaenoyl_GPE_16_0_22_6ASTERISK	1-palmitoyl-2-docosahexaenoyl-GPE (16:0/22:6)*	Glycerides and phospholipids	Metabolon HD4	MAR08241	Liver_SPHMYLNtg	Sphingomyelin Intracellular Transport	Transport reactions	Glyceride and phospholipid metabolism	8113	0.141532	0.0200419	8.45987e-36	3.98763e-32	Yes	NA	NA	NA	NA	NA	0.128131	0.0161164	4.60999e-29	1.80353e-25	Yes	NA	NA	NA	NA
HDL_CE_pct_C ~ MAR00629	Liver	HDL_CE_pct_C	Esterified cholesterol to total cholesterol ratio in HDL	Lipoprotein particles and their constituents	Nightingale Health	MAR00629	Liver_PCHOLP_hs	Choline Phosphatase	Glycerophospholipid metabolism	Glyceride and phospholipid metabolism	36364	0.0654387	0.00428046	8.55999e-36	4.02912e-32	Yes	118244	0.0722578	0.00519847	5.60224e-132	4.10496e-131	0.077068	0.00593892	5.00989e-49	4.22969e-45	Yes	0.0894461	0.00797182	1.40488e-201	1.34634e-200
met_X___12824 ~ MAR00788	Heart	met_X___12824	X - 12824	Unknown	Metabolon HD4	MAR00788	Heart_FAOXC18280m	Beta Oxidation of Fatty Acid [(6Z,9Z)-Octadecadienoyl-CoA]	Fatty acid oxidation	Fatty acid metabolism	7538	-0.147291	0.0215306	9.21313e-36	4.33043e-32	Yes	NA	NA	NA	NA	NA	0.052914	0.00260931	1.52521e-05	0.00659915	No	NA	NA	NA	NA
M_LDL_TG ~ MAR00622	Liver	M_LDL_TG	Triglycerides in medium LDL	Lipoprotein particles and their constituents	Nightingale Health	MAR00622	Liver_PSSA2_hs	Phosphatidylserine Synthase (Phosphatidylethanolamine)	Glycerophospholipid metabolism	Glyceride and phospholipid metabolism	37023	-0.064771	0.00419546	1.01224e-35	4.75112e-32	Yes	119171	-0.0534494	0.00284558	1.42131e-73	5.32665e-73	-0.0809042	0.00654078	8.99593e-55	9.39635e-51	Yes	-0.0706674	0.00497328	2.77591e-127	1.49472e-126
met_X___24309 ~ MAR00349	Adipocytes	met_X___24309	X - 24309	Unknown	Metabolon HD4	MAR00349	Adipocytes_FACOAL1832	Fatty-Acid- Coenzyme A Ligase (Linolenate)	Fatty acid activation (cytosolic)	Fatty acid metabolism	8052	0.142665	0.0201263	1.08522e-35	5.0865e-32	Yes	NA	NA	NA	NA	NA	0.02219	0.000479155	0.0555434	0.835253	No	NA	NA	NA	NA
met_X___21792 ~ MAR00332	Adipocytes	met_X___21792	X - 21792	Unknown	Metabolon HD4	MAR00332	Adipocytes_RE0579C	Acyl Coenzyme A Hydrolase (Tetracosanoyl-CoA)	Acyl-CoA hydrolysis	Fatty acid metabolism	7839	0.143358	0.0206532	1.14229e-35	5.34648e-32	Yes	NA	NA	NA	NA	NA	-0.00517481	2.60127e-05	0.65985	0.987724	No	NA	NA	NA	NA
met_1_palmitoyl_2_dihomo_linolenoyl_GPC_16_0_20_3n3_or_6ASTERISK ~ MAR00150	Skeletal Muscle	met_1_palmitoyl_2_dihomo_linolenoyl_GPC_16_0_20_3n3_or_6ASTERISK	1-palmitoyl-2-dihomo-linolenoyl-GPC (16:0/20:3n3 or 6)*	Glycerides and phospholipids	Metabolon HD4	MAR00150	Muscle_DESAT18_7	Fatty Acyl Coenzyme A Desaturase (N-C18:1CoA -> N-C18:2CoA)	Fatty acid biosynthesis	Fatty acid metabolism	8111	0.141505	0.0199591	1.19783e-35	5.59856e-32	Yes	NA	NA	NA	NA	NA	-0.0669104	0.00457094	2.83661e-09	2.26739e-06	No	NA	NA	NA	NA
M_LDL_TG_pct ~ MAR00649	Liver	M_LDL_TG_pct	Triglycerides to total lipids ratio in medium LDL	Lipoprotein particles and their constituents	Nightingale Health	MAR00649	Liver_ETHP	Ethanolamine Phosphate Phosphatase	Glycerophospholipid metabolism	Glyceride and phospholipid metabolism	37023	0.0647134	0.00418548	1.22e-35	5.69417e-32	Yes	118711	0.0696157	0.00482404	4.82728e-123	3.27294e-122	0.069995	0.00489512	2.09866e-41	1.40726e-37	Yes	0.0734087	0.00536273	1.34465e-136	7.87231e-136
M_HDL_FC_pct_C ~ MAR00622	Liver	M_HDL_FC_pct_C	Free cholesterol to total cholesterol ratio in medium HDL	Lipoprotein particles and their constituents	Nightingale Health	MAR00622	Liver_PSSA2_hs	Phosphatidylserine Synthase (Phosphatidylethanolamine)	Glycerophospholipid metabolism	Glyceride and phospholipid metabolism	37131	-0.0644878	0.00415892	1.5989e-35	7.4522e-32	Yes	118743	-0.0872503	0.00759363	7.39846e-193	8.57381e-192	-0.0890762	0.00793621	2.66169e-66	4.03447e-62	Yes	-0.115697	0.0133592	<2.225x10-308	<2.225x10-308
met_glutarylcarnitine_C5 ~ MAR05991	Heart	met_glutarylcarnitine_C5	glutarylcarnitine (C5)	Amino Acids	Metabolon HD4	MAR05991	Heart_FAOXC5C5DCc	Production of Glutaryl Carnitine	Fatty acid oxidation	Fatty acid metabolism	8034	0.142447	0.0200607	1.65315e-35	7.69431e-32	Yes	NA	NA	NA	NA	NA	0.0485013	0.00235006	2.25837e-05	0.00932084	No	NA	NA	NA	NA
met_1_palmitoyl_2_linolenoyl_GPC_16_0_18_3ASTERISK ~ MAR00181	Brain	met_1_palmitoyl_2_linolenoyl_GPC_16_0_18_3ASTERISK	1-palmitoyl-2-linolenoyl-GPC (16:0/18:3)*	Glycerides and phospholipids	Metabolon HD4	MAR00181	Brain_DESAT20_1	Fatty Acyl Coenzyme A Desaturase (N-C20:3CoA -> N-C20:4CoA)	Fatty acid biosynthesis	Fatty acid metabolism	7977	-0.144119	0.0201711	1.86556e-35	8.67082e-32	Yes	NA	NA	NA	NA	NA	-0.0157986	0.000240443	0.177026	0.927797	No	NA	NA	NA	NA
M_HDL_CE_pct ~ MAR00623	Liver	M_HDL_CE_pct	Cholesterol esters to total lipids ratio in medium HDL	Lipoprotein particles and their constituents	Nightingale Health	MAR00623	Liver_PSSA1_hs	Phosphatidylserine Synthase (Phosphatidylcholine)	Glycerophospholipid metabolism	Glyceride and phospholipid metabolism	37148	0.0643813	0.00414488	2.00776e-35	9.31874e-32	Yes	118509	0.044807	0.00200086	5.55069e-52	1.47958e-51	-0.0608143	0.00369905	8.65856e-32	3.94094e-28	Yes	-0.0433023	0.00186859	1.16264e-48	2.56417e-48
M_LDL_TG_pct ~ MAR11281	Liver	M_LDL_TG_pct	Triglycerides to total lipids ratio in medium LDL	Lipoprotein particles and their constituents	Nightingale Health	MAR11281	Liver_EX_sphmyln_hse_bc	Exchange of Sphingomyelin	Exchange/demand reactions	Glyceride and phospholipid metabolism	37023	0.0644753	0.00415587	2.12284e-35	9.83915e-32	Yes	118711	0.0718896	0.00514659	3.70351e-131	2.70158e-130	0.0688386	0.00473932	3.86718e-40	2.44712e-36	Yes	0.075072	0.00560802	9.01948e-143	5.50052e-142
met_1_palmitoyl_2_meadoyl_GPC_16_0_20_3n9ASTERISK ~ MAR00150	Skeletal Muscle	met_1_palmitoyl_2_meadoyl_GPC_16_0_20_3n9ASTERISK	1-palmitoyl-2-meadoyl-GPC (16:0/20:3n9)*	Glycerides and phospholipids	Metabolon HD4	MAR00150	Muscle_DESAT18_7	Fatty Acyl Coenzyme A Desaturase (N-C18:1CoA -> N-C18:2CoA)	Fatty acid biosynthesis	Fatty acid metabolism	7005	-0.153016	0.0228604	2.25564e-35	1.04402e-31	Yes	NA	NA	NA	NA	NA	0.0662775	0.00442371	5.4946e-08	3.76418e-05	No	NA	NA	NA	NA
Unsaturation ~ MAR03991	Heart	Unsaturation	Estimated degree of fatty acid unsaturation	Fatty acids	Nightingale Health	MAR03991	Heart_r0016	Fe (II):Oxygen Oxidoreductase	Porphyrin metabolism	Porphyrin metabolism	36906	-0.0645466	0.00416539	2.2717e-35	1.04999e-31	Yes	119999	-0.0838168	0.00702915	1.92438e-180	1.96527e-179	-0.0457325	0.00209161	1.49215e-18	2.95967e-15	Yes	-0.0575699	0.00331605	5.18554e-86	1.76506e-85
met_1_palmitoyl_2_docosahexaenoyl_GPE_16_0_22_6ASTERISK ~ MAR00736	Liver	met_1_palmitoyl_2_docosahexaenoyl_GPE_16_0_22_6ASTERISK	1-palmitoyl-2-docosahexaenoyl-GPE (16:0/22:6)*	Glycerides and phospholipids	Metabolon HD4	MAR00736	Liver_SMS	Sphingomyelin Synthase (Homo Sapiens)	Sphingolipid metabolism	Glyceride and phospholipid metabolism	8113	0.140599	0.0197825	2.36046e-35	1.08951e-31	Yes	NA	NA	NA	NA	NA	0.149368	0.0223042	1.08854e-39	6.7699e-36	Yes	NA	NA	NA	NA
met_1_arachidonoyl_GPE_20_4n6ASTERISK ~ MAR00568	Brain	met_1_arachidonoyl_GPE_20_4n6ASTERISK	1-arachidonoyl-GPE (20:4n6)*	Glycerides and phospholipids	Metabolon HD4	MAR00568	Brain_EX_arachde_csf	Exchange of Nc20:4	Exchange/demand reactions	Fatty acid metabolism	8114	-0.140641	0.0197677	2.47755e-35	1.14197e-31	Yes	NA	NA	NA	NA	NA	-0.00751136	5.80233e-05	0.503682	0.977739	No	NA	NA	NA	NA
met_succinylcarnitine ~ MAR02780	Skeletal Muscle	met_succinylcarnitine	succinylcarnitine	Carbohydrates	Metabolon HD4	MAR02780	Muscle_CSNATer	Carnitine O-Acyltransferase (O-Acetylcarnitine), Endolasmic Reticulum	Carnitine shuttle (endoplasmic reticular)	Fatty acid metabolism	8012	0.142019	0.0200029	2.61927e-35	1.20562e-31	Yes	NA	NA	NA	NA	NA	0.110434	0.0121205	5.80218e-22	1.47034e-18	Yes	NA	NA	NA	NA
met_X___16935 ~ MAR00361	Liver	met_X___16935	X - 16935	Unknown	Metabolon HD4	MAR00361	Liver_FACOAL205	Fatty-Acid- Coenzyme A Ligase (EPA)	Fatty acid activation (cytosolic)	Fatty acid metabolism	7993	0.142878	0.0199856	3.43453e-35	1.5787e-31	Yes	NA	NA	NA	NA	NA	0.15865	0.0251918	5.09561e-44	3.73168e-40	Yes	NA	NA	NA	NA
met_X___23705 ~ MAR00149	Heart	met_X___23705	X - 23705	Unknown	Metabolon HD4	MAR00149	Heart_DESAT18_6	Fatty Acyl Coenzyme A Desaturase (N-C18:1CoA -> N-C18:2CoA)	Fatty acid biosynthesis	Fatty acid metabolism	7595	0.143617	0.0209463	3.87683e-35	1.77955e-31	Yes	NA	NA	NA	NA	NA	0.0496643	0.00243266	2.72435e-05	0.0109827	No	NA	NA	NA	NA
HDL_CE_pct_C ~ MAR06646	Liver	HDL_CE_pct_C	Esterified cholesterol to total cholesterol ratio in HDL	Lipoprotein particles and their constituents	Nightingale Health	MAR06646	Liver_RADH	Retinal Dehydrogenase	Retinol metabolism	Vitamin A metabolism	36364	0.0647466	0.00419385	4.20336e-35	1.92678e-31	Yes	118244	0.0864268	0.00743958	3.30055e-188	3.64399e-187	-0.0498012	0.0024832	1.94065e-21	4.73378e-18	Yes	-0.0543489	0.00294307	1.79335e-75	5.43747e-75
met_X___24309 ~ MAR01032	Liver	met_X___24309	X - 24309	Unknown	Metabolon HD4	MAR01032	Liver_FAS180COA	Fatty-Acyl Coenzyme A Synthase (N-C18:0CoA)	Fatty acid biosynthesis	Fatty acid metabolism	8052	-0.140033	0.0197328	5.08893e-35	2.32951e-31	Yes	NA	NA	NA	NA	NA	0.0583475	0.00338233	3.57042e-07	0.000216636	No	NA	NA	NA	NA
met_ethylmalonate ~ MAR00789	Brain	met_ethylmalonate	ethylmalonate	Amino Acids	Metabolon HD4	MAR00789	Brain_FAOXC183803m	Beta Oxidation of Fatty Acid (Linolenoyl-CoA)	Fatty acid oxidation	Fatty acid metabolism	8112	0.139077	0.0195812	5.28685e-35	2.41679e-31	Yes	NA	NA	NA	NA	NA	0.0991141	0.00967318	4.97735e-18	9.37605e-15	Yes	NA	NA	NA	NA
met_1_arachidonoyl_GPC_20_4n6ASTERISK ~ MAR01491	Skeletal Muscle	met_1_arachidonoyl_GPC_20_4n6ASTERISK	1-arachidonoyl-GPC (20:4n6)*	Glycerides and phospholipids	Metabolon HD4	MAR01491	Muscle_LNLNCACRNt	Transport into the Mitochondria (Alpha-Linolenyl Carnitine)	Fatty acid oxidation	Fatty acid metabolism	8114	0.140152	0.0195568	5.70831e-35	2.60575e-31	Yes	NA	NA	NA	NA	NA	0.0163748	0.000265764	0.152368	0.918772	No	NA	NA	NA	NA
met_1_stearoyl_2_linoleoyl_GPI_18_0_18_2 ~ MAR00152	Liver	met_1_stearoyl_2_linoleoyl_GPI_18_0_18_2	1-stearoyl-2-linoleoyl-GPI (18:0/18:2)	Glycerides and phospholipids	Metabolon HD4	MAR00152	Liver_DESAT18_9	Fatty Acyl Coenzyme A Desaturase (N-C18:2CoA -> N-C18:3CoA)	Fatty acid biosynthesis	Fatty acid metabolism	8106	-0.139426	0.0195765	5.71584e-35	2.60575e-31	Yes	NA	NA	NA	NA	NA	-0.143556	0.020658	7.95225e-37	4.46817e-33	Yes	NA	NA	NA	NA
met_X___24439 ~ MAR00354	Adipocytes	met_X___24439	X - 24439	Unknown	Metabolon HD4	MAR00354	Adipocytes_HMR_0354	Acyl Coenzyme A Hydrolase [(6Z,9Z,12Z,15Z)-Octadecatetraenoyl-CoA]	Acyl-CoA hydrolysis	Fatty acid metabolism	6643	0.154338	0.0237887	6.32047e-35	2.87745e-31	Yes	NA	NA	NA	NA	NA	0.0847764	0.00726257	1.1708e-11	1.24283e-08	Yes	NA	NA	NA	NA
met_1_palmitoyl_2_docosahexaenoyl_GPE_16_0_22_6ASTERISK ~ MAR00639	Liver	met_1_palmitoyl_2_docosahexaenoyl_GPE_16_0_22_6ASTERISK	1-palmitoyl-2-docosahexaenoyl-GPE (16:0/22:6)*	Glycerides and phospholipids	Metabolon HD4	MAR00639	Liver_EX_ocdcae_bc	Exchange of Octadecanoate (N-C18:0)	Exchange/demand reactions	Fatty acid metabolism	8113	0.140132	0.0195152	6.79415e-35	3.08888e-31	Yes	NA	NA	NA	NA	NA	0.183838	0.0325274	2.32527e-57	2.66823e-53	Yes	NA	NA	NA	NA
met_orotate ~ MAR09439	Heart	met_orotate	orotate	Nucleotides	Metabolon HD4	MAR09439	Heart_EX_urie_bc	Exchange of Uridine	Exchange/demand reactions	Nucleotide metabolism	8109	-0.140323	0.0195228	6.86159e-35	3.11529e-31	Yes	NA	NA	NA	NA	NA	0.0542731	0.00290911	2.17133e-06	0.00114259	No	NA	NA	NA	NA
met_1_stearoyl_2_docosapentaenoyl_GPC_18_0_22_5n3ASTERISK ~ MAR00181	Skeletal Muscle	met_1_stearoyl_2_docosapentaenoyl_GPC_18_0_22_5n3ASTERISK	1-stearoyl-2-docosapentaenoyl-GPC (18:0/22:5n3)*	Glycerides and phospholipids	Metabolon HD4	MAR00181	Muscle_DESAT20_1	Fatty Acyl Coenzyme A Desaturase (N-C20:3CoA -> N-C20:4CoA)	Fatty acid biosynthesis	Fatty acid metabolism	8113	0.138478	0.0194902	7.50076e-35	3.40085e-31	Yes	NA	NA	NA	NA	NA	0.144346	0.021192	8.9186e-38	5.20871e-34	Yes	NA	NA	NA	NA
met_1_palmitoleoyl_2_linoleoyl_GPC_16_1_18_2ASTERISK ~ MAR00152	Liver	met_1_palmitoleoyl_2_linoleoyl_GPC_16_1_18_2ASTERISK	1-palmitoleoyl-2-linoleoyl-GPC (16:1/18:2)*	Glycerides and phospholipids	Metabolon HD4	MAR00152	Liver_DESAT18_9	Fatty Acyl Coenzyme A Desaturase (N-C18:2CoA -> N-C18:3CoA)	Fatty acid biosynthesis	Fatty acid metabolism	8069	-0.139175	0.0195897	7.68717e-35	3.48064e-31	Yes	NA	NA	NA	NA	NA	-0.145359	0.0212836	9.77761e-38	5.70018e-34	Yes	NA	NA	NA	NA
met_succinylcarnitine ~ MAR02894	Heart	met_succinylcarnitine	succinylcarnitine	Carbohydrates	Metabolon HD4	MAR02894	Heart_r0441	Carnitine O-Acyltransferase (Arachidonyl-CoA), Endoplasmic reticulum	Carnitine shuttle (endoplasmic reticular)	Fatty acid metabolism	8012	0.140352	0.0197165	8.02099e-35	3.62686e-31	Yes	NA	NA	NA	NA	NA	0.00422312	1.7962e-05	0.711601	0.990131	No	NA	NA	NA	NA
met_methylsuccinate ~ MAR00163	Skeletal Muscle	met_methylsuccinate	methylsuccinate	Amino Acids	Metabolon HD4	MAR00163	Muscle_r0636	Octanoyl Coenzyme A:L-Carnitine O-Octanoyltransferase	Carnitine shuttle (mitochondrial)	Fatty acid metabolism	7766	-0.143234	0.0202633	8.49678e-35	3.83679e-31	Yes	NA	NA	NA	NA	NA	0.00543357	2.83168e-05	0.6472	0.987095	No	NA	NA	NA	NA
met_X___24309 ~ MAR00332	Skeletal Muscle	met_X___24309	X - 24309	Unknown	Metabolon HD4	MAR00332	Muscle_RE0579C	Acyl Coenzyme A Hydrolase (Tetracosanoyl-CoA)	Acyl-CoA hydrolysis	Fatty acid metabolism	8052	-0.142163	0.0195519	1.03543e-34	4.66923e-31	Yes	NA	NA	NA	NA	NA	-0.0199813	0.000398217	0.0809179	0.870586	No	NA	NA	NA	NA
met_X___21607 ~ MAR01674	Brain	met_X___21607	X - 21607	Unknown	Metabolon HD4	MAR01674	Brain_PTE3x	Peroxisomal Acyl Coenzyme A Thioesterase (Pristanoyl Coenzyme A)	Fatty acid oxidation	Fatty acid metabolism	7763	0.142314	0.0202595	1.04859e-34	4.72218e-31	Yes	NA	NA	NA	NA	NA	0.122946	0.015254	1.76032e-26	6.05133e-23	Yes	NA	NA	NA	NA
met_X___21792 ~ MAR04927	Heart	met_X___21792	X - 21792	Unknown	Metabolon HD4	MAR04927	Heart_EX_doco13ace_bc	Exchange of Docosenoic Acid (C22:1)	Exchange/demand reactions	Fatty acid metabolism	7839	0.142493	0.0200675	1.0733e-34	4.82695e-31	Yes	NA	NA	NA	NA	NA	-0.0043489	1.85834e-05	0.709894	0.990036	No	NA	NA	NA	NA
met_X___12824 ~ MAR04480	Heart	met_X___12824	X - 12824	Unknown	Metabolon HD4	MAR04480	Heart_r0345	ATP:AMP Phosphotransferase Ec:2.7.4.11	Purine metabolism	Nucleotide metabolism	7538	-0.14409	0.0208612	1.08244e-34	4.86149e-31	Yes	NA	NA	NA	NA	NA	0.0117403	0.000140701	0.315521	0.957735	No	NA	NA	NA	NA
VLDL_FC_pct ~ MAR00634	Liver	VLDL_FC_pct	Free cholesterol to total lipids ratio in VLDL	Lipoprotein particles and their constituents	Nightingale Health	MAR00634	Liver_LCAT1	Lecithin-Cholesterol Acyltransferase (Phosphatidylcholine)	Glycerophospholipid metabolism	Glyceride and phospholipid metabolism	30849	-0.0697458	0.00487737	1.14865e-34	5.15194e-31	Yes	117801	-0.0278656	0.000778182	4.14583e-21	6.99823e-21	-0.0933064	0.00872427	9.79064e-61	1.23191e-56	Yes	-0.0327434	0.00107428	1.5819e-28	2.73268e-28
met_X___21792 ~ MAR05431	Heart	met_X___21792	X - 21792	Unknown	Metabolon HD4	MAR05431	Heart_FAOXC24C22x	Fatty Acid Beta Oxidation (C24->C22), Peroxisomal	Fatty acid oxidation	Fatty acid metabolism	7839	0.141645	0.0200175	1.29969e-34	5.82155e-31	Yes	NA	NA	NA	NA	NA	0.00489807	2.43078e-05	0.670507	0.988178	No	NA	NA	NA	NA
met_1_palmitoyl_2_docosahexaenoyl_GPE_16_0_22_6ASTERISK ~ MAR00634	Liver	met_1_palmitoyl_2_docosahexaenoyl_GPE_16_0_22_6ASTERISK	1-palmitoyl-2-docosahexaenoyl-GPE (16:0/22:6)*	Glycerides and phospholipids	Metabolon HD4	MAR00634	Liver_LCAT1	Lecithin-Cholesterol Acyltransferase (Phosphatidylcholine)	Glycerophospholipid metabolism	Glyceride and phospholipid metabolism	8113	-0.139359	0.0193465	1.32412e-34	5.92299e-31	Yes	NA	NA	NA	NA	NA	-0.187154	0.0343008	1.92724e-60	2.38807e-56	Yes	NA	NA	NA	NA
met_X___21792 ~ MAR04811	Adipocytes	met_X___21792	X - 21792	Unknown	Metabolon HD4	MAR04811	Adipocytes_DOCOSCOAtxc	Transport of Behenoylcoa into Peroxisomes	Transport reactions	Fatty acid metabolism	7839	0.141936	0.0200064	1.35613e-34	6.05803e-31	Yes	NA	NA	NA	NA	NA	0.00495103	2.52239e-05	0.664727	0.987884	No	NA	NA	NA	NA
met_X___24439 ~ MAR00743	Liver	met_X___24439	X - 24439	Unknown	Metabolon HD4	MAR00743	Liver_FAEL183	Fatty-Acyl Coenzyme A Elongation (N-C18:3CoA)	Fatty acid biosynthesis	Fatty acid metabolism	6643	-0.15289	0.0235459	1.39266e-34	6.21288e-31	Yes	NA	NA	NA	NA	NA	-0.201028	0.041065	1.59162e-59	1.94266e-55	Yes	NA	NA	NA	NA
met_1_dihomo_linoleoyl_GPC_20_2ASTERISK ~ MAR00186	Heart	met_1_dihomo_linoleoyl_GPC_20_2ASTERISK	1-dihomo-linoleoyl-GPC (20:2)*	Glycerides and phospholipids	Metabolon HD4	MAR00186	Heart_DESAT20_2	Fatty Acyl Coenzyme A Desaturase (N-C20:4CoA -> N-C20:5CoA)	Fatty acid biosynthesis	Fatty acid metabolism	8112	-0.139496	0.0192219	2.18857e-34	9.75054e-31	Yes	NA	NA	NA	NA	NA	-0.113242	0.0130288	9.01512e-24	2.61613e-20	Yes	NA	NA	NA	NA
met_1_palmitoyl_2_dihomo_linolenoyl_GPC_16_0_20_3n3_or_6ASTERISK ~ MAR00150	Heart	met_1_palmitoyl_2_dihomo_linolenoyl_GPC_16_0_20_3n3_or_6ASTERISK	1-palmitoyl-2-dihomo-linolenoyl-GPC (16:0/20:3n3 or 6)*	Glycerides and phospholipids	Metabolon HD4	MAR00150	Heart_DESAT18_7	Fatty Acyl Coenzyme A Desaturase (N-C18:1CoA -> N-C18:2CoA)	Fatty acid biosynthesis	Fatty acid metabolism	8111	0.137902	0.0192161	2.26119e-34	1.00607e-30	Yes	NA	NA	NA	NA	NA	-0.0841236	0.00707405	1.41223e-13	1.81172e-10	Yes	NA	NA	NA	NA
met_1_dihomo_linoleoyl_GPC_20_2ASTERISK ~ MAR00743	Liver	met_1_dihomo_linoleoyl_GPC_20_2ASTERISK	1-dihomo-linoleoyl-GPC (20:2)*	Glycerides and phospholipids	Metabolon HD4	MAR00743	Liver_FAEL183	Fatty-Acyl Coenzyme A Elongation (N-C18:3CoA)	Fatty acid biosynthesis	Fatty acid metabolism	8112	-0.137342	0.0191739	2.64604e-34	1.17573e-30	Yes	NA	NA	NA	NA	NA	-0.180212	0.0329755	3.94205e-58	4.6355e-54	Yes	NA	NA	NA	NA
met_1_palmitoyl_2_arachidonoyl_GPC_16_0_20_4 ~ MAR09962	Brain	met_1_palmitoyl_2_arachidonoyl_GPC_16_0_20_4	1-palmitoyl-2-arachidonoyl-GPC (16:0/20:4)	Glycerides and phospholipids	Metabolon HD4	MAR09962	Brain_12HPETATP	Transport of 12-Hydroperoxyeicosa-5, 8, 10, 14-Tetraenoate, by FATP	Transport reactions	Fatty acid metabolism	8114	0.147007	0.0191427	2.93593e-34	1.30279e-30	Yes	NA	NA	NA	NA	NA	-0.00106634	1.11596e-06	0.926113	0.997696	No	NA	NA	NA	NA
VLDL_FC_pct ~ MAR00679	Liver	VLDL_FC_pct	Free cholesterol to total lipids ratio in VLDL	Lipoprotein particles and their constituents	Nightingale Health	MAR00679	Liver_LPS3	1-Acylglycerol Lipase	Acylglycerides metabolism	Glyceride and phospholipid metabolism	30849	-0.0690646	0.00481447	3.06449e-34	1.35803e-30	Yes	117801	-0.0253126	0.000641442	1.12699e-17	1.7844e-17	-0.0781251	0.00611254	4.92503e-43	3.50438e-39	Yes	-0.024395	0.000596341	1.5358e-16	2.21166e-16
met_X___16935 ~ MAR01675	Heart	met_X___16935	X - 16935	Unknown	Metabolon HD4	MAR01675	Heart_PTE4x	Peroxisomal Acyl Coenzyme A Thioesterase (Phytanoyl-CoA)	Fatty acid oxidation	Fatty acid metabolism	7993	0.137944	0.0193731	3.73531e-34	1.65133e-30	Yes	NA	NA	NA	NA	NA	0.0534267	0.00284918	3.26405e-06	0.00165147	No	NA	NA	NA	NA
met_3_methylglutarylcarnitine_2 ~ MAR04665	Liver	met_3_methylglutarylcarnitine_2	3-methylglutarylcarnitine (2)	Amino Acids	Metabolon HD4	MAR04665	Liver_r0522	S-Aminomethyldihydrolipoylprotein: (6S)-Tetrahydrofolate Aminomethyltransferase (Ammonia-Forming)	Folate metabolism	Folate metabolism	7436	0.144201	0.0207947	3.73625e-34	1.65133e-30	Yes	NA	NA	NA	NA	NA	0.00542504	2.95969e-05	0.647458	0.987119	No	NA	NA	NA	NA
met_2_arachidonoyl_GPC_20_4ASTERISK ~ MAR00151	Adipocytes	met_2_arachidonoyl_GPC_20_4ASTERISK	2-arachidonoyl-GPC (20:4)*	Glycerides and phospholipids	Metabolon HD4	MAR00151	Adipocytes_DESAT18_8	Fatty Acyl Coenzyme A Desaturase (N-C18:1CoA -> N-C18:2CoA)	Fatty acid biosynthesis	Fatty acid metabolism	8038	-0.14011	0.019256	3.75682e-34	1.65822e-30	Yes	NA	NA	NA	NA	NA	0.0145642	0.00021082	0.204507	0.935665	No	NA	NA	NA	NA
met_androsterone_sulfate ~ MAR07956	Adipocytes	met_androsterone_sulfate	androsterone sulfate	Steroids and Sterols	Metabolon HD4	MAR07956	Adipocytes_TSTSTERONEtr	Testosterone Intracellular Transport	Transport reactions	Steroid metabolism	8081	0.138735	0.0191513	3.87457e-34	1.70793e-30	Yes	NA	NA	NA	NA	NA	0.0203973	0.000428755	0.0696527	0.857493	No	NA	NA	NA	NA
LA_pct ~ MAR00408	Brain	LA_pct	Ratio of 18:2 linoleic acid to total fatty acids	Fatty acids	Nightingale Health	MAR00408	Brain_ARACHDt2	Fatty Acid Transport via Diffusion (Arachidonate)	Transport reactions	Fatty acid metabolism	36830	0.0633668	0.00401722	4.19991e-34	1.8489e-30	Yes	118346	0.0519976	0.0027021	1.75488e-69	6.23362e-69	0.0115072	0.000132414	0.0272198	0.75259	No	0.00700448	4.90606e-05	0.0176659	0.0202291
met_5_methyluridine_ribothymidine ~ MAR05128	Heart	met_5_methyluridine_ribothymidine	5-methyluridine (ribothymidine)	Nucleotides	Metabolon HD4	MAR05128	Heart_MAR05128	Protonation of NH3	Miscellaneous	Miscellaneous	8115	-0.139083	0.0190345	4.45994e-34	1.96079e-30	Yes	NA	NA	NA	NA	NA	NA	NA	NA	NA	NA	NA	NA	NA	NA
met_glutarylcarnitine_C5 ~ MAR04242	Liver	met_glutarylcarnitine_C5	glutarylcarnitine (C5)	Amino Acids	Metabolon HD4	MAR04242	Liver_r0541	Glutaryl Coenzyme A: (Acceptor) 2, 3-Oxidoreductase (Decarboxylating)	Phenylalanine, tyrosine and tryptophan biosynthesis	Amino acid and amine metabolism	8034	0.139364	0.019215	4.543e-34	1.99467e-30	Yes	NA	NA	NA	NA	NA	0.141104	0.0197075	6.59949e-35	3.41922e-31	Yes	NA	NA	NA	NA
met_X___21607 ~ MAR09808	Adipocytes	met_X___21607	X - 21607	Unknown	Metabolon HD4	MAR09808	Adipocytes_EX_ppae_bc	Exchange of Propionate	Exchange/demand reactions	Fatty acid metabolism	7763	0.140707	0.019839	5.15928e-34	2.26228e-30	Yes	NA	NA	NA	NA	NA	-0.011615	0.00013671	0.315227	0.95765	No	NA	NA	NA	NA
HDL_CE_pct ~ MAR00002	Liver	HDL_CE_pct	Cholesteryl esters to total lipids ratio in HDL	Lipoprotein particles and their constituents	Nightingale Health	MAR00002	Liver_LPSe	Triacylglycerol Lipase, Extracellular	Acylglycerides metabolism	Glyceride and phospholipid metabolism	36364	0.0635872	0.00404449	6.54035e-34	2.86409e-30	Yes	117798	0.0533918	0.00284443	1.00319e-72	3.72547e-72	0.0674319	0.00455081	5.9594e-38	3.51212e-34	Yes	0.0612109	0.00373945	4.69031e-95	1.82849e-94
met_ethylmalonate ~ MAR09926	Skeletal Muscle	met_ethylmalonate	ethylmalonate	Amino Acids	Metabolon HD4	MAR09926	Muscle_EX_hdcecrne_bc	Exchange of Palmitoleoyl-Carnitine	Exchange/demand reactions	Fatty acid metabolism	8112	-0.136965	0.0189402	6.66483e-34	2.91477e-30	Yes	NA	NA	NA	NA	NA	-0.025711	0.000660446	0.024063	0.735272	No	NA	NA	NA	NA
met_X___23293 ~ MAR00916	Heart	met_X___23293	X - 23293	Unknown	Metabolon HD4	MAR00916	Heart_FAOXC204	Beta Oxidation of Long Chain Fatty Acid (Arachidonyl-CoA)	Fatty acid oxidation	Fatty acid metabolism	7646	-0.142155	0.0200874	6.78497e-34	2.96342e-30	Yes	NA	NA	NA	NA	NA	0.032253	0.000986665	0.00743296	0.545307	No	NA	NA	NA	NA
met_succinylcarnitine ~ MAR00785	Heart	met_succinylcarnitine	succinylcarnitine	Carbohydrates	Metabolon HD4	MAR00785	Heart_FAOXC182806m	Beta Oxidation of Fatty Acid (Linoleoyl-CoA)	Fatty acid oxidation	Fatty acid metabolism	8012	0.139207	0.0191322	7.85884e-34	3.42796e-30	Yes	NA	NA	NA	NA	NA	0.0188313	0.000341966	0.106686	0.892872	No	NA	NA	NA	NA
met_X___21735 ~ MAR01675	Heart	met_X___21735	X - 21735	Unknown	Metabolon HD4	MAR01675	Heart_PTE4x	Peroxisomal Acyl Coenzyme A Thioesterase (Phytanoyl-CoA)	Fatty acid oxidation	Fatty acid metabolism	7516	0.141152	0.0203524	8.13678e-34	3.54455e-30	Yes	NA	NA	NA	NA	NA	0.0539016	0.00289192	5.38806e-06	0.00260725	No	NA	NA	NA	NA
met_1_oleoyl_2_dihomo_linolenoyl_GPC_18_1_20_3ASTERISK ~ MAR00145	Adipocytes	met_1_oleoyl_2_dihomo_linolenoyl_GPC_18_1_20_3ASTERISK	1-oleoyl-2-dihomo-linolenoyl-GPC (18:1/20:3)*	Glycerides and phospholipids	Metabolon HD4	MAR00145	Adipocytes_DESAT18_10	Fatty Acyl Coenzyme A Desaturase (N-C18:2CoA -> N-C18:3CoA)	Fatty acid biosynthesis	Fatty acid metabolism	8066	0.139415	0.0189699	9.05745e-34	3.94046e-30	Yes	NA	NA	NA	NA	NA	0.0779582	0.00608731	7.96492e-12	8.58355e-09	Yes	NA	NA	NA	NA
L_HDL_TG ~ MAR00611	Liver	L_HDL_TG	Triglycerides in large HDL	Lipoprotein particles and their constituents	Nightingale Health	MAR00611	Liver_EX_hdcae_bc	Exchange of Hexadecanoate (N-C16:0)	Exchange/demand reactions	Fatty acid metabolism	36548	0.0632544	0.00400405	9.48461e-34	4.12092e-30	Yes	119456	0.0857394	0.00731974	4.84027e-187	5.23775e-186	0.0422476	0.00178219	6.80438e-16	1.08486e-12	Yes	0.0433145	0.00186964	4.68318e-49	1.03428e-48
VLDL_FC_pct ~ MAR09285	Liver	VLDL_FC_pct	Free cholesterol to total lipids ratio in VLDL	Lipoprotein particles and their constituents	Nightingale Health	MAR09285	Liver_EX_chsterole_bc	Exchange of Cholesterol	Exchange/demand reactions	Steroid metabolism	30849	-0.0687126	0.00474013	9.7731e-34	4.24074e-30	Yes	117801	-0.0321225	0.00103297	1.71112e-27	3.15572e-27	-0.09651	0.00935707	4.99269e-65	7.01317e-61	Yes	-0.037873	0.00143681	1.36544e-37	2.64863e-37
met_X___23293 ~ MAR11274	Heart	met_X___23293	X - 23293	Unknown	Metabolon HD4	MAR11274	Heart_ODECRNtr	Transport of L-Oleoylcarnitine	Transport reactions	Fatty acid metabolism	7646	-0.142328	0.0199834	1.00007e-33	4.33386e-30	Yes	NA	NA	NA	NA	NA	0.0589159	0.00349496	4.6289e-07	0.000275979	No	NA	NA	NA	NA
Omega_3_pct ~ MAR00150	Heart	Omega_3_pct	Ratio of omega-3 fatty acids to total fatty acids	Fatty acids	Nightingale Health	MAR00150	Heart_DESAT18_7	Fatty Acyl Coenzyme A Desaturase (N-C18:1CoA -> N-C18:2CoA)	Fatty acid biosynthesis	Fatty acid metabolism	36821	-0.0630054	0.00396811	1.06651e-33	4.61576e-30	Yes	118331	-0.167427	0.0281045	<2.225x10-308	<2.225x10-308	0.0408042	0.00166627	4.65607e-15	6.90964e-12	Yes	0.0983746	0.00970557	2.64604e-245	3.15565e-244
met_X___12459 ~ MAR00788	Heart	met_X___12459	X - 12459	Unknown	Metabolon HD4	MAR00788	Heart_FAOXC18280m	Beta Oxidation of Fatty Acid [(6Z,9Z)-Octadecadienoyl-CoA]	Fatty acid oxidation	Fatty acid metabolism	7048	-0.147504	0.0216303	1.12543e-33	4.86446e-30	Yes	NA	NA	NA	NA	NA	0.0489214	0.00224767	0.00010455	0.0349595	No	NA	NA	NA	NA
met_2_arachidonoyl_GPC_20_4ASTERISK ~ MAR00408	Brain	met_2_arachidonoyl_GPC_20_4ASTERISK	2-arachidonoyl-GPC (20:4)*	Glycerides and phospholipids	Metabolon HD4	MAR00408	Brain_ARACHDt2	Fatty Acid Transport via Diffusion (Arachidonate)	Transport reactions	Fatty acid metabolism	8038	-0.138901	0.0189645	1.17721e-33	5.08169e-30	Yes	NA	NA	NA	NA	NA	-0.00717392	5.20939e-05	0.528241	0.979553	No	NA	NA	NA	NA
met_X___24309 ~ MAR00250	Adipocytes	met_X___24309	X - 24309	Unknown	Metabolon HD4	MAR00250	Adipocytes_RE0344C	Acyl Coenzyme A Hydrolase (Stearoyl-CoA)	Acyl-CoA hydrolysis	Fatty acid metabolism	8052	0.138598	0.0189148	1.26257e-33	5.44309e-30	Yes	NA	NA	NA	NA	NA	0.00802434	6.22663e-05	0.490122	0.976617	No	NA	NA	NA	NA
met_X___21792 ~ MAR08940	Skeletal Muscle	met_X___21792	X - 21792	Unknown	Metabolon HD4	MAR08940	Muscle_FATP2t	Fatty Acid Electroneutral Transport (Oleate)	Transport reactions	Fatty acid metabolism	7839	0.13702	0.0194176	1.28827e-33	5.54674e-30	Yes	NA	NA	NA	NA	NA	-0.00189066	3.57278e-06	0.870432	0.996151	No	NA	NA	NA	NA
met_X___21792 ~ MAR00336	Adipocytes	met_X___21792	X - 21792	Unknown	Metabolon HD4	MAR00336	Adipocytes_CE2513td	Transport of 15-Tetracosenoate, Diffusion	Transport reactions	Fatty acid metabolism	7839	-0.138664	0.0194139	1.30663e-33	5.61849e-30	Yes	NA	NA	NA	NA	NA	0.013297	0.000179006	0.248257	0.946371	No	NA	NA	NA	NA
met_1_palmitoyl_2_arachidonoyl_GPC_16_0_20_4 ~ MAR00348	Adipocytes	met_1_palmitoyl_2_arachidonoyl_GPC_16_0_20_4	1-palmitoyl-2-arachidonoyl-GPC (16:0/20:4)	Glycerides and phospholipids	Metabolon HD4	MAR00348	Adipocytes_LNLNCAt	Fatty Acid Transport via Diffusion (Linolenate)	Transport reactions	Fatty acid metabolism	8114	-0.137174	0.0187488	1.39373e-33	5.98529e-30	Yes	NA	NA	NA	NA	NA	-0.0686972	0.00467963	1.82865e-09	1.49883e-06	No	NA	NA	NA	NA
met_X___23293 ~ MAR05024	Heart	met_X___23293	X - 23293	Unknown	Metabolon HD4	MAR05024	Heart_FAOXC10C8m	Fatty Acid Beta Oxidation (C10->C8), Mitochondrial	Fatty acid oxidation	Fatty acid metabolism	7646	-0.143466	0.0198804	1.46813e-33	6.29672e-30	Yes	NA	NA	NA	NA	NA	0.00525017	2.73213e-05	0.656085	0.987473	No	NA	NA	NA	NA
met_1_arachidonoyl_GPC_20_4n6ASTERISK ~ MAR00148	Adipocytes	met_1_arachidonoyl_GPC_20_4n6ASTERISK	1-arachidonoyl-GPC (20:4n6)*	Glycerides and phospholipids	Metabolon HD4	MAR00148	Adipocytes_DESAT18_5	Stearoyl Coenzyme A Desaturase (N-C18:0CoA -> N-C18:1CoA)	Fatty acid biosynthesis	Fatty acid metabolism	8114	-0.136418	0.018726	1.52491e-33	6.53184e-30	Yes	NA	NA	NA	NA	NA	-0.0122905	0.000152554	0.278224	0.952299	No	NA	NA	NA	NA
met_1_arachidonoyl_GPA_20_4 ~ MAR00181	Brain	met_1_arachidonoyl_GPA_20_4	1-arachidonoyl-GPA (20:4)	Glycerides and phospholipids	Metabolon HD4	MAR00181	Brain_DESAT20_1	Fatty Acyl Coenzyme A Desaturase (N-C20:3CoA -> N-C20:4CoA)	Fatty acid biosynthesis	Fatty acid metabolism	7804	0.142573	0.0194236	1.69282e-33	7.23772e-30	Yes	NA	NA	NA	NA	NA	0.0156416	0.000234649	0.187078	0.930869	No	NA	NA	NA	NA
met_X___21607 ~ MAR00313	Adipocytes	met_X___21607	X - 21607	Unknown	Metabolon HD4	MAR00313	Adipocytes_DOCOSACT	Transport and activation of Docosanoic Acid	Fatty acid activation (cytosolic)	Fatty acid metabolism	7763	0.140902	0.0195251	1.69405e-33	7.23772e-30	Yes	NA	NA	NA	NA	NA	-0.0223186	0.000496155	0.0556905	0.83554	No	NA	NA	NA	NA
met_succinylcarnitine ~ MAR00968	Adipocytes	met_succinylcarnitine	succinylcarnitine	Carbohydrates	Metabolon HD4	MAR00968	Adipocytes_FAOXC2252053x	Beta Oxidation of Long Chain Fatty Acid [(4Z,7Z,10Z,13Z,16Z)-Docosapentaenoyl-CoA], peroxisome	Fatty acid oxidation	Fatty acid metabolism	8012	0.137273	0.0189282	1.74303e-33	7.43745e-30	Yes	NA	NA	NA	NA	NA	0.028699	0.000867229	0.0101862	0.604035	No	NA	NA	NA	NA
met_X___21607 ~ MAR00250	Adipocytes	met_X___21607	X - 21607	Unknown	Metabolon HD4	MAR00250	Adipocytes_RE0344C	Acyl Coenzyme A Hydrolase (Stearoyl-CoA)	Acyl-CoA hydrolysis	Fatty acid metabolism	7763	0.140653	0.0195114	1.78434e-33	7.60399e-30	Yes	NA	NA	NA	NA	NA	0.00923766	8.25245e-05	0.435221	0.971897	No	NA	NA	NA	NA
met_1_palmityl_2_arachidonoyl_GPC_O_16_0_20_4ASTERISK ~ MAR09870	Brain	met_1_palmityl_2_arachidonoyl_GPC_O_16_0_20_4ASTERISK	1-palmityl-2-arachidonoyl-GPC (O-16:0/20:4)*	Glycerides and phospholipids	Metabolon HD4	MAR09870	Brain_ARACHDFATPtc	Arachidonate (N-C18:1) Transport by FATP	Transport reactions	Fatty acid metabolism	8107	-0.136184	0.0186844	1.92082e-33	8.17515e-30	Yes	NA	NA	NA	NA	NA	0.00592477	3.44457e-05	0.606557	0.984813	No	NA	NA	NA	NA
M_HDL_CE_pct ~ MAR08241	Liver	M_HDL_CE_pct	Cholesterol esters to total lipids ratio in medium HDL	Lipoprotein particles and their constituents	Nightingale Health	MAR08241	Liver_SPHMYLNtg	Sphingomyelin Intracellular Transport	Transport reactions	Glyceride and phospholipid metabolism	37148	-0.0624587	0.00389964	2.00433e-33	8.5197e-30	Yes	118509	-0.0454115	0.00205958	1.86211e-53	5.18344e-53	-0.0437234	0.00191179	3.42602e-17	6.06463e-14	Yes	-0.0383546	0.00146696	1.43095e-38	2.80955e-38
HDL_CE_pct_C ~ MAR12043	Liver	HDL_CE_pct_C	Esterified cholesterol to total cholesterol ratio in HDL	Lipoprotein particles and their constituents	Nightingale Health	MAR12043	Liver_EX_gluside_hse_bc	Exchange/Demand Reaction	Exchange/demand reactions	Glyceride and phospholipid metabolism	36364	-0.063043	0.00397963	2.15415e-33	9.14486e-30	Yes	118244	-0.069629	0.00482286	1.45659e-122	9.79454e-122	-0.082502	0.00679877	6.88504e-56	7.58023e-52	Yes	-0.0938112	0.00876366	1.76228e-221	1.85442e-220
met_1_palmitoyl_2_meadoyl_GPC_16_0_20_3n9ASTERISK ~ MAR00181	Brain	met_1_palmitoyl_2_meadoyl_GPC_16_0_20_3n9ASTERISK	1-palmitoyl-2-meadoyl-GPC (16:0/20:3n9)*	Glycerides and phospholipids	Metabolon HD4	MAR00181	Brain_DESAT20_1	Fatty Acyl Coenzyme A Desaturase (N-C20:3CoA -> N-C20:4CoA)	Fatty acid biosynthesis	Fatty acid metabolism	7005	0.149522	0.0215285	2.17086e-33	9.20407e-30	Yes	NA	NA	NA	NA	NA	0.0323759	0.00101306	0.00936452	0.589147	No	NA	NA	NA	NA
met_1_arachidonoyl_GPA_20_4 ~ MAR00150	Skeletal Muscle	met_1_arachidonoyl_GPA_20_4	1-arachidonoyl-GPA (20:4)	Glycerides and phospholipids	Metabolon HD4	MAR00150	Muscle_DESAT18_7	Fatty Acyl Coenzyme A Desaturase (N-C18:1CoA -> N-C18:2CoA)	Fatty acid biosynthesis	Fatty acid metabolism	7804	-0.140192	0.0193536	2.21035e-33	9.35957e-30	Yes	NA	NA	NA	NA	NA	0.0629074	0.00398583	5.25602e-08	3.60984e-05	No	NA	NA	NA	NA
met_X___12824 ~ MAR00465	Heart	met_X___12824	X - 12824	Unknown	Metabolon HD4	MAR00465	Heart_ELAIDCRNt	Transport of (9E)-Octadecenoylcarnitine, Mitochondrial	Fatty acid oxidation	Fatty acid metabolism	7538	-0.143733	0.0200273	2.32693e-33	9.84072e-30	Yes	NA	NA	NA	NA	NA	0.052216	0.00269537	1.10335e-05	0.0049493	No	NA	NA	NA	NA
met_1_palmitoyl_2_arachidonoyl_GPC_16_0_20_4 ~ MAR01491	Skeletal Muscle	met_1_palmitoyl_2_arachidonoyl_GPC_16_0_20_4	1-palmitoyl-2-arachidonoyl-GPC (16:0/20:4)	Glycerides and phospholipids	Metabolon HD4	MAR01491	Muscle_LNLNCACRNt	Transport into the Mitochondria (Alpha-Linolenyl Carnitine)	Fatty acid oxidation	Fatty acid metabolism	8114	0.136834	0.018614	2.37451e-33	1.00292e-29	Yes	NA	NA	NA	NA	NA	0.0184	0.00033507	0.10804	0.893794	No	NA	NA	NA	NA
met_X___23705 ~ MAR00568	Brain	met_X___23705	X - 23705	Unknown	Metabolon HD4	MAR00568	Brain_EX_arachde_csf	Exchange of Nc20:4	Exchange/demand reactions	Fatty acid metabolism	7595	-0.141113	0.0198277	2.46718e-33	1.04074e-29	Yes	NA	NA	NA	NA	NA	-0.00485701	2.38482e-05	0.67804	0.988523	No	NA	NA	NA	NA
met_1_stearoyl_2_docosapentaenoyl_GPC_18_0_22_5n3ASTERISK ~ MAR00743	Liver	met_1_stearoyl_2_docosapentaenoyl_GPC_18_0_22_5n3ASTERISK	1-stearoyl-2-docosapentaenoyl-GPC (18:0/22:5n3)*	Glycerides and phospholipids	Metabolon HD4	MAR00743	Liver_FAEL183	Fatty-Acyl Coenzyme A Elongation (N-C18:3CoA)	Fatty acid biosynthesis	Fatty acid metabolism	8113	0.135345	0.0186049	2.48471e-33	1.04662e-29	Yes	NA	NA	NA	NA	NA	0.160293	0.0260758	3.43354e-46	2.68978e-42	Yes	NA	NA	NA	NA
VLDL_FC_pct ~ MAR00639	Liver	VLDL_FC_pct	Free cholesterol to total lipids ratio in VLDL	Lipoprotein particles and their constituents	Nightingale Health	MAR00639	Liver_EX_ocdcae_bc	Exchange of Octadecanoate (N-C18:0)	Exchange/demand reactions	Fatty acid metabolism	30849	0.0683248	0.00468025	2.4874e-33	1.04662e-29	Yes	117801	0.028433	0.000810026	6.58819e-22	1.12253e-21	0.0949094	0.00905882	5.26829e-63	7.03635e-59	Yes	0.0337342	0.00113904	3.791e-30	6.68512e-30
met_1_1_enyl_stearoyl_2_arachidonoyl_GPC_P_18_0_20_4 ~ MAR09870	Brain	met_1_1_enyl_stearoyl_2_arachidonoyl_GPC_P_18_0_20_4	1-(1-enyl-stearoyl)-2-arachidonoyl-GPC (P-18:0/20:4)	Glycerides and phospholipids	Metabolon HD4	MAR09870	Brain_ARACHDFATPtc	Arachidonate (N-C18:1) Transport by FATP	Transport reactions	Fatty acid metabolism	8041	-0.136375	0.0187553	2.5966e-33	1.09119e-29	Yes	NA	NA	NA	NA	NA	-0.00904535	8.029e-05	0.43354	0.971857	No	NA	NA	NA	NA
met_1_stearoyl_2_docosapentaenoyl_GPC_18_0_22_5n3ASTERISK ~ MAR00181	Brain	met_1_stearoyl_2_docosapentaenoyl_GPC_18_0_22_5n3ASTERISK	1-stearoyl-2-docosapentaenoyl-GPC (18:0/22:5n3)*	Glycerides and phospholipids	Metabolon HD4	MAR00181	Brain_DESAT20_1	Fatty Acyl Coenzyme A Desaturase (N-C20:3CoA -> N-C20:4CoA)	Fatty acid biosynthesis	Fatty acid metabolism	8113	0.138171	0.0185276	3.37258e-33	1.41551e-29	Yes	NA	NA	NA	NA	NA	0.0320246	0.000989394	0.00574834	0.498447	No	NA	NA	NA	NA
met_1_adrenoyl_GPC_22_4ASTERISK ~ MAR00152	Liver	met_1_adrenoyl_GPC_22_4ASTERISK	1-adrenoyl-GPC (22:4)*	Glycerides and phospholipids	Metabolon HD4	MAR00152	Liver_DESAT18_9	Fatty Acyl Coenzyme A Desaturase (N-C18:2CoA -> N-C18:3CoA)	Fatty acid biosynthesis	Fatty acid metabolism	7654	0.138027	0.019635	3.38366e-33	1.41837e-29	Yes	NA	NA	NA	NA	NA	0.138713	0.0197025	2.63021e-33	1.27363e-29	Yes	NA	NA	NA	NA
met_glycochenodeoxycholate_sulfate ~ MAR04151	Liver	met_glycochenodeoxycholate_sulfate	glycochenodeoxycholate sulfate	Bile Acids	Metabolon HD4	MAR04151	Liver_EX_HC02196e_bc	Exchange of Glycoursodeoxycholate	Exchange/demand reactions	Bile Acid metabolism	7908	0.136759	0.0189886	3.44357e-33	1.44167e-29	Yes	NA	NA	NA	NA	NA	0.0278853	0.000777718	0.0156086	0.672013	No	NA	NA	NA	NA
met_X___21735 ~ MAR00153	Adipocytes	met_X___21735	X - 21735	Unknown	Metabolon HD4	MAR00153	Adipocytes_ACS2	Acetyl Coenzyme A Synthase (Propionate)	Propanoate metabolism	Fatty acid metabolism	7516	0.14184	0.0199382	3.72126e-33	1.55597e-29	Yes	NA	NA	NA	NA	NA	-0.0247223	0.000629714	0.0338743	0.780481	No	NA	NA	NA	NA
met_1_palmitoyl_2_linolenoyl_GPC_16_0_18_3ASTERISK ~ MAR00743	Liver	met_1_palmitoyl_2_linolenoyl_GPC_16_0_18_3ASTERISK	1-palmitoyl-2-linolenoyl-GPC (16:0/18:3)*	Glycerides and phospholipids	Metabolon HD4	MAR00743	Liver_FAEL183	Fatty-Acyl Coenzyme A Elongation (N-C18:3CoA)	Fatty acid biosynthesis	Fatty acid metabolism	7977	-0.136156	0.0188026	3.82744e-33	1.59836e-29	Yes	NA	NA	NA	NA	NA	-0.17264	0.0301428	2.23809e-52	2.12643e-48	Yes	NA	NA	NA	NA
met_5alpha_androstan_3alpha_17beta_diol_monosulfate_2 ~ MAR12201	Liver	met_5alpha_androstan_3alpha_17beta_diol_monosulfate_2	5alpha-androstan-3alpha 17beta-diol monosulfate (2)	Steroids and Sterols	Metabolon HD4	MAR12201	Liver_EX_3dhdchole_bc	EX_3dhdchol(e)	Exchange/demand reactions	Bile Acid metabolism	4620	-0.179746	0.032248	4.08804e-33	1.70506e-29	Yes	NA	NA	NA	NA	NA	-0.0182778	0.000336188	0.224674	0.94102	No	NA	NA	NA	NA
met_X___21792 ~ MAR09894	Adipocytes	met_X___21792	X - 21792	Unknown	Metabolon HD4	MAR09894	Adipocytes_LGNCFATPtc	Lignocerate Transport by FATP	Transport reactions	Fatty acid metabolism	7839	0.138363	0.0190249	5.77843e-33	2.40708e-29	Yes	NA	NA	NA	NA	NA	0.0038274	1.47515e-05	0.740318	0.991226	No	NA	NA	NA	NA
met_X___24309 ~ MAR00355	Liver	met_X___24309	X - 24309	Unknown	Metabolon HD4	MAR00355	Liver_r1517	ATP-Binding Cassette (Stearidonic)	Transport reactions	Fatty acid metabolism	8052	0.137373	0.0185147	6.06767e-33	2.52441e-29	Yes	NA	NA	NA	NA	NA	0.212563	0.0456659	9.85018e-80	2.09807e-75	Yes	NA	NA	NA	NA
met_X___22379 ~ MAR12216	Liver	met_X___22379	X - 22379	Unknown	Metabolon HD4	MAR12216	Liver_EX_gudca3se_bc	EX_gudca3s(e)	Exchange/demand reactions	Bile Acid metabolism	8050	-0.134428	0.0185188	6.14193e-33	2.55212e-29	Yes	NA	NA	NA	NA	NA	-0.10685	0.0114462	6.49193e-21	1.52314e-17	Yes	NA	NA	NA	NA
met_X___21792 ~ MAR00330	Brain	met_X___21792	X - 21792	Unknown	Metabolon HD4	MAR00330	Brain_LGNCt	Fatty Acid Transport via Diffusion (Lignocerate)	Transport reactions	Fatty acid metabolism	7839	0.139744	0.0190059	6.21316e-33	2.5785e-29	Yes	NA	NA	NA	NA	NA	0.00271987	7.34281e-06	0.815114	0.994005	No	NA	NA	NA	NA
Unsaturation ~ MAR10194	Brain	Unsaturation	Estimated degree of fatty acid unsaturation	Fatty acids	Nightingale Health	MAR10194	Brain_EX_5HPETe_csf	Exchange of 5(S)-HPETE	Exchange/demand reactions	Fatty acid metabolism	36906	0.0620872	0.00385593	7.29009e-33	3.02167e-29	Yes	119999	0.0754009	0.0056976	1.49923e-146	1.21878e-145	NA	NA	NA	NA	NA	NA	NA	NA	NA
MUFA_pct ~ MAR00181	Heart	MUFA_pct	Ratio of monounsaturated fatty acids to total fatty acids	Fatty acids	Nightingale Health	MAR00181	Heart_DESAT20_1	Fatty Acyl Coenzyme A Desaturase (N-C20:3CoA -> N-C20:4CoA)	Fatty acid biosynthesis	Fatty acid metabolism	36830	-0.0621396	0.00386343	7.34989e-33	3.04267e-29	Yes	118346	-0.10518	0.0110623	1.62769e-279	3.40979e-278	-0.0507101	0.0025715	2.08109e-22	5.51832e-19	Yes	-0.0916184	0.00838876	3.39592e-212	3.43864e-211
met_1_palmitoyl_2_dihomo_linolenoyl_GPC_16_0_20_3n3_or_6ASTERISK ~ MAR00152	Liver	met_1_palmitoyl_2_dihomo_linolenoyl_GPC_16_0_20_3n3_or_6ASTERISK	1-palmitoyl-2-dihomo-linolenoyl-GPC (16:0/20:3n3 or 6)*	Glycerides and phospholipids	Metabolon HD4	MAR00152	Liver_DESAT18_9	Fatty Acyl Coenzyme A Desaturase (N-C18:2CoA -> N-C18:3CoA)	Fatty acid biosynthesis	Fatty acid metabolism	8111	-0.133987	0.0183224	7.72959e-33	3.19589e-29	Yes	NA	NA	NA	NA	NA	-0.127752	0.0165786	7.56196e-30	3.11548e-26	Yes	NA	NA	NA	NA
S_VLDL_FC_by_CE ~ MAR00152	Liver	S_VLDL_FC_by_CE	Ratio of free cholesterol to cholesteryl esters in small VLDL	Lipoprotein particles and their constituents	Nightingale Health	MAR00152	Liver_DESAT18_9	Fatty Acyl Coenzyme A Desaturase (N-C18:2CoA -> N-C18:3CoA)	Fatty acid biosynthesis	Fatty acid metabolism	37174	-0.0618316	0.0038228	8.06541e-33	3.33061e-29	Yes	119098	0.0681138	0.00464438	6.66913e-119	4.41189e-118	-0.0629135	0.00395787	6.37768e-34	3.20742e-30	Yes	0.0694692	0.00483257	1.1854e-123	6.29868e-123
VLDL_FC_pct ~ MAR00262	Liver	VLDL_FC_pct	Free cholesterol to total lipids ratio in VLDL	Lipoprotein particles and their constituents	Nightingale Health	MAR00262	Liver_OCDCEAtr	Fatty Acid Transport via Diffusion (Oleate)	Transport reactions	Fatty acid metabolism	30849	0.0677149	0.00460358	8.22662e-33	3.39297e-29	Yes	117801	0.0277283	0.000771236	6.19285e-21	1.03892e-20	0.0825303	0.00683676	6.1044e-48	5.01095e-44	Yes	0.0275757	0.000762012	1.05489e-20	1.6083e-20
met_X___12459 ~ MAR02035	Heart	met_X___12459	X - 12459	Unknown	Metabolon HD4	MAR02035	Heart_r0310	Palmitoyl Coenzyme A:Oxygen 2-Oxidoreductase	Fatty acid oxidation	Fatty acid metabolism	7048	-0.148639	0.0210474	8.3642e-33	3.44545e-29	Yes	NA	NA	NA	NA	NA	-0.0125535	0.000157978	0.303929	0.956273	No	NA	NA	NA	NA
Unsaturation ~ MAR09922	Adipocytes	Unsaturation	Estimated degree of fatty acid unsaturation	Fatty acids	Nightingale Health	MAR09922	Adipocytes_EX_lneldccrne_bc	Exchange of 6Z,9Z-Octadecadienoylcarnitine	Exchange/demand reactions	Fatty acid metabolism	36906	-0.0620136	0.00384558	8.84298e-33	3.63818e-29	Yes	119999	-0.0738579	0.0054565	2.03598e-140	1.59177e-139	-0.0630482	0.0039776	7.53723e-34	3.76154e-30	Yes	-0.0729679	0.0053252	4.43706e-137	2.61673e-136
met_X___23293 ~ MAR03294	Heart	met_X___23293	X - 23293	Unknown	Metabolon HD4	MAR03294	Heart_FAOXC101C102m	Fatty Acid Beta Oxidation (C10:1->C10:2), Mitochondrial	Beta oxidation of di-unsaturated fatty acids (n-6) (mitochondrial)	Fatty acid metabolism	7646	-0.140502	0.0193976	8.87864e-33	3.64834e-29	Yes	NA	NA	NA	NA	NA	-0.065255	0.00430056	2.23028e-08	1.59987e-05	No	NA	NA	NA	NA
met_2_arachidonoyl_GPC_20_4ASTERISK ~ MAR00348	Heart	met_2_arachidonoyl_GPC_20_4ASTERISK	2-arachidonoyl-GPC (20:4)*	Glycerides and phospholipids	Metabolon HD4	MAR00348	Heart_LNLNCAt	Fatty Acid Transport via Diffusion (Linolenate)	Transport reactions	Fatty acid metabolism	8038	-0.134759	0.0184278	9.6382e-33	3.95558e-29	Yes	NA	NA	NA	NA	NA	-0.139739	0.0194757	1.58813e-34	8.16329e-31	Yes	NA	NA	NA	NA
M_HDL_CE_pct ~ MAR11281	Liver	M_HDL_CE_pct	Cholesterol esters to total lipids ratio in medium HDL	Lipoprotein particles and their constituents	Nightingale Health	MAR11281	Liver_EX_sphmyln_hse_bc	Exchange of Sphingomyelin	Exchange/demand reactions	Glyceride and phospholipid metabolism	37148	-0.0617097	0.00380881	1.10282e-32	4.52047e-29	Yes	118509	-0.0473774	0.0022416	5.01454e-58	1.48977e-57	-0.0605142	0.00366273	1.71224e-31	7.66479e-28	Yes	-0.0503568	0.00253102	2.72081e-65	7.33753e-65
M_LDL_TG ~ MAR01475	Liver	M_LDL_TG	Triglycerides in medium LDL	Lipoprotein particles and their constituents	Nightingale Health	MAR01475	Liver_LCAT1e	Lecithin-Cholesterol Acyltransferase	Fatty acid oxidation	Fatty acid metabolism	37023	0.061812	0.00381848	1.17003e-32	4.79008e-29	Yes	119171	0.0487003	0.00236268	2.18267e-61	6.81928e-61	-0.0894169	0.00799317	1.41124e-66	2.19288e-62	Yes	-0.0756852	0.0057072	7.98942e-146	5.10435e-145
met_butyrylcarnitine ~ MAR09926	Skeletal Muscle	met_butyrylcarnitine	butyrylcarnitine	Fatty acids	Metabolon HD4	MAR09926	Muscle_EX_hdcecrne_bc	Exchange of Palmitoleoyl-Carnitine	Exchange/demand reactions	Fatty acid metabolism	8001	-0.135612	0.0184737	1.17208e-32	4.7926e-29	Yes	NA	NA	NA	NA	NA	-0.0124453	0.00015425	0.279053	0.95244	No	NA	NA	NA	NA
met_1_palmitoyl_2_linolenoyl_GPC_16_0_18_3ASTERISK ~ MAR00150	Skeletal Muscle	met_1_palmitoyl_2_linolenoyl_GPC_16_0_18_3ASTERISK	1-palmitoyl-2-linolenoyl-GPC (16:0/18:3)*	Glycerides and phospholipids	Metabolon HD4	MAR00150	Muscle_DESAT18_7	Fatty Acyl Coenzyme A Desaturase (N-C18:1CoA -> N-C18:2CoA)	Fatty acid biosynthesis	Fatty acid metabolism	7977	0.136778	0.0185111	1.18873e-32	4.85472e-29	Yes	NA	NA	NA	NA	NA	-0.0709506	0.00511596	4.52798e-10	3.98169e-07	Yes	NA	NA	NA	NA
met_succinylcarnitine ~ MAR05357	Heart	met_succinylcarnitine	succinylcarnitine	Carbohydrates	Metabolon HD4	MAR05357	Heart_FAOXC182C182OHm	Fatty Acid Beta Oxidation (C18:2->C18:2Oh), Mitochondrial	Fatty acid oxidation	Fatty acid metabolism	8012	0.136391	0.0184137	1.29883e-32	5.29786e-29	Yes	NA	NA	NA	NA	NA	0.0401342	0.00155249	0.000585079	0.135491	No	NA	NA	NA	NA
M_LDL_TG_pct ~ MAR00650	Liver	M_LDL_TG_pct	Triglycerides to total lipids ratio in medium LDL	Lipoprotein particles and their constituents	Nightingale Health	MAR00650	Liver_EX_ocdceae_bc	Exchange of Oleic Acid	Exchange/demand reactions	Fatty acid metabolism	37023	0.0617771	0.00381159	1.33112e-32	5.42293e-29	Yes	118711	0.0682706	0.00464081	1.96257e-118	1.29308e-117	0.0446655	0.00200005	7.36232e-18	1.37102e-14	Yes	0.0483462	0.0023118	7.05086e-60	1.75454e-59
met_X___12459 ~ MAR00818	Heart	met_X___12459	X - 12459	Unknown	Metabolon HD4	MAR00818	Heart_FAOXC18480m	Beta Oxidation of Fatty Acid [(6Z,9Z,12Z,15Z)-Octadecatetraenoyl-CoA]	Fatty acid oxidation	Fatty acid metabolism	7048	-0.144357	0.0208826	1.47452e-32	5.9998e-29	Yes	NA	NA	NA	NA	NA	-0.1001	0.0101066	1.67508e-16	2.80806e-13	Yes	NA	NA	NA	NA
met_glutarylcarnitine_C5 ~ MAR04237	Brain	met_glutarylcarnitine_C5	glutarylcarnitine (C5)	Amino Acids	Metabolon HD4	MAR04237	Brain_2OXOADPTm	2-Oxoadipate Shuttle (Cytosol/Mitochondria)	Transport reactions	Amino acid and amine metabolism	8034	-0.136926	0.0182991	1.64018e-32	6.66573e-29	Yes	NA	NA	NA	NA	NA	-0.0328593	0.0010794	0.00409098	0.433603	No	NA	NA	NA	NA
met_1_palmitoyl_2_arachidonoyl_GPC_16_0_20_4 ~ MAR00147	Heart	met_1_palmitoyl_2_arachidonoyl_GPC_16_0_20_4	1-palmitoyl-2-arachidonoyl-GPC (16:0/20:4)	Glycerides and phospholipids	Metabolon HD4	MAR00147	Heart_DESAT18_4	Stearoyl Coenzyme A Desaturase (N-C18:0CoA -> N-C18:1CoA)	Fatty acid biosynthesis	Fatty acid metabolism	8114	-0.13556	0.0181226	1.65572e-32	6.72067e-29	Yes	NA	NA	NA	NA	NA	0.0173519	0.000302032	0.127068	0.905951	No	NA	NA	NA	NA
met_imidazole_lactate ~ MAR04220	Adipocytes	met_imidazole_lactate	imidazole lactate	Amino Acids	Metabolon HD4	MAR04220	Adipocytes_KYN3OX	Kynurenine 3-Monooxygenase	Phenylalanine, tyrosine and tryptophan biosynthesis	Amino acid and amine metabolism	8059	-0.135239	0.0182381	1.69861e-32	6.88642e-29	Yes	NA	NA	NA	NA	NA	-0.00456023	2.06311e-05	0.691077	0.989158	No	NA	NA	NA	NA
met_glycochenodeoxycholate_glucuronide_1 ~ MAR04436	Brain	met_glycochenodeoxycholate_glucuronide_1	glycochenodeoxycholate glucuronide (1)	Bile Acids	Metabolon HD4	MAR04436	Brain_r2308	Histamine/Glutathione-HCO3 Reversible Antiport	Transport reactions	Amino acid and amine metabolism	7991	-0.135448	0.0183538	1.85266e-32	7.50181e-29	Yes	NA	NA	NA	NA	NA	-0.135859	0.0184672	1.19096e-32	5.61969e-29	Yes	NA	NA	NA	NA
met_palmitoyl_ethanolamide ~ MAR00649	Heart	met_palmitoyl_ethanolamide	palmitoyl ethanolamide	Fatty acids	Metabolon HD4	MAR00649	Heart_ETHP	Ethanolamine Phosphate Phosphatase	Glycerophospholipid metabolism	Glyceride and phospholipid metabolism	8107	-0.134162	0.018093	1.98535e-32	8.02934e-29	Yes	NA	NA	NA	NA	NA	-0.00182502	3.30059e-06	0.873342	0.996247	No	NA	NA	NA	NA
LA ~ MAR00152	Liver	LA	Linoleic acid; 18:2	Fatty acids	Nightingale Health	MAR00152	Liver_DESAT18_9	Fatty Acyl Coenzyme A Desaturase (N-C18:2CoA -> N-C18:3CoA)	Fatty acid biosynthesis	Fatty acid metabolism	36908	-0.0615836	0.00379341	2.33074e-32	9.41477e-29	Yes	118794	-0.0565307	0.00319706	3.44836e-82	1.48671e-81	-0.0663614	0.0044028	2.70253e-37	1.54784e-33	Yes	-0.0566062	0.00320621	2.02637e-82	6.68536e-82
LA_pct ~ MAR02505	Skeletal Muscle	LA_pct	Ratio of 18:2 linoleic acid to total fatty acids	Fatty acids	Nightingale Health	MAR02505	Muscle_DESAT24_1	Fatty Acyl Coenzyme A Desaturase (N-C24:5CoA -> N-C24:6CoA)	Omega-3 fatty acid metabolism	Fatty acid metabolism	36830	-0.061583	0.00379188	2.78429e-32	1.12332e-28	Yes	118346	-0.0546736	0.00298601	8.68672e-76	3.37955e-75	0.134075	0.0179863	2.20336e-147	1.8896e-142	Yes	0.106767	0.011403	4.13227e-288	6.58708e-287
met_X___21471 ~ MAR01830	Liver	met_X___21471	X - 21471	Unknown	Metabolon HD4	MAR01830	Liver_RE2112C	Cholate Hydratase (NADPH)	Bile acid biosynthesis	Bile Acid metabolism	7644	0.138221	0.0190807	2.86334e-32	1.15382e-28	Yes	NA	NA	NA	NA	NA	0.056506	0.00315341	1.68156e-06	0.000905141	No	NA	NA	NA	NA
L_HDL_TG ~ MAR07896	Liver	L_HDL_TG	Triglycerides in large HDL	Lipoprotein particles and their constituents	Nightingale Health	MAR07896	Liver_ETHAt	Ethanolamine Transport via Diffusion, Extracellular	Transport reactions	Glyceride and phospholipid metabolism	36548	0.0617464	0.00381525	3.10094e-32	1.24805e-28	Yes	119456	0.0755529	0.00567909	1.85544e-145	1.49349e-144	-0.0553818	0.00306623	3.183e-26	1.08052e-22	Yes	-0.0745964	0.0055381	6.89167e-142	4.15565e-141
met_X___24309 ~ MAR00077	Brain	met_X___24309	X - 24309	Unknown	Metabolon HD4	MAR00077	Brain_ARACHDCOAtx	Fatty Acid Intracellular Transport (Arachidonyl-CoA), Peroxisomal	Transport reactions	Fatty acid metabolism	8052	0.135524	0.0180977	3.11474e-32	1.25209e-28	Yes	NA	NA	NA	NA	NA	0.0442258	0.0019395	0.00011649	0.0381955	No	NA	NA	NA	NA
met_1_dihomo_linolenoyl_GPE_20_3n3_or_6ASTERISK ~ MAR00181	Brain	met_1_dihomo_linolenoyl_GPE_20_3n3_or_6ASTERISK	1-dihomo-linolenoyl-GPE (20:3n3 or 6)*	Glycerides and phospholipids	Metabolon HD4	MAR00181	Brain_DESAT20_1	Fatty Acyl Coenzyme A Desaturase (N-C20:3CoA -> N-C20:4CoA)	Fatty acid biosynthesis	Fatty acid metabolism	7348	-0.143374	0.0197227	3.4439e-32	1.38275e-28	Yes	NA	NA	NA	NA	NA	-0.0114094	0.000124794	0.34987	0.962589	No	NA	NA	NA	NA
met_1_arachidonoyl_GPA_20_4 ~ MAR02368	Brain	met_1_arachidonoyl_GPA_20_4	1-arachidonoyl-GPA (20:4)	Glycerides and phospholipids	Metabolon HD4	MAR02368	Brain_HMR_2368	Linoleoyl Coenzyme A, Ferrocytochrome B5:Oxygen Oxidoreductase (6, 7 Cis-Dehydrogenating)	Omega-6 fatty acid metabolism	Fatty acid metabolism	7804	0.135977	0.0186163	3.65749e-32	1.46674e-28	Yes	NA	NA	NA	NA	NA	0.047028	0.00200306	0.000115146	0.0378234	No	NA	NA	NA	NA
met_4_androsten_3alpha_17alpha_diol_monosulfate_2 ~ MAR10021	Liver	met_4_androsten_3alpha_17alpha_diol_monosulfate_2	4-androsten-3alpha 17alpha-diol monosulfate (2)	Steroids and Sterols	Metabolon HD4	MAR10021	Liver_C05463t2bdL	Transport of Taurodeoxycholate, Antiport with Bicarbonate	Transport reactions	Bile Acid metabolism	7749	0.137058	0.0187082	3.99285e-32	1.5993e-28	Yes	NA	NA	NA	NA	NA	0.00655294	4.34998e-05	0.571234	0.98254	No	NA	NA	NA	NA
met_X___17337 ~ MAR00248	Liver	met_X___17337	X - 17337	Unknown	Metabolon HD4	MAR00248	Liver_OCDCAtr	Fatty Acid Transport via Diffusion (Stearate)	Transport reactions	Fatty acid metabolism	8064	-0.13426	0.0179536	5.00373e-32	2.00179e-28	Yes	NA	NA	NA	NA	NA	-0.0107081	0.000113249	0.351685	0.962691	No	NA	NA	NA	NA
met_arachidonate_20_4n6 ~ MAR00145	Heart	met_arachidonate_20_4n6	arachidonate (20:4n6)	Fatty acids	Metabolon HD4	MAR00145	Heart_DESAT18_10	Fatty Acyl Coenzyme A Desaturase (N-C18:2CoA -> N-C18:3CoA)	Fatty acid biosynthesis	Fatty acid metabolism	8081	-0.132759	0.017898	5.38169e-32	2.15042e-28	Yes	NA	NA	NA	NA	NA	-0.173371	0.0301949	4.16169e-53	4.01255e-49	Yes	NA	NA	NA	NA
met_X___23293 ~ MAR11290	Heart	met_X___23293	X - 23293	Unknown	Metabolon HD4	MAR11290	Heart_HXAt1	Transport of Hexanoate (N-C6:0), Mitochondrial	Transport reactions	Fatty acid metabolism	7646	-0.138954	0.0188964	5.74551e-32	2.29304e-28	Yes	NA	NA	NA	NA	NA	-0.0624612	0.0039403	8.63926e-08	5.76125e-05	No	NA	NA	NA	NA
HDL_CE_pct_C ~ MAR01475	Liver	HDL_CE_pct_C	Esterified cholesterol to total cholesterol ratio in HDL	Lipoprotein particles and their constituents	Nightingale Health	MAR01475	Liver_LCAT1e	Lecithin-Cholesterol Acyltransferase	Fatty acid oxidation	Fatty acid metabolism	36364	-0.0616424	0.00380015	5.83256e-32	2.325e-28	Yes	118244	-0.0696076	0.00482306	1.44031e-122	9.72506e-122	0.0876753	0.00768625	5.66045e-63	7.49866e-59	Yes	0.106669	0.0113356	3.20133e-286	5.00605e-285
met_X___12824 ~ MAR03163	Heart	met_X___12824	X - 12824	Unknown	Metabolon HD4	MAR03163	Heart_ACOAD1fm	Acyl Coenzyme A Dehydrogenase (Butanoyl Coenzyme A), Mitochondrial	Butanoate metabolism	Fatty acid metabolism	7538	-0.140026	0.0191488	5.88178e-32	2.34182e-28	Yes	NA	NA	NA	NA	NA	-0.024131	0.000587961	0.0401688	0.800074	No	NA	NA	NA	NA
met_X___23293 ~ MAR03163	Heart	met_X___23293	X - 23293	Unknown	Metabolon HD4	MAR03163	Heart_ACOAD1fm	Acyl Coenzyme A Dehydrogenase (Butanoyl Coenzyme A), Mitochondrial	Butanoate metabolism	Fatty acid metabolism	7646	-0.138603	0.0188851	5.99223e-32	2.38295e-28	Yes	NA	NA	NA	NA	NA	-0.0437083	0.00191791	0.000189289	0.0569171	No	NA	NA	NA	NA
met_X___24309 ~ MAR00148	Liver	met_X___24309	X - 24309	Unknown	Metabolon HD4	MAR00148	Liver_DESAT18_5	Stearoyl Coenzyme A Desaturase (N-C18:0CoA -> N-C18:1CoA)	Fatty acid biosynthesis	Fatty acid metabolism	8052	0.135372	0.017908	6.5545e-32	2.60344e-28	Yes	NA	NA	NA	NA	NA	0.0167931	0.000273289	0.148214	0.916768	No	NA	NA	NA	NA
Unsaturation ~ MAR00349	Skeletal Muscle	Unsaturation	Estimated degree of fatty acid unsaturation	Fatty acids	Nightingale Health	MAR00349	Muscle_FACOAL1832	Fatty-Acid- Coenzyme A Ligase (Linolenate)	Fatty acid activation (cytosolic)	Fatty acid metabolism	36906	-0.0611688	0.0037378	6.6014e-32	2.61895e-28	Yes	119999	-0.0844484	0.00713069	4.53934e-181	4.72438e-180	0.0663197	0.00439963	2.88e-37	1.64659e-33	Yes	0.0808347	0.00654006	5.44103e-168	4.01837e-167
met_X___12824 ~ MAR00818	Heart	met_X___12824	X - 12824	Unknown	Metabolon HD4	MAR00818	Heart_FAOXC18480m	Beta Oxidation of Fatty Acid [(6Z,9Z,12Z,15Z)-Octadecatetraenoyl-CoA]	Fatty acid oxidation	Fatty acid metabolism	7538	-0.137943	0.0191025	6.97322e-32	2.76317e-28	Yes	NA	NA	NA	NA	NA	-0.106505	0.011442	1.11644e-19	2.42234e-16	Yes	NA	NA	NA	NA
met_X___17337 ~ MAR00153	Liver	met_X___17337	X - 17337	Unknown	Metabolon HD4	MAR00153	Liver_ACS2	Acetyl Coenzyme A Synthase (Propionate)	Propanoate metabolism	Fatty acid metabolism	8064	-0.133719	0.0178686	6.98559e-32	2.76478e-28	Yes	NA	NA	NA	NA	NA	0.018818	0.00035034	0.10139	0.888517	No	NA	NA	NA	NA
met_1_stearoyl_2_docosapentaenoyl_GPC_18_0_22_5n3ASTERISK ~ MAR02368	Brain	met_1_stearoyl_2_docosapentaenoyl_GPC_18_0_22_5n3ASTERISK	1-stearoyl-2-docosapentaenoyl-GPC (18:0/22:5n3)*	Glycerides and phospholipids	Metabolon HD4	MAR02368	Brain_HMR_2368	Linoleoyl Coenzyme A, Ferrocytochrome B5:Oxygen Oxidoreductase (6, 7 Cis-Dehydrogenating)	Omega-6 fatty acid metabolism	Fatty acid metabolism	8113	0.132512	0.0177575	7.06986e-32	2.79482e-28	Yes	NA	NA	NA	NA	NA	0.0652279	0.00388845	4.27423e-08	2.96681e-05	No	NA	NA	NA	NA
Unsaturation ~ MAR09962	Brain	Unsaturation	Estimated degree of fatty acid unsaturation	Fatty acids	Nightingale Health	MAR09962	Brain_12HPETATP	Transport of 12-Hydroperoxyeicosa-5, 8, 10, 14-Tetraenoate, by FATP	Transport reactions	Fatty acid metabolism	36906	0.0610386	0.00373069	7.53775e-32	2.97625e-28	Yes	119999	0.0789301	0.00624086	2.25309e-160	1.97933e-159	0.00399325	1.5941e-05	0.443084	0.972641	No	0.00199162	3.96619e-06	0.497008	0.519262
HDL_CE_pct_C ~ MAR08526	Liver	HDL_CE_pct_C	Esterified cholesterol to total cholesterol ratio in HDL	Lipoprotein particles and their constituents	Nightingale Health	MAR08526	Liver_CHOLtr	Choline Intracellular Transport	Transport reactions	Glyceride and phospholipid metabolism	36364	0.0615853	0.00378592	7.57615e-32	2.98787e-28	Yes	118244	0.05985	0.0035656	4.60123e-91	2.29921e-90	0.0790517	0.00624262	1.88966e-51	1.72982e-47	Yes	0.0891147	0.00790974	5.09868e-200	4.82875e-199
met_X___21792 ~ MAR00216	Liver	met_X___21792	X - 21792	Unknown	Metabolon HD4	MAR00216	Liver_HDCAtr	Fatty Acid Transport via Diffusion (Palmitate)	Transport reactions	Fatty acid metabolism	7839	0.135806	0.0183413	7.8744e-32	3.10183e-28	Yes	NA	NA	NA	NA	NA	-0.00941814	8.8197e-05	0.417696	0.970402	No	NA	NA	NA	NA
L_HDL_TG ~ MAR08698	Liver	L_HDL_TG	Triglycerides in large HDL	Lipoprotein particles and their constituents	Nightingale Health	MAR08698	Liver_RADH2	Retinal Dehydrogenase (NADPH)	Retinol metabolism	Vitamin A metabolism	36548	-0.0612541	0.00375476	9.47971e-32	3.72977e-28	Yes	119456	-0.0672221	0.00449233	2.07102e-115	1.31675e-114	0.0564035	0.00318345	3.64493e-27	1.30245e-23	Yes	0.069184	0.00475605	4.36466e-122	2.28153e-121
met_butyrylglycine ~ MAR00163	Skeletal Muscle	met_butyrylglycine	butyrylglycine	Fatty acids	Metabolon HD4	MAR00163	Muscle_r0636	Octanoyl Coenzyme A:L-Carnitine O-Octanoyltransferase	Carnitine shuttle (mitochondrial)	Fatty acid metabolism	6217	-0.151649	0.0229394	9.54474e-32	3.75092e-28	Yes	NA	NA	NA	NA	NA	0.00315561	9.43757e-06	0.813092	0.993913	No	NA	NA	NA	NA
M_HDL_FC_pct_C ~ MAR07896	Liver	M_HDL_FC_pct_C	Free cholesterol to total cholesterol ratio in medium HDL	Lipoprotein particles and their constituents	Nightingale Health	MAR07896	Liver_ETHAt	Ethanolamine Transport via Diffusion, Extracellular	Transport reactions	Glyceride and phospholipid metabolism	37131	0.0607725	0.00369447	9.73956e-32	3.82298e-28	Yes	118743	0.0647727	0.00418368	5.62702e-107	3.29554e-106	-0.0532762	0.0028388	9.2527e-25	2.87723e-21	Yes	-0.0646373	0.00416764	1.42227e-106	6.54243e-106
met_X___21792 ~ MAR08940	Heart	met_X___21792	X - 21792	Unknown	Metabolon HD4	MAR08940	Heart_FATP2t	Fatty Acid Electroneutral Transport (Oleate)	Transport reactions	Fatty acid metabolism	7839	-0.135644	0.0182709	1.03033e-31	4.03949e-28	Yes	NA	NA	NA	NA	NA	-0.0112651	0.000125704	0.333279	0.960246	No	NA	NA	NA	NA
M_LDL_TG_pct ~ MAR08241	Liver	M_LDL_TG_pct	Triglycerides to total lipids ratio in medium LDL	Lipoprotein particles and their constituents	Nightingale Health	MAR08241	Liver_SPHMYLNtg	Sphingomyelin Intracellular Transport	Transport reactions	Glyceride and phospholipid metabolism	37023	0.0607742	0.00369463	1.1875e-31	4.65025e-28	Yes	118711	0.0718927	0.00514538	3.97191e-131	2.88449e-130	0.0554548	0.00307485	1.29783e-26	4.51866e-23	Yes	0.0563018	0.00315182	5.38642e-81	1.7379e-80
met_X___12459 ~ MAR02035	Skeletal Muscle	met_X___12459	X - 12459	Unknown	Metabolon HD4	MAR02035	Muscle_r0310	Palmitoyl Coenzyme A:Oxygen 2-Oxidoreductase	Fatty acid oxidation	Fatty acid metabolism	7048	-0.144404	0.0202478	1.30837e-31	5.11755e-28	Yes	NA	NA	NA	NA	NA	-0.139524	0.0190403	8.30282e-30	3.39923e-26	Yes	NA	NA	NA	NA
met_1_1_enyl_stearoyl_2_arachidonoyl_GPC_P_18_0_20_4 ~ MAR00145	Skeletal Muscle	met_1_1_enyl_stearoyl_2_arachidonoyl_GPC_P_18_0_20_4	1-(1-enyl-stearoyl)-2-arachidonoyl-GPC (P-18:0/20:4)	Glycerides and phospholipids	Metabolon HD4	MAR00145	Muscle_DESAT18_10	Fatty Acyl Coenzyme A Desaturase (N-C18:2CoA -> N-C18:3CoA)	Fatty acid biosynthesis	Fatty acid metabolism	8041	-0.134316	0.0177492	1.33686e-31	5.22285e-28	Yes	NA	NA	NA	NA	NA	0.0616254	0.00372309	9.4093e-08	6.23754e-05	No	NA	NA	NA	NA
met_1_oleoyl_2_dihomo_linolenoyl_GPC_18_1_20_3ASTERISK ~ MAR00151	Adipocytes	met_1_oleoyl_2_dihomo_linolenoyl_GPC_18_1_20_3ASTERISK	1-oleoyl-2-dihomo-linolenoyl-GPC (18:1/20:3)*	Glycerides and phospholipids	Metabolon HD4	MAR00151	Adipocytes_DESAT18_8	Fatty Acyl Coenzyme A Desaturase (N-C18:1CoA -> N-C18:2CoA)	Fatty acid biosynthesis	Fatty acid metabolism	8066	0.134193	0.0176923	1.37093e-31	5.34968e-28	Yes	NA	NA	NA	NA	NA	0.00262608	6.84063e-06	0.818934	0.994183	No	NA	NA	NA	NA
met_X___16935 ~ MAR00975	Skeletal Muscle	met_X___16935	X - 16935	Unknown	Metabolon HD4	MAR00975	Muscle_FAOXC241181x	Beta Oxidation of Long Chain Fatty Acid [(15Z)-Tetracosenoyl-CoA], peroxisome	Fatty acid oxidation	Fatty acid metabolism	7993	-0.134125	0.0178464	1.42481e-31	5.55344e-28	Yes	NA	NA	NA	NA	NA	0.00912298	8.40662e-05	0.424419	0.97099	No	NA	NA	NA	NA
met_X___21735 ~ MAR00154	Adipocytes	met_X___21735	X - 21735	Unknown	Metabolon HD4	MAR00154	Adipocytes_RE2649C	Acyl Coenzyme A Hydrolase (Propanoyl-CoA)	Acyl-CoA hydrolysis	Fatty acid metabolism	7516	0.137851	0.0189433	1.43247e-31	5.57677e-28	Yes	NA	NA	NA	NA	NA	-0.0347974	0.00119018	0.00353293	0.404546	No	NA	NA	NA	NA
met_pregnen_diol_disulfateASTERISK ~ MAR02025	Liver	met_pregnen_diol_disulfateASTERISK	pregnen-diol disulfate*	Steroids and Sterols	Metabolon HD4	MAR02025	Liver_RE3218C	Steryl-Sulfatase (5-alpha-dihydrotestosterone)	Androgen metabolism	Steroid metabolism	8115	-0.132001	0.0175724	1.44299e-31	5.61116e-28	Yes	NA	NA	NA	NA	NA	-0.00273797	7.52405e-06	0.809699	0.993807	No	NA	NA	NA	NA
met_1_oleoyl_2_linoleoyl_GPC_18_1_18_2ASTERISK ~ MAR00186	Heart	met_1_oleoyl_2_linoleoyl_GPC_18_1_18_2ASTERISK	1-oleoyl-2-linoleoyl-GPC (18:1/18:2)*	Glycerides and phospholipids	Metabolon HD4	MAR00186	Heart_DESAT20_2	Fatty Acyl Coenzyme A Desaturase (N-C20:4CoA -> N-C20:5CoA)	Fatty acid biosynthesis	Fatty acid metabolism	8043	-0.134823	0.0177111	1.59471e-31	6.19391e-28	Yes	NA	NA	NA	NA	NA	-0.111619	0.0124816	1.20666e-22	3.25257e-19	Yes	NA	NA	NA	NA
met_4_androsten_3alpha_17alpha_diol_monosulfate_2 ~ MAR06065	Liver	met_4_androsten_3alpha_17alpha_diol_monosulfate_2	4-androsten-3alpha 17alpha-diol monosulfate (2)	Steroids and Sterols	Metabolon HD4	MAR06065	Liver_r2148	Glycoursodeoxycholate/Glutathione-HCO3 Antiport	Transport reactions	Bile Acid metabolism	7749	-0.135293	0.0182996	1.8724e-31	7.26401e-28	Yes	NA	NA	NA	NA	NA	-0.00596753	3.55568e-05	0.608697	0.984919	No	NA	NA	NA	NA
met_kynurenine ~ MAR05311	Adipocytes	met_kynurenine	kynurenine	Amino Acids	Metabolon HD4	MAR05311	Adipocytes_ASNt4	L-Asparagine Transport in via Sodium Symport	Transport reactions	Amino acid and amine metabolism	8098	0.131984	0.0175361	1.88654e-31	7.31033e-28	Yes	NA	NA	NA	NA	NA	-0.122736	0.0150179	3.8523e-27	1.37354e-23	Yes	NA	NA	NA	NA
met_X___24309 ~ MAR00249	Skeletal Muscle	met_X___24309	X - 24309	Unknown	Metabolon HD4	MAR00249	Muscle_FACOAL180i	C180 Fatty Acid Activation	Fatty acid activation (cytosolic)	Fatty acid metabolism	8052	-0.133574	0.0176162	2.05801e-31	7.96554e-28	Yes	NA	NA	NA	NA	NA	NA	NA	NA	NA	NA	NA	NA	NA	NA
met_1_dihomo_linoleoyl_GPC_20_2ASTERISK ~ MAR00181	Heart	met_1_dihomo_linoleoyl_GPC_20_2ASTERISK	1-dihomo-linoleoyl-GPC (20:2)*	Glycerides and phospholipids	Metabolon HD4	MAR00181	Heart_DESAT20_1	Fatty Acyl Coenzyme A Desaturase (N-C20:3CoA -> N-C20:4CoA)	Fatty acid biosynthesis	Fatty acid metabolism	8112	-0.132866	0.0174882	2.06733e-31	7.9923e-28	Yes	NA	NA	NA	NA	NA	-0.10744	0.0116128	2.38801e-21	5.79034e-18	Yes	NA	NA	NA	NA
IDL_PL_pct ~ MAR00150	Skeletal Muscle	IDL_PL_pct	Phospholipids to total lipids ratio in IDL	Lipoprotein particles and their constituents	Nightingale Health	MAR00150	Muscle_DESAT18_7	Fatty Acyl Coenzyme A Desaturase (N-C18:1CoA -> N-C18:2CoA)	Fatty acid biosynthesis	Fatty acid metabolism	37200	0.0603866	0.00364599	2.13067e-31	8.22765e-28	Yes	118408	0.00769064	5.91766e-05	0.00953869	0.0113519	-0.0376187	0.00141541	3.91152e-13	4.80118e-10	Yes	-0.00197238	3.89303e-06	0.503832	0.52605
met_1_palmitoyl_2_arachidonoyl_GPC_16_0_20_4 ~ MAR00349	Skeletal Muscle	met_1_palmitoyl_2_arachidonoyl_GPC_16_0_20_4	1-palmitoyl-2-arachidonoyl-GPC (16:0/20:4)	Glycerides and phospholipids	Metabolon HD4	MAR00349	Muscle_FACOAL1832	Fatty-Acid- Coenzyme A Ligase (Linolenate)	Fatty acid activation (cytosolic)	Fatty acid metabolism	8114	-0.132833	0.0174756	2.13386e-31	8.23043e-28	Yes	NA	NA	NA	NA	NA	0.110072	0.012147	2.87466e-22	7.51858e-19	Yes	NA	NA	NA	NA
met_X___24438 ~ MAR00348	Adipocytes	met_X___24438	X - 24438	Unknown	Metabolon HD4	MAR00348	Adipocytes_LNLNCAt	Fatty Acid Transport via Diffusion (Linolenate)	Transport reactions	Fatty acid metabolism	7333	0.13841	0.0192305	2.65909e-31	1.02444e-27	Yes	NA	NA	NA	NA	NA	0.0607378	0.00364763	4.45391e-07	0.000266357	No	NA	NA	NA	NA
met_X___12824 ~ MAR05024	Heart	met_X___12824	X - 12824	Unknown	Metabolon HD4	MAR05024	Heart_FAOXC10C8m	Fatty Acid Beta Oxidation (C10->C8), Mitochondrial	Fatty acid oxidation	Fatty acid metabolism	7538	-0.13921	0.018705	3.0057e-31	1.15664e-27	Yes	NA	NA	NA	NA	NA	-0.0150422	0.000221649	0.207745	0.936681	No	NA	NA	NA	NA
met_succinylcarnitine ~ MAR02656	Adipocytes	met_succinylcarnitine	succinylcarnitine	Carbohydrates	Metabolon HD4	MAR02656	Adipocytes_C180CPT2	Carnitine O-Stearoyl Transferase	Carnitine shuttle (mitochondrial)	Fatty acid metabolism	8012	0.132086	0.017598	3.13263e-31	1.20409e-27	Yes	NA	NA	NA	NA	NA	-0.00342769	1.16516e-05	0.765883	0.992163	No	NA	NA	NA	NA
met_1_palmitoyl_2_linolenoyl_GPC_16_0_18_3ASTERISK ~ MAR00186	Heart	met_1_palmitoyl_2_linolenoyl_GPC_16_0_18_3ASTERISK	1-palmitoyl-2-linolenoyl-GPC (16:0/18:3)*	Glycerides and phospholipids	Metabolon HD4	MAR00186	Heart_DESAT20_2	Fatty Acyl Coenzyme A Desaturase (N-C20:4CoA -> N-C20:5CoA)	Fatty acid biosynthesis	Fatty acid metabolism	7977	-0.13362	0.0176592	3.25822e-31	1.25092e-27	Yes	NA	NA	NA	NA	NA	-0.110719	0.0124204	2.19594e-22	5.79458e-19	Yes	NA	NA	NA	NA
met_1_palmitoyl_2_linolenoyl_GPC_16_0_18_3ASTERISK ~ MAR02368	Brain	met_1_palmitoyl_2_linolenoyl_GPC_16_0_18_3ASTERISK	1-palmitoyl-2-linolenoyl-GPC (16:0/18:3)*	Glycerides and phospholipids	Metabolon HD4	MAR02368	Brain_HMR_2368	Linoleoyl Coenzyme A, Ferrocytochrome B5:Oxygen Oxidoreductase (6, 7 Cis-Dehydrogenating)	Omega-6 fatty acid metabolism	Fatty acid metabolism	7977	-0.132368	0.0176332	3.60528e-31	1.38258e-27	Yes	NA	NA	NA	NA	NA	-0.0330132	0.00099493	0.00602158	0.507515	No	NA	NA	NA	NA
met_1_arachidonoyl_GPA_20_4 ~ MAR00186	Heart	met_1_arachidonoyl_GPA_20_4	1-arachidonoyl-GPA (20:4)	Glycerides and phospholipids	Metabolon HD4	MAR00186	Heart_DESAT20_2	Fatty Acyl Coenzyme A Desaturase (N-C20:4CoA -> N-C20:5CoA)	Fatty acid biosynthesis	Fatty acid metabolism	7804	0.135995	0.0180085	3.69292e-31	1.41456e-27	Yes	NA	NA	NA	NA	NA	0.125739	0.0157833	1.74194e-27	6.37122e-24	Yes	NA	NA	NA	NA
met_X___12824 ~ MAR06057	Liver	met_X___12824	X - 12824	Unknown	Metabolon HD4	MAR06057	Liver_r2136	Phosphate/Na+ Symporter	Transport reactions	Miscellaneous	7538	0.134796	0.018639	3.82949e-31	1.46519e-27	Yes	NA	NA	NA	NA	NA	0.13468	0.0184978	6.43393e-31	2.79938e-27	Yes	NA	NA	NA	NA
met_1_eicosapentaenoyl_GPC_20_5ASTERISK ~ MAR00624	Heart	met_1_eicosapentaenoyl_GPC_20_5ASTERISK	1-eicosapentaenoyl-GPC (20:5)*	Glycerides and phospholipids	Metabolon HD4	MAR00624	Heart_EX_lneldce_bc	Exchange of Linoelaidic Acid	Exchange/demand reactions	Fatty acid metabolism	8114	0.131465	0.0173083	4.13213e-31	1.57917e-27	Yes	NA	NA	NA	NA	NA	0.146909	0.0218083	7.68292e-39	4.68871e-35	Yes	NA	NA	NA	NA
M_LDL_TG ~ MAR00262	Liver	M_LDL_TG	Triglycerides in medium LDL	Lipoprotein particles and their constituents	Nightingale Health	MAR00262	Liver_OCDCEAtr	Fatty Acid Transport via Diffusion (Oleate)	Transport reactions	Fatty acid metabolism	37023	0.060239	0.00362781	4.14671e-31	1.58292e-27	Yes	119171	0.053036	0.00280484	1.51601e-72	5.59177e-72	0.0838585	0.00703137	9.28254e-59	1.11216e-54	Yes	0.0756754	0.00570148	1.11412e-145	7.08985e-145
met_1_palmitoyl_2_meadoyl_GPC_16_0_20_3n9ASTERISK ~ MAR00181	Skeletal Muscle	met_1_palmitoyl_2_meadoyl_GPC_16_0_20_3n9ASTERISK	1-palmitoyl-2-meadoyl-GPC (16:0/20:3n9)*	Glycerides and phospholipids	Metabolon HD4	MAR00181	Muscle_DESAT20_1	Fatty Acyl Coenzyme A Desaturase (N-C20:3CoA -> N-C20:4CoA)	Fatty acid biosynthesis	Fatty acid metabolism	7005	0.140658	0.0199871	4.26253e-31	1.62527e-27	Yes	NA	NA	NA	NA	NA	0.148916	0.0222556	1.7956e-34	9.18824e-31	Yes	NA	NA	NA	NA
met_4_androsten_3alpha_17alpha_diol_monosulfate_2 ~ MAR01731	Liver	met_4_androsten_3alpha_17alpha_diol_monosulfate_2	4-androsten-3alpha 17alpha-diol monosulfate (2)	Steroids and Sterols	Metabolon HD4	MAR01731	Liver_TCHOLAtebdL	Bile Acid Intracellular Transport	Transport reactions	Bile Acid metabolism	7749	0.132486	0.0180697	4.4654e-31	1.70068e-27	Yes	NA	NA	NA	NA	NA	0.00259005	6.74149e-06	0.823607	0.994444	No	NA	NA	NA	NA
met_X___24309 ~ MAR00679	Skeletal Muscle	met_X___24309	X - 24309	Unknown	Metabolon HD4	MAR00679	Muscle_LPS3	1-Acylglycerol Lipase	Acylglycerides metabolism	Glyceride and phospholipid metabolism	8052	0.132626	0.0174061	4.69059e-31	1.78441e-27	Yes	NA	NA	NA	NA	NA	-0.0051743	2.61857e-05	0.654492	0.987434	No	NA	NA	NA	NA
met_X___24309 ~ MAR08940	Skeletal Muscle	met_X___24309	X - 24309	Unknown	Metabolon HD4	MAR08940	Muscle_FATP2t	Fatty Acid Electroneutral Transport (Oleate)	Transport reactions	Fatty acid metabolism	8052	0.130471	0.0174	4.80393e-31	1.82544e-27	Yes	NA	NA	NA	NA	NA	0.0230829	0.000528586	0.0443298	0.811344	No	NA	NA	NA	NA
met_X___12459 ~ MAR00465	Heart	met_X___12459	X - 12459	Unknown	Metabolon HD4	MAR00465	Heart_ELAIDCRNt	Transport of (9E)-Octadecenoylcarnitine, Mitochondrial	Fatty acid oxidation	Fatty acid metabolism	7048	-0.143529	0.0198586	4.987e-31	1.89284e-27	Yes	NA	NA	NA	NA	NA	0.0385901	0.00150301	0.00151364	0.255548	No	NA	NA	NA	NA
met_ferulic_acid_4_sulfate ~ MAR06057	Liver	met_ferulic_acid_4_sulfate	ferulic acid 4-sulfate	Xenobiotics	Metabolon HD4	MAR06057	Liver_r2136	Phosphate/Na+ Symporter	Transport reactions	Miscellaneous	8016	0.131994	0.0174642	5.14052e-31	1.9489e-27	Yes	NA	NA	NA	NA	NA	0.131976	0.017391	6.84159e-31	2.97278e-27	Yes	NA	NA	NA	NA
met_X___24439 ~ MAR00147	Skeletal Muscle	met_X___24439	X - 24439	Unknown	Metabolon HD4	MAR00147	Muscle_DESAT18_4	Stearoyl Coenzyme A Desaturase (N-C18:0CoA -> N-C18:1CoA)	Fatty acid biosynthesis	Fatty acid metabolism	6643	0.145606	0.0210086	5.32527e-31	2.01665e-27	Yes	NA	NA	NA	NA	NA	-0.0297982	0.000880434	0.0183642	0.696759	No	NA	NA	NA	NA
met_X___12459 ~ MAR03163	Heart	met_X___12459	X - 12459	Unknown	Metabolon HD4	MAR03163	Heart_ACOAD1fm	Acyl Coenzyme A Dehydrogenase (Butanoyl Coenzyme A), Mitochondrial	Butanoate metabolism	Fatty acid metabolism	7048	-0.142195	0.0198149	5.79589e-31	2.19237e-27	Yes	NA	NA	NA	NA	NA	-0.0526135	0.00279318	1.52095e-05	0.00658596	No	NA	NA	NA	NA
met_1_arachidonoyl_GPE_20_4n6ASTERISK ~ MAR00149	Heart	met_1_arachidonoyl_GPE_20_4n6ASTERISK	1-arachidonoyl-GPE (20:4n6)*	Glycerides and phospholipids	Metabolon HD4	MAR00149	Heart_DESAT18_6	Fatty Acyl Coenzyme A Desaturase (N-C18:1CoA -> N-C18:2CoA)	Fatty acid biosynthesis	Fatty acid metabolism	8114	0.128768	0.0172093	6.11041e-31	2.30872e-27	Yes	NA	NA	NA	NA	NA	0.041998	0.00175596	0.000233014	0.0673493	No	NA	NA	NA	NA
M_HDL_CE_pct ~ MAR00650	Liver	M_HDL_CE_pct	Cholesterol esters to total lipids ratio in medium HDL	Lipoprotein particles and their constituents	Nightingale Health	MAR00650	Liver_EX_ocdceae_bc	Exchange of Oleic Acid	Exchange/demand reactions	Fatty acid metabolism	37148	-0.0599532	0.0035946	6.15389e-31	2.32252e-27	Yes	118509	-0.0469464	0.00220117	5.19049e-57	1.51451e-56	-0.035297	0.00124676	9.93953e-12	1.06202e-08	Yes	-0.0340694	0.00115385	1.07179e-30	1.90042e-30
met_X___16935 ~ MAR00146	Liver	met_X___16935	X - 16935	Unknown	Metabolon HD4	MAR00146	Liver_DESAT18_3	Stearoyl Coenzyme A Desaturase (N-C18:0CoA -> N-C18:1CoA)	Fatty acid biosynthesis	Fatty acid metabolism	7993	0.134211	0.0174613	6.37593e-31	2.4036e-27	Yes	NA	NA	NA	NA	NA	-0.0138918	0.000200166	0.217723	0.939272	No	NA	NA	NA	NA
met_glutarylcarnitine_C5 ~ MAR04242	Heart	met_glutarylcarnitine_C5	glutarylcarnitine (C5)	Amino Acids	Metabolon HD4	MAR04242	Heart_r0541	Glutaryl Coenzyme A: (Acceptor) 2, 3-Oxidoreductase (Decarboxylating)	Phenylalanine, tyrosine and tryptophan biosynthesis	Amino acid and amine metabolism	8034	0.131661	0.0173467	6.8162e-31	2.56666e-27	Yes	NA	NA	NA	NA	NA	0.0792478	0.00634059	3.22205e-12	3.61953e-09	Yes	NA	NA	NA	NA
met_5_methyluridine_ribothymidine ~ MAR04710	Liver	met_5_methyluridine_ribothymidine	5-methyluridine (ribothymidine)	Nucleotides	Metabolon HD4	MAR04710	Liver_r0570	2-Deoxy-D-Ribose 1-Phosphate 1, 5-Phosphomutase Ec:5.4.2.7	Pentose phosphate pathway	Pentose phosphate pathway	8115	0.130025	0.0171735	6.97569e-31	2.62376e-27	Yes	NA	NA	NA	NA	NA	-0.0447381	0.00198695	9.02886e-05	0.0309107	No	NA	NA	NA	NA
met_1_oleoyl_2_dihomo_linolenoyl_GPC_18_1_20_3ASTERISK ~ MAR00624	Heart	met_1_oleoyl_2_dihomo_linolenoyl_GPC_18_1_20_3ASTERISK	1-oleoyl-2-dihomo-linolenoyl-GPC (18:1/20:3)*	Glycerides and phospholipids	Metabolon HD4	MAR00624	Heart_EX_lneldce_bc	Exchange of Linoelaidic Acid	Exchange/demand reactions	Fatty acid metabolism	8066	-0.131508	0.017272	7.14325e-31	2.68375e-27	Yes	NA	NA	NA	NA	NA	-0.139799	0.0197111	4.91513e-35	2.56285e-31	Yes	NA	NA	NA	NA
met_X___22145 ~ MAR04114	Liver	met_X___22145	X - 22145	Unknown	Metabolon HD4	MAR04114	Liver_r0085	2-Oxoglutaramate Amidohydrolase	Alanine, aspartate and glutamate metabolism	Amino acid and amine metabolism	7647	0.135688	0.0181593	7.71974e-31	2.89708e-27	Yes	NA	NA	NA	NA	NA	-0.012694	0.000161726	0.278055	0.952298	No	NA	NA	NA	NA
met_X___12798 ~ MAR04428	Adipocytes	met_X___12798	X - 12798	Unknown	Metabolon HD4	MAR04428	Adipocytes_HISDC	Histidine Decarboxylase	Histidine metabolism	Amino acid and amine metabolism	7884	-0.130876	0.0176412	7.75999e-31	2.90891e-27	Yes	NA	NA	NA	NA	NA	-0.135257	0.0187774	9.86879e-33	4.68139e-29	Yes	NA	NA	NA	NA
met_1_palmitoyl_2_meadoyl_GPC_16_0_20_3n9ASTERISK ~ MAR02368	Brain	met_1_palmitoyl_2_meadoyl_GPC_16_0_20_3n9ASTERISK	1-palmitoyl-2-meadoyl-GPC (16:0/20:3n9)*	Glycerides and phospholipids	Metabolon HD4	MAR02368	Brain_HMR_2368	Linoleoyl Coenzyme A, Ferrocytochrome B5:Oxygen Oxidoreductase (6, 7 Cis-Dehydrogenating)	Omega-6 fatty acid metabolism	Fatty acid metabolism	7005	0.140096	0.0198046	7.96364e-31	2.98189e-27	Yes	NA	NA	NA	NA	NA	0.0550604	0.00274388	1.88365e-05	0.00793918	No	NA	NA	NA	NA
HDL_CE_pct_C ~ MAR00622	Liver	HDL_CE_pct_C	Esterified cholesterol to total cholesterol ratio in HDL	Lipoprotein particles and their constituents	Nightingale Health	MAR00622	Liver_PSSA2_hs	Phosphatidylserine Synthase (Phosphatidylethanolamine)	Glycerophospholipid metabolism	Glyceride and phospholipid metabolism	36364	0.0604843	0.00365774	7.99228e-31	2.98926e-27	Yes	118244	0.0761985	0.00578197	1.31111e-146	1.07118e-145	0.0887308	0.00787366	1.80428e-64	2.49149e-60	Yes	0.101042	0.010172	6.51192e-257	8.25527e-256
HDL_CE_pct ~ MAR11583	Liver	HDL_CE_pct	Cholesteryl esters to total lipids ratio in HDL	Lipoprotein particles and their constituents	Nightingale Health	MAR11583	Liver_PAIL_hs_SECt	Transport of 1-Phosphatidyl-1D-Myo-Inositol	Transport reactions	Glyceride and phospholipid metabolism	36364	0.0604708	0.0036563	8.20653e-31	3.06595e-27	Yes	117798	0.0488507	0.00238086	3.68647e-61	1.14519e-60	0.0416036	0.00173175	2.04239e-15	3.13218e-12	Yes	0.0312998	0.000977527	4.16003e-26	6.91191e-26
L_HDL_TG ~ MAR00760	Liver	L_HDL_TG	Triglycerides in large HDL	Lipoprotein particles and their constituents	Nightingale Health	MAR00760	Liver_CERK	Ceramide Kinase	Sphingolipid metabolism	Glyceride and phospholipid metabolism	36548	-0.0602674	0.00363783	8.22161e-31	3.06814e-27	Yes	119456	-0.0675954	0.00454438	9.97142e-117	6.46559e-116	-0.0695475	0.00483382	2.101e-40	1.34781e-36	Yes	-0.0846351	0.00712925	3.26743e-182	2.65685e-181
met_X___24309 ~ MAR00224	Liver	met_X___24309	X - 24309	Unknown	Metabolon HD4	MAR00224	Liver_r1515	ATP-Binding Cassette (Palmitate)	Transport reactions	Fatty acid metabolism	8052	-0.1313	0.0172509	8.62002e-31	3.21322e-27	Yes	NA	NA	NA	NA	NA	0.0100575	9.94346e-05	0.383152	0.966507	No	NA	NA	NA	NA
met_1_palmitoyl_2_arachidonoyl_GPC_16_0_20_4 ~ MAR03991	Heart	met_1_palmitoyl_2_arachidonoyl_GPC_16_0_20_4	1-palmitoyl-2-arachidonoyl-GPC (16:0/20:4)	Glycerides and phospholipids	Metabolon HD4	MAR03991	Heart_r0016	Fe (II):Oxygen Oxidoreductase	Porphyrin metabolism	Porphyrin metabolism	8114	-0.129068	0.0171083	9.10535e-31	3.39034e-27	Yes	NA	NA	NA	NA	NA	-0.103186	0.0108993	3.92799e-20	8.76169e-17	Yes	NA	NA	NA	NA
met_arachidonate_20_4n6 ~ MAR00145	Adipocytes	met_arachidonate_20_4n6	arachidonate (20:4n6)	Fatty acids	Metabolon HD4	MAR00145	Adipocytes_DESAT18_10	Fatty Acyl Coenzyme A Desaturase (N-C18:2CoA -> N-C18:3CoA)	Fatty acid biosynthesis	Fatty acid metabolism	8081	-0.132772	0.0171744	9.27209e-31	3.44857e-27	Yes	NA	NA	NA	NA	NA	-0.069889	0.00487328	9.18173e-10	7.78006e-07	Yes	NA	NA	NA	NA
met_X___21792 ~ MAR00314	Adipocytes	met_X___21792	X - 21792	Unknown	Metabolon HD4	MAR00314	Adipocytes_RE0578C	Acyl Coenzyme A Hydrolase (Docosanoyl-CoA)	Acyl-CoA hydrolysis	Fatty acid metabolism	7839	0.132314	0.0176547	1.08372e-30	4.02619e-27	Yes	NA	NA	NA	NA	NA	0.00282684	8.11739e-06	0.805792	0.99375	No	NA	NA	NA	NA
met_X___12459 ~ MAR00799	Heart	met_X___12459	X - 12459	Unknown	Metabolon HD4	MAR00799	Heart_FAOXC183806m	Beta Oxidation of Fatty Acid (Gamma-Linolenoyl-CoA)	Fatty acid oxidation	Fatty acid metabolism	7048	-0.140731	0.0195855	1.27517e-30	4.7322e-27	Yes	NA	NA	NA	NA	NA	-0.0150949	0.000237758	0.20723	0.936556	No	NA	NA	NA	NA
VLDL_FC_pct ~ MAR00629	Liver	VLDL_FC_pct	Free cholesterol to total lipids ratio in VLDL	Lipoprotein particles and their constituents	Nightingale Health	MAR00629	Liver_PCHOLP_hs	Choline Phosphatase	Glycerophospholipid metabolism	Glyceride and phospholipid metabolism	30849	-0.0653388	0.00427947	1.2928e-30	4.79227e-27	Yes	117801	-0.0259975	0.000676645	1.46912e-18	2.36506e-18	-0.0779768	0.00608139	8.00637e-43	5.64756e-39	Yes	-0.0359034	0.00129209	5.64714e-34	1.04625e-33
met_1_arachidonoyl_GPA_20_4 ~ MAR00150	Heart	met_1_arachidonoyl_GPA_20_4	1-arachidonoyl-GPA (20:4)	Glycerides and phospholipids	Metabolon HD4	MAR00150	Heart_DESAT18_7	Fatty Acyl Coenzyme A Desaturase (N-C18:1CoA -> N-C18:2CoA)	Fatty acid biosynthesis	Fatty acid metabolism	7804	-0.133431	0.0176571	1.40562e-30	5.20469e-27	Yes	NA	NA	NA	NA	NA	0.0692967	0.00471209	3.24691e-09	2.58017e-06	No	NA	NA	NA	NA
met_X___21792 ~ MAR00332	Skeletal Muscle	met_X___21792	X - 21792	Unknown	Metabolon HD4	MAR00332	Muscle_RE0579C	Acyl Coenzyme A Hydrolase (Tetracosanoyl-CoA)	Acyl-CoA hydrolysis	Fatty acid metabolism	7839	-0.134701	0.0175067	1.90708e-30	7.05364e-27	Yes	NA	NA	NA	NA	NA	-0.0183473	0.000337235	0.113008	0.897272	No	NA	NA	NA	NA
M_HDL_CE_pct ~ MAR00736	Liver	M_HDL_CE_pct	Cholesterol esters to total lipids ratio in medium HDL	Lipoprotein particles and their constituents	Nightingale Health	MAR00736	Liver_SMS	Sphingomyelin Synthase (Homo Sapiens)	Sphingolipid metabolism	Glyceride and phospholipid metabolism	37148	-0.0593994	0.00352849	2.12944e-30	7.86736e-27	Yes	118509	-0.0422654	0.00178312	1.63082e-46	4.02531e-46	-0.0617053	0.00380672	1.14688e-32	5.42459e-29	Yes	-0.0495796	0.00245293	2.48219e-63	6.4457e-63
met_X___12101 ~ MAR04480	Heart	met_X___12101	X - 12101	Unknown	Metabolon HD4	MAR04480	Heart_r0345	ATP:AMP Phosphotransferase Ec:2.7.4.11	Purine metabolism	Nucleotide metabolism	8006	0.129945	0.0171081	2.15487e-30	7.95249e-27	Yes	NA	NA	NA	NA	NA	0.00658537	4.37816e-05	0.563853	0.982036	No	NA	NA	NA	NA
met_1_arachidonoyl_GPC_20_4n6ASTERISK ~ MAR00348	Adipocytes	met_1_arachidonoyl_GPC_20_4n6ASTERISK	1-arachidonoyl-GPC (20:4n6)*	Glycerides and phospholipids	Metabolon HD4	MAR00348	Adipocytes_LNLNCAt	Fatty Acid Transport via Diffusion (Linolenate)	Transport reactions	Fatty acid metabolism	8114	-0.130071	0.0168824	2.22162e-30	8.18975e-27	Yes	NA	NA	NA	NA	NA	-0.0670305	0.00446192	4.34491e-09	3.39801e-06	No	NA	NA	NA	NA
M_HDL_FC_pct_C ~ MAR08526	Liver	M_HDL_FC_pct_C	Free cholesterol to total cholesterol ratio in medium HDL	Lipoprotein particles and their constituents	Nightingale Health	MAR08526	Liver_CHOLtr	Choline Intracellular Transport	Transport reactions	Glyceride and phospholipid metabolism	37131	-0.0593492	0.00352251	2.45589e-30	9.04337e-27	Yes	118743	-0.0724412	0.00523425	2.05984e-133	1.5299e-132	-0.077764	0.00604916	6.38423e-51	5.74735e-47	Yes	-0.103285	0.010643	7.23183e-270	1.03958e-268
XS_VLDL_CE ~ MAR00152	Liver	XS_VLDL_CE	Cholesterol esters in very small VLDL	Lipoprotein particles and their constituents	Nightingale Health	MAR00152	Liver_DESAT18_9	Fatty Acyl Coenzyme A Desaturase (N-C18:2CoA -> N-C18:3CoA)	Fatty acid biosynthesis	Fatty acid metabolism	37214	0.059231	0.00350799	2.78423e-30	1.02411e-26	Yes	119749	0.0459682	0.0021141	2.24466e-55	6.4347e-55	0.0578616	0.00334787	5.66211e-29	2.20719e-25	Yes	0.0422086	0.00178263	5.75978e-47	1.24976e-46
met_1_palmitoyl_2_arachidonoyl_GPC_16_0_20_4 ~ MAR10194	Brain	met_1_palmitoyl_2_arachidonoyl_GPC_16_0_20_4	1-palmitoyl-2-arachidonoyl-GPC (16:0/20:4)	Glycerides and phospholipids	Metabolon HD4	MAR10194	Brain_EX_5HPETe_csf	Exchange of 5(S)-HPETE	Exchange/demand reactions	Fatty acid metabolism	8114	0.128205	0.016816	2.88837e-30	1.06124e-26	Yes	NA	NA	NA	NA	NA	NA	NA	NA	NA	NA	NA	NA	NA	NA
met_pregnen_diol_disulfateASTERISK ~ MAR09281	Liver	met_pregnen_diol_disulfateASTERISK	pregnen-diol disulfate*	Steroids and Sterols	Metabolon HD4	MAR09281	Liver_EX_gcholae_bc	Exchange of Glycocholate	Exchange/demand reactions	Bile Acid metabolism	8115	-0.128471	0.0167582	3.59749e-30	1.32033e-26	Yes	NA	NA	NA	NA	NA	0.00982662	9.84348e-05	0.383728	0.966564	No	NA	NA	NA	NA
met_arachidonate_20_4n6 ~ MAR00348	Heart	met_arachidonate_20_4n6	arachidonate (20:4n6)	Fatty acids	Metabolon HD4	MAR00348	Heart_LNLNCAt	Fatty Acid Transport via Diffusion (Linolenate)	Transport reactions	Fatty acid metabolism	8081	-0.128883	0.0168265	3.64259e-30	1.33542e-26	Yes	NA	NA	NA	NA	NA	-0.129672	0.0167838	4.30867e-30	1.80249e-26	Yes	NA	NA	NA	NA
met_X___23705 ~ MAR09870	Brain	met_X___23705	X - 23705	Unknown	Metabolon HD4	MAR09870	Brain_ARACHDFATPtc	Arachidonate (N-C18:1) Transport by FATP	Transport reactions	Fatty acid metabolism	7595	-0.13347	0.0178555	3.70771e-30	1.35779e-26	Yes	NA	NA	NA	NA	NA	-0.00318352	9.97413e-06	0.788334	0.99308	No	NA	NA	NA	NA
met_succinylcarnitine ~ MAR03105	Adipocytes	met_succinylcarnitine	succinylcarnitine	Carbohydrates	Metabolon HD4	MAR03105	Adipocytes_ACACT1x	Acetyl Coenzyme A C-Acetyltransferase	Cholesterol metabolism	Steroid metabolism	8012	-0.13028	0.0169524	3.88649e-30	1.4217e-26	Yes	NA	NA	NA	NA	NA	-0.0336323	0.00112974	0.00335871	0.394741	No	NA	NA	NA	NA
met_X___21792 ~ MAR00360	Heart	met_X___21792	X - 21792	Unknown	Metabolon HD4	MAR00360	Heart_TMNDNCt	Fatty Acid Transport via Diffusion (EPA)	Transport reactions	Fatty acid metabolism	7839	-0.131868	0.0172896	4.36886e-30	1.5964e-26	Yes	NA	NA	NA	NA	NA	-0.0091793	8.30501e-05	0.431621	0.971714	No	NA	NA	NA	NA
met_4_androsten_3alpha_17alpha_diol_monosulfate_2 ~ MAR11889	Liver	met_4_androsten_3alpha_17alpha_diol_monosulfate_2	4-androsten-3alpha 17alpha-diol monosulfate (2)	Steroids and Sterols	Metabolon HD4	MAR11889	Liver_EX_chsterolse_bc	Exchange of Cholesterol Sulfate	Exchange/demand reactions	Steroid metabolism	7749	0.131983	0.0174632	4.41951e-30	1.61315e-26	Yes	NA	NA	NA	NA	NA	0.00364729	1.30334e-05	0.756606	0.99178	No	NA	NA	NA	NA
met_X___21792 ~ MAR04459	Brain	met_X___21792	X - 21792	Unknown	Metabolon HD4	MAR04459	Brain_r0318	Propanoate:Coa Ligase (AMP-Forming) Ec:6.2.1.1 Ec:6.2.1.17	Propanoate metabolism	Fatty acid metabolism	7839	0.131913	0.0172744	4.62982e-30	1.68806e-26	Yes	NA	NA	NA	NA	NA	0.0679408	0.00448444	7.2428e-09	5.50195e-06	No	NA	NA	NA	NA
met_1_stearoyl_2_arachidonoyl_GPI_18_0_20_4 ~ MAR00150	Heart	met_1_stearoyl_2_arachidonoyl_GPI_18_0_20_4	1-stearoyl-2-arachidonoyl-GPI (18:0/20:4)	Glycerides and phospholipids	Metabolon HD4	MAR00150	Heart_DESAT18_7	Fatty Acyl Coenzyme A Desaturase (N-C18:1CoA -> N-C18:2CoA)	Fatty acid biosynthesis	Fatty acid metabolism	8097	-0.12911	0.0166962	5.30799e-30	1.93321e-26	Yes	NA	NA	NA	NA	NA	0.0887407	0.00779225	8.7406e-15	1.26093e-11	Yes	NA	NA	NA	NA
met_butyrylcarnitine ~ MAR02678	Skeletal Muscle	met_butyrylcarnitine	butyrylcarnitine	Fatty acids	Metabolon HD4	MAR02678	Muscle_ARACHCPT1	Carnitine Transferase (Eicosanoyl-CoA)	Carnitine shuttle (cytosolic)	Fatty acid metabolism	8001	-0.13119	0.016879	5.83374e-30	2.12237e-26	Yes	NA	NA	NA	NA	NA	-0.238487	0.0576206	4.897e-100	1.79311e-95	Yes	NA	NA	NA	NA
met_isovalerylcarnitine ~ MAR03769	Heart	met_isovalerylcarnitine	isovalerylcarnitine	Amino Acids	Metabolon HD4	MAR03769	Heart_r0655	3-Methylbutanoyl Coenzyme A: (Acceptor) 2, 3-Oxidoreductase Valine, Leucine And Isoleucine Degradation	Valine, leucine, and isoleucine metabolism	Amino acid and amine metabolism	8088	-0.129792	0.0166853	5.92935e-30	2.15481e-26	Yes	NA	NA	NA	NA	NA	-0.0181141	0.000330872	0.11083	0.895882	No	NA	NA	NA	NA
met_1_palmitoyl_2_dihomo_linolenoyl_GPE_16_0_20_3ASTERISK ~ MAR00181	Brain	met_1_palmitoyl_2_dihomo_linolenoyl_GPE_16_0_20_3ASTERISK	1-palmitoyl-2-dihomo-linolenoyl-GPE (16:0/20:3)*	Glycerides and phospholipids	Metabolon HD4	MAR00181	Brain_DESAT20_1	Fatty Acyl Coenzyme A Desaturase (N-C20:3CoA -> N-C20:4CoA)	Fatty acid biosynthesis	Fatty acid metabolism	6446	-0.145959	0.0208273	5.9432e-30	2.15748e-26	Yes	NA	NA	NA	NA	NA	-0.00980238	9.23262e-05	0.451434	0.973575	No	NA	NA	NA	NA
M_LDL_TG_pct ~ MAR00679	Liver	M_LDL_TG_pct	Triglycerides to total lipids ratio in medium LDL	Lipoprotein particles and their constituents	Nightingale Health	MAR00679	Liver_LPS3	1-Acylglycerol Lipase	Acylglycerides metabolism	Glyceride and phospholipid metabolism	37023	-0.0590243	0.00348124	6.44178e-30	2.33593e-26	Yes	118711	-0.067903	0.0045859	4.71817e-117	3.09618e-116	-0.0772539	0.00596776	4.06703e-50	3.55333e-46	Yes	-0.0831298	0.00687851	9.15142e-175	7.04966e-174
LA_pct ~ MAR00983	Brain	LA_pct	Ratio of 18:2 linoleic acid to total fatty acids	Fatty acids	Nightingale Health	MAR00983	Brain_ALOX15	Arachidonate 15-Lipoxygenase	Arachidonic acid metabolism	Fatty acid metabolism	36830	-0.0591185	0.00349857	6.54792e-30	2.37184e-26	Yes	118346	-0.0495156	0.00245331	3.01564e-63	9.7769e-63	0.0584214	0.00340615	3.66008e-29	1.44055e-25	Yes	0.0343188	0.00117797	2.93962e-31	5.24119e-31
MUFA_pct ~ MAR00186	Heart	MUFA_pct	Ratio of monounsaturated fatty acids to total fatty acids	Fatty acids	Nightingale Health	MAR00186	Heart_DESAT20_2	Fatty Acyl Coenzyme A Desaturase (N-C20:4CoA -> N-C20:5CoA)	Fatty acid biosynthesis	Fatty acid metabolism	36830	-0.0591424	0.00349826	6.58673e-30	2.38331e-26	Yes	118346	-0.107653	0.0115868	9.6206e-293	2.18334e-291	-0.0463077	0.00214597	5.85811e-19	1.19767e-15	Yes	-0.0913134	0.00833149	9.36512e-211	9.36512e-210
met_1_arachidonoyl_GPA_20_4 ~ MAR00181	Skeletal Muscle	met_1_arachidonoyl_GPA_20_4	1-arachidonoyl-GPA (20:4)	Glycerides and phospholipids	Metabolon HD4	MAR00181	Muscle_DESAT20_1	Fatty Acyl Coenzyme A Desaturase (N-C20:3CoA -> N-C20:4CoA)	Fatty acid biosynthesis	Fatty acid metabolism	7804	0.130983	0.0172477	6.66737e-30	2.40987e-26	Yes	NA	NA	NA	NA	NA	0.141481	0.020138	1.11452e-34	5.75605e-31	Yes	NA	NA	NA	NA
met_X___13866 ~ MAR06057	Liver	met_X___13866	X - 13866	Unknown	Metabolon HD4	MAR06057	Liver_r2136	Phosphate/Na+ Symporter	Transport reactions	Miscellaneous	8091	0.128359	0.0166197	7.5486e-30	2.72543e-26	Yes	NA	NA	NA	NA	NA	0.127436	0.0163139	2.51646e-29	1.0001e-25	Yes	NA	NA	NA	NA
met_2_arachidonoyl_GPC_20_4ASTERISK ~ MAR00983	Brain	met_2_arachidonoyl_GPC_20_4ASTERISK	2-arachidonoyl-GPC (20:4)*	Glycerides and phospholipids	Metabolon HD4	MAR00983	Brain_ALOX15	Arachidonate 15-Lipoxygenase	Arachidonic acid metabolism	Fatty acid metabolism	8038	0.129206	0.0167205	7.69728e-30	2.7761e-26	Yes	NA	NA	NA	NA	NA	-0.082227	0.00678519	5.59305e-13	6.791e-10	Yes	NA	NA	NA	NA
met_X___21792 ~ MAR00355	Liver	met_X___21792	X - 21792	Unknown	Metabolon HD4	MAR00355	Liver_r1517	ATP-Binding Cassette (Stearidonic)	Transport reactions	Fatty acid metabolism	7839	0.132394	0.0171386	7.77502e-30	2.80111e-26	Yes	NA	NA	NA	NA	NA	0.265051	0.0708482	5.13632e-121	2.53615e-116	Yes	NA	NA	NA	NA
met_X___24309 ~ MAR00410	Brain	met_X___24309	X - 24309	Unknown	Metabolon HD4	MAR00410	Brain_HMR_0410	Acyl Coenzyme A Hydrolase (Arachidonyl-CoA)	Acyl-CoA hydrolysis	Fatty acid metabolism	8052	0.130605	0.016673	8.30181e-30	2.98767e-26	Yes	NA	NA	NA	NA	NA	0.0761902	0.00556819	6.3575e-11	6.26498e-08	Yes	NA	NA	NA	NA
met_X___24439 ~ MAR00145	Skeletal Muscle	met_X___24439	X - 24439	Unknown	Metabolon HD4	MAR00145	Muscle_DESAT18_10	Fatty Acyl Coenzyme A Desaturase (N-C18:2CoA -> N-C18:3CoA)	Fatty acid biosynthesis	Fatty acid metabolism	6643	0.142426	0.0201253	9.37635e-30	3.37073e-26	Yes	NA	NA	NA	NA	NA	-0.048206	0.00228381	0.000145057	0.0458507	No	NA	NA	NA	NA
met_1_palmitoyl_2_arachidonoyl_GPC_16_0_20_4 ~ MAR02505	Skeletal Muscle	met_1_palmitoyl_2_arachidonoyl_GPC_16_0_20_4	1-palmitoyl-2-arachidonoyl-GPC (16:0/20:4)	Glycerides and phospholipids	Metabolon HD4	MAR02505	Muscle_DESAT24_1	Fatty Acyl Coenzyme A Desaturase (N-C24:5CoA -> N-C24:6CoA)	Omega-3 fatty acid metabolism	Fatty acid metabolism	8114	0.127326	0.0164687	1.13813e-29	4.08707e-26	Yes	NA	NA	NA	NA	NA	-0.284841	0.0825266	2.2575e-146	1.88639e-141	Yes	NA	NA	NA	NA
met_X___24438 ~ MAR00145	Skeletal Muscle	met_X___24438	X - 24438	Unknown	Metabolon HD4	MAR00145	Muscle_DESAT18_10	Fatty Acyl Coenzyme A Desaturase (N-C18:2CoA -> N-C18:3CoA)	Fatty acid biosynthesis	Fatty acid metabolism	7333	0.135183	0.0181235	1.39973e-29	5.02111e-26	Yes	NA	NA	NA	NA	NA	-0.0645052	0.00412034	8.03901e-08	5.38392e-05	No	NA	NA	NA	NA
met_arachidonate_20_4n6 ~ MAR00151	Adipocytes	met_arachidonate_20_4n6	arachidonate (20:4n6)	Fatty acids	Metabolon HD4	MAR00151	Adipocytes_DESAT18_8	Fatty Acyl Coenzyme A Desaturase (N-C18:1CoA -> N-C18:2CoA)	Fatty acid biosynthesis	Fatty acid metabolism	8081	-0.12946	0.0164659	1.50353e-29	5.38767e-26	Yes	NA	NA	NA	NA	NA	0.0179744	0.000319145	0.11755	0.899775	No	NA	NA	NA	NA
MUFA_pct ~ MAR00181	Skeletal Muscle	MUFA_pct	Ratio of monounsaturated fatty acids to total fatty acids	Fatty acids	Nightingale Health	MAR00181	Muscle_DESAT20_1	Fatty Acyl Coenzyme A Desaturase (N-C20:3CoA -> N-C20:4CoA)	Fatty acid biosynthesis	Fatty acid metabolism	36830	-0.0587531	0.00345168	1.56791e-29	5.61232e-26	Yes	118346	-0.110592	0.0122188	2.28594e-305	6.02456e-304	-0.0572245	0.00327268	4.39559e-28	1.65603e-24	Yes	-0.112211	0.0125816	<2.225x10-308	<2.225x10-308
met_pregnen_diol_disulfateASTERISK ~ MAR09283	Liver	met_pregnen_diol_disulfateASTERISK	pregnen-diol disulfate*	Steroids and Sterols	Metabolon HD4	MAR09283	Liver_EX_dgchole_bc	Exchange of Chenodeoxyglycocholate	Exchange/demand reactions	Bile Acid metabolism	8115	-0.126864	0.0163788	1.6095e-29	5.75499e-26	Yes	NA	NA	NA	NA	NA	-0.0989727	0.00972371	4.01851e-18	7.61384e-15	Yes	NA	NA	NA	NA
met_1_palmitoyl_2_docosahexaenoyl_GPE_16_0_22_6ASTERISK ~ MAR12043	Liver	met_1_palmitoyl_2_docosahexaenoyl_GPE_16_0_22_6ASTERISK	1-palmitoyl-2-docosahexaenoyl-GPE (16:0/22:6)*	Glycerides and phospholipids	Metabolon HD4	MAR12043	Liver_EX_gluside_hse_bc	Exchange/Demand Reaction	Exchange/demand reactions	Glyceride and phospholipid metabolism	8113	0.127982	0.0163564	1.78728e-29	6.38383e-26	Yes	NA	NA	NA	NA	NA	0.144702	0.0207789	4.57827e-37	2.59479e-33	Yes	NA	NA	NA	NA
VLDL_FC_pct ~ MAR00736	Liver	VLDL_FC_pct	Free cholesterol to total lipids ratio in VLDL	Lipoprotein particles and their constituents	Nightingale Health	MAR00736	Liver_SMS	Sphingomyelin Synthase (Homo Sapiens)	Sphingolipid metabolism	Glyceride and phospholipid metabolism	30849	0.0640968	0.00410303	2.02964e-29	7.24171e-26	Yes	117801	0.0267071	0.000714474	1.64735e-19	2.69446e-19	0.0771664	0.00600891	2.4801e-42	1.71599e-38	Yes	0.0296824	0.000882614	9.97037e-24	1.59249e-23
met_1_stearoyl_2_arachidonoyl_GPI_18_0_20_4 ~ MAR00150	Skeletal Muscle	met_1_stearoyl_2_arachidonoyl_GPI_18_0_20_4	1-stearoyl-2-arachidonoyl-GPI (18:0/20:4)	Glycerides and phospholipids	Metabolon HD4	MAR00150	Muscle_DESAT18_7	Fatty Acyl Coenzyme A Desaturase (N-C18:1CoA -> N-C18:2CoA)	Fatty acid biosynthesis	Fatty acid metabolism	8097	-0.128583	0.0163385	2.17317e-29	7.74554e-26	Yes	NA	NA	NA	NA	NA	0.054715	0.003023	1.39786e-06	0.000764211	No	NA	NA	NA	NA
met_X___24438 ~ MAR00186	Heart	met_X___24438	X - 24438	Unknown	Metabolon HD4	MAR00186	Heart_DESAT20_2	Fatty Acyl Coenzyme A Desaturase (N-C20:4CoA -> N-C20:5CoA)	Fatty acid biosynthesis	Fatty acid metabolism	7333	-0.133559	0.018	2.17793e-29	7.75423e-26	Yes	NA	NA	NA	NA	NA	-0.083634	0.00720042	1.25331e-12	1.46656e-09	Yes	NA	NA	NA	NA
met_1_oleoyl_2_linoleoyl_GPC_18_1_18_2ASTERISK ~ MAR00181	Heart	met_1_oleoyl_2_linoleoyl_GPC_18_1_18_2ASTERISK	1-oleoyl-2-linoleoyl-GPC (18:1/18:2)*	Glycerides and phospholipids	Metabolon HD4	MAR00181	Heart_DESAT20_1	Fatty Acyl Coenzyme A Desaturase (N-C20:3CoA -> N-C20:4CoA)	Fatty acid biosynthesis	Fatty acid metabolism	8043	-0.129624	0.0164463	2.24991e-29	8.00196e-26	Yes	NA	NA	NA	NA	NA	-0.114703	0.0130631	1.24501e-23	3.57788e-20	Yes	NA	NA	NA	NA
met_1_oleoyl_2_dihomo_linolenoyl_GPC_18_1_20_3ASTERISK ~ MAR00149	Heart	met_1_oleoyl_2_dihomo_linolenoyl_GPC_18_1_20_3ASTERISK	1-oleoyl-2-dihomo-linolenoyl-GPC (18:1/20:3)*	Glycerides and phospholipids	Metabolon HD4	MAR00149	Heart_DESAT18_6	Fatty Acyl Coenzyme A Desaturase (N-C18:1CoA -> N-C18:2CoA)	Fatty acid biosynthesis	Fatty acid metabolism	8066	-0.125879	0.0163914	2.26482e-29	8.0464e-26	Yes	NA	NA	NA	NA	NA	-0.055411	0.00304537	1.3402e-06	0.0007354	No	NA	NA	NA	NA
met_X___12824 ~ MAR11290	Heart	met_X___12824	X - 12824	Unknown	Metabolon HD4	MAR11290	Heart_HXAt1	Transport of Hexanoate (N-C6:0), Mitochondrial	Transport reactions	Fatty acid metabolism	7538	-0.133352	0.0175107	2.4164e-29	8.57577e-26	Yes	NA	NA	NA	NA	NA	-0.0548643	0.00303847	3.04654e-06	0.00155081	No	NA	NA	NA	NA
LA_pct ~ MAR09962	Brain	LA_pct	Ratio of 18:2 linoleic acid to total fatty acids	Fatty acids	Nightingale Health	MAR09962	Brain_12HPETATP	Transport of 12-Hydroperoxyeicosa-5, 8, 10, 14-Tetraenoate, by FATP	Transport reactions	Fatty acid metabolism	36830	-0.0584889	0.00342786	2.44322e-29	8.66174e-26	Yes	118346	-0.0428146	0.00183758	8.22045e-48	2.06332e-47	0.00179934	3.23758e-06	0.729869	0.990839	No	-0.00239129	5.72063e-06	0.417853	0.439702
met_1_dihomo_linolenoyl_GPE_20_3n3_or_6ASTERISK ~ MAR00624	Heart	met_1_dihomo_linolenoyl_GPE_20_3n3_or_6ASTERISK	1-dihomo-linolenoyl-GPE (20:3n3 or 6)*	Glycerides and phospholipids	Metabolon HD4	MAR00624	Heart_EX_lneldce_bc	Exchange of Linoelaidic Acid	Exchange/demand reactions	Fatty acid metabolism	7348	-0.133801	0.017884	2.5566e-29	9.05406e-26	Yes	NA	NA	NA	NA	NA	-0.134962	0.0182763	6.24529e-30	2.58939e-26	Yes	NA	NA	NA	NA
met_X___21792 ~ MAR00294	Heart	met_X___21792	X - 21792	Unknown	Metabolon HD4	MAR00294	Heart_RE3238C	Hydrolysis of (11Z)-Eicosenoyl-CoA	Acyl-CoA hydrolysis	Fatty acid metabolism	7839	0.131143	0.0168241	2.582e-29	9.13431e-26	Yes	NA	NA	NA	NA	NA	0.00267865	7.03354e-06	0.81898	0.994184	No	NA	NA	NA	NA
met_X___24309 ~ MAR00350	Adipocytes	met_X___24309	X - 24309	Unknown	Metabolon HD4	MAR00350	Adipocytes_HMR_0350	Acyl Coenzyme A Hydrolase (Linolenoyl-CoA)	Acyl-CoA hydrolysis	Fatty acid metabolism	8052	0.130082	0.0163461	2.9888e-29	1.05622e-25	Yes	NA	NA	NA	NA	NA	0.00161857	2.60541e-06	0.88774	0.996691	No	NA	NA	NA	NA
met_succinylcarnitine ~ MAR01487	Skeletal Muscle	met_succinylcarnitine	succinylcarnitine	Carbohydrates	Metabolon HD4	MAR01487	Muscle_LNLCCRNt	Transport into the Mitochondria (linoleic-carnitine)	Fatty acid oxidation	Fatty acid metabolism	8012	0.128507	0.0164185	3.11579e-29	1.09993e-25	Yes	NA	NA	NA	NA	NA	0.00471022	2.22828e-05	0.6805	0.988625	No	NA	NA	NA	NA
met_X___23293 ~ MAR00756	Skeletal Muscle	met_X___23293	X - 23293	Unknown	Metabolon HD4	MAR00756	Muscle_FAOXC160	Beta Oxidation of Long Chain Fatty Acid (Palmitoyl-CoA)	Fatty acid oxidation	Fatty acid metabolism	7646	-0.132891	0.0172046	3.12783e-29	1.10301e-25	Yes	NA	NA	NA	NA	NA	-0.0774415	0.00593237	4.97152e-11	4.9622e-08	Yes	NA	NA	NA	NA
met_succinylcarnitine ~ MAR02882	Heart	met_succinylcarnitine	succinylcarnitine	Carbohydrates	Metabolon HD4	MAR02882	Heart_r0438	Carnitine O-Acyltransferase (Linoleoyl-CoA), Endoplasmic reticulum	Carnitine shuttle (endoplasmic reticular)	Fatty acid metabolism	8012	0.127675	0.0164105	3.21527e-29	1.13265e-25	Yes	NA	NA	NA	NA	NA	0.0602723	0.00358451	1.71941e-07	0.000109848	No	NA	NA	NA	NA
met_2_arachidonoyl_GPC_20_4ASTERISK ~ MAR00958	Brain	met_2_arachidonoyl_GPC_20_4ASTERISK	2-arachidonoyl-GPC (20:4)*	Glycerides and phospholipids	Metabolon HD4	MAR00958	Brain_ALOX5	Arachidonate 5-Lipoxygenase	Arachidonic acid metabolism	Fatty acid metabolism	8038	0.127917	0.0163376	3.44211e-29	1.21128e-25	Yes	NA	NA	NA	NA	NA	0.011551	0.000131437	0.316428	0.957855	No	NA	NA	NA	NA
M_HDL_CE_pct ~ MAR06646	Liver	M_HDL_CE_pct	Cholesterol esters to total lipids ratio in medium HDL	Lipoprotein particles and their constituents	Nightingale Health	MAR06646	Liver_RADH	Retinal Dehydrogenase	Retinol metabolism	Vitamin A metabolism	37148	0.0581277	0.0033799	3.46901e-29	1.21946e-25	Yes	118509	0.0448699	0.00200994	3.28441e-52	8.85598e-52	-0.029295	0.000858441	1.6224e-08	1.1815e-05	No	-0.0258015	0.000664972	2.27501e-18	3.34499e-18
met_butyrylglycine ~ MAR00756	Skeletal Muscle	met_butyrylglycine	butyrylglycine	Fatty acids	Metabolon HD4	MAR00756	Muscle_FAOXC160	Beta Oxidation of Long Chain Fatty Acid (Palmitoyl-CoA)	Fatty acid oxidation	Fatty acid metabolism	6217	-0.145295	0.0210036	3.50498e-29	1.23081e-25	Yes	NA	NA	NA	NA	NA	-0.0737273	0.00542003	1.396e-08	1.0251e-05	No	NA	NA	NA	NA
M_LDL_TG_pct ~ MAR00622	Liver	M_LDL_TG_pct	Triglycerides to total lipids ratio in medium LDL	Lipoprotein particles and their constituents	Nightingale Health	MAR00622	Liver_PSSA2_hs	Phosphatidylserine Synthase (Phosphatidylethanolamine)	Glycerophospholipid metabolism	Glyceride and phospholipid metabolism	37023	-0.0582208	0.00339014	3.54434e-29	1.24332e-25	Yes	118711	-0.0585514	0.00341171	1.58044e-87	7.50711e-87	-0.0721278	0.0051985	7.20663e-44	5.2423e-40	Yes	-0.0734526	0.00537089	8.38033e-137	4.92421e-136
met_1_palmitoyl_2_arachidonoyl_GPC_16_0_20_4 ~ MAR00148	Adipocytes	met_1_palmitoyl_2_arachidonoyl_GPC_16_0_20_4	1-palmitoyl-2-arachidonoyl-GPC (16:0/20:4)	Glycerides and phospholipids	Metabolon HD4	MAR00148	Adipocytes_DESAT18_5	Stearoyl Coenzyme A Desaturase (N-C18:0CoA -> N-C18:1CoA)	Fatty acid biosynthesis	Fatty acid metabolism	8114	-0.126849	0.016167	3.74474e-29	1.31223e-25	Yes	NA	NA	NA	NA	NA	-0.0166296	0.00027887	0.142625	0.914404	No	NA	NA	NA	NA
met_X___24438 ~ MAR09922	Adipocytes	met_X___24438	X - 24438	Unknown	Metabolon HD4	MAR09922	Adipocytes_EX_lneldccrne_bc	Exchange of 6Z,9Z-Octadecadienoylcarnitine	Exchange/demand reactions	Fatty acid metabolism	7333	0.134834	0.0178345	3.93698e-29	1.37815e-25	Yes	NA	NA	NA	NA	NA	0.112663	0.0127206	3.41108e-21	8.16174e-18	Yes	NA	NA	NA	NA
met_butyrylcarnitine ~ MAR00107	Skeletal Muscle	met_butyrylcarnitine	butyrylcarnitine	Fatty acids	Metabolon HD4	MAR00107	Muscle_C180CRNt	C180 Transport into the Mitochondria	Fatty acid oxidation	Fatty acid metabolism	8001	0.128229	0.0163831	4.01943e-29	1.40554e-25	Yes	NA	NA	NA	NA	NA	-0.0410852	0.00171003	0.000311554	0.0844969	No	NA	NA	NA	NA
met_1_1_enyl_stearoyl_2_arachidonoyl_GPC_P_18_0_20_4 ~ MAR00624	Heart	met_1_1_enyl_stearoyl_2_arachidonoyl_GPC_P_18_0_20_4	1-(1-enyl-stearoyl)-2-arachidonoyl-GPC (P-18:0/20:4)	Glycerides and phospholipids	Metabolon HD4	MAR00624	Heart_EX_lneldce_bc	Exchange of Linoelaidic Acid	Exchange/demand reactions	Fatty acid metabolism	8041	0.127804	0.0162875	4.08409e-29	1.42665e-25	Yes	NA	NA	NA	NA	NA	0.140996	0.0200231	1.80221e-35	9.56541e-32	Yes	NA	NA	NA	NA
met_succinylcarnitine ~ MAR02596	Skeletal Muscle	met_succinylcarnitine	succinylcarnitine	Carbohydrates	Metabolon HD4	MAR02596	Muscle_r2437	L-carnitine/O-Propanoylcarnitine Reversible Antiport, Mitochondrial	Carnitine shuttle (mitochondrial)	Fatty acid metabolism	8012	0.127787	0.0163353	4.30976e-29	1.5039e-25	Yes	NA	NA	NA	NA	NA	0.0834283	0.00694127	3.32908e-13	4.11572e-10	Yes	NA	NA	NA	NA
M_HDL_CE_pct ~ MAR00622	Liver	M_HDL_CE_pct	Cholesterol esters to total lipids ratio in medium HDL	Lipoprotein particles and their constituents	Nightingale Health	MAR00622	Liver_PSSA2_hs	Phosphatidylserine Synthase (Phosphatidylethanolamine)	Glycerophospholipid metabolism	Glyceride and phospholipid metabolism	37148	0.0580213	0.00336744	4.38311e-29	1.5279e-25	Yes	118509	0.0385212	0.00148081	6.42264e-39	1.41246e-38	0.0688313	0.00473973	2.84742e-40	1.81238e-36	Yes	0.0491659	0.00241361	2.40878e-62	6.15576e-62
met_X___21607 ~ MAR00349	Adipocytes	met_X___21607	X - 21607	Unknown	Metabolon HD4	MAR00349	Adipocytes_FACOAL1832	Fatty-Acid- Coenzyme A Ligase (Linolenate)	Fatty acid activation (cytosolic)	Fatty acid metabolism	7763	0.13047	0.0168296	4.56188e-29	1.58855e-25	Yes	NA	NA	NA	NA	NA	0.0117695	0.000135292	0.31775	0.957978	No	NA	NA	NA	NA
met_1_dihomo_linoleoyl_GPC_20_2ASTERISK ~ MAR00150	Skeletal Muscle	met_1_dihomo_linoleoyl_GPC_20_2ASTERISK	1-dihomo-linoleoyl-GPC (20:2)*	Glycerides and phospholipids	Metabolon HD4	MAR00150	Muscle_DESAT18_7	Fatty Acyl Coenzyme A Desaturase (N-C18:1CoA -> N-C18:2CoA)	Fatty acid biosynthesis	Fatty acid metabolism	8112	0.127267	0.0161052	4.85768e-29	1.68979e-25	Yes	NA	NA	NA	NA	NA	-0.0733229	0.00546894	8.02752e-11	7.78129e-08	Yes	NA	NA	NA	NA
LA_pct ~ MAR00349	Skeletal Muscle	LA_pct	Ratio of 18:2 linoleic acid to total fatty acids	Fatty acids	Nightingale Health	MAR00349	Muscle_FACOAL1832	Fatty-Acid- Coenzyme A Ligase (Linolenate)	Fatty acid activation (cytosolic)	Fatty acid metabolism	36830	0.0582111	0.00338592	5.33522e-29	1.85397e-25	Yes	118346	0.0420023	0.00176214	1.92757e-45	4.6455e-45	-0.0466201	0.00217467	3.42668e-19	7.13555e-16	Yes	-0.0428936	0.00184067	6.87015e-48	1.50285e-47
SFA_pct ~ MAR00152	Liver	SFA_pct	Ratio of saturated fatty acids to total fatty acids	Fatty acids	Nightingale Health	MAR00152	Liver_DESAT18_9	Fatty Acyl Coenzyme A Desaturase (N-C18:2CoA -> N-C18:3CoA)	Fatty acid biosynthesis	Fatty acid metabolism	36830	0.0581724	0.00338557	5.37003e-29	1.86413e-25	Yes	118345	0.0227402	0.000516393	1.38065e-14	2.08693e-14	0.0621779	0.00386643	6.95107e-33	3.31664e-29	Yes	0.0243921	0.000594245	1.47806e-16	2.13042e-16
met_1_palmityl_2_arachidonoyl_GPC_O_16_0_20_4ASTERISK ~ MAR07152	Brain	met_1_palmityl_2_arachidonoyl_GPC_O_16_0_20_4ASTERISK	1-palmityl-2-arachidonoyl-GPC (O-16:0/20:4)*	Glycerides and phospholipids	Metabolon HD4	MAR07152	Brain_LINOFATPtc	Transport and Activation of Linoleate	Transport reactions	Fatty acid metabolism	8107	0.126298	0.0160891	5.39251e-29	1.86998e-25	Yes	NA	NA	NA	NA	NA	0.00532961	2.82645e-05	0.640855	0.98673	No	NA	NA	NA	NA
M_HDL_CE_pct ~ MAR00679	Liver	M_HDL_CE_pct	Cholesterol esters to total lipids ratio in medium HDL	Lipoprotein particles and their constituents	Nightingale Health	MAR00679	Liver_LPS3	1-Acylglycerol Lipase	Acylglycerides metabolism	Glyceride and phospholipid metabolism	37148	0.0579222	0.00335615	5.41885e-29	1.87717e-25	Yes	118509	0.0453719	0.00205383	2.59604e-53	7.21418e-53	0.0703909	0.00495616	4.90393e-42	3.35038e-38	Yes	0.0558916	0.00311795	5.04727e-80	1.61553e-79
M_LDL_TG_pct ~ MAR00634	Liver	M_LDL_TG_pct	Triglycerides to total lipids ratio in medium LDL	Lipoprotein particles and their constituents	Nightingale Health	MAR00634	Liver_LCAT1	Lecithin-Cholesterol Acyltransferase (Phosphatidylcholine)	Glycerophospholipid metabolism	Glyceride and phospholipid metabolism	37023	-0.0580439	0.00336631	5.53731e-29	1.91621e-25	Yes	118711	-0.0620359	0.00383092	4.56704e-98	2.50421e-97	-0.0775209	0.00600702	1.95145e-50	1.73325e-46	Yes	-0.0839345	0.00701532	3.26846e-178	2.59394e-177
met_2_arachidonoyl_GPC_20_4ASTERISK ~ MAR00360	Heart	met_2_arachidonoyl_GPC_20_4ASTERISK	2-arachidonoyl-GPC (20:4)*	Glycerides and phospholipids	Metabolon HD4	MAR00360	Heart_TMNDNCt	Fatty Acid Transport via Diffusion (EPA)	Transport reactions	Fatty acid metabolism	8038	-0.127903	0.0162127	5.611e-29	1.93969e-25	Yes	NA	NA	NA	NA	NA	-0.0215131	0.000458754	0.0612348	0.84478	No	NA	NA	NA	NA
L_HDL_TG ~ MAR00265	Liver	L_HDL_TG	Triglycerides in large HDL	Lipoprotein particles and their constituents	Nightingale Health	MAR00265	Liver_r1516	ATP-Binding Cassette (Oleate)	Transport reactions	Fatty acid metabolism	36548	-0.0583876	0.00340509	6.0622e-29	2.0935e-25	Yes	119456	-0.0729417	0.00529844	8.10714e-136	6.16143e-135	-0.116409	0.0135482	2.00389e-110	8.9458e-106	Yes	-0.15174	0.0229099	<2.225x10-308	<2.225x10-308
VLDL_FC_pct ~ MAR00622	Liver	VLDL_FC_pct	Free cholesterol to total lipids ratio in VLDL	Lipoprotein particles and their constituents	Nightingale Health	MAR00622	Liver_PSSA2_hs	Phosphatidylserine Synthase (Phosphatidylethanolamine)	Glycerophospholipid metabolism	Glyceride and phospholipid metabolism	30849	-0.0633348	0.00403173	6.17588e-29	2.13055e-25	Yes	117801	-0.026418	0.000698849	4.06646e-19	6.60497e-19	-0.0860137	0.00742617	6.18677e-52	5.77705e-48	Yes	-0.0390152	0.00152513	8.49315e-40	1.70925e-39
met_X___23293 ~ MAR03227	Heart	met_X___23293	X - 23293	Unknown	Metabolon HD4	MAR03227	Heart_r1474	Long-Chain-Acyl Coenzyme A Dehydrogenase (Trans,cis-Octadeca-2,9-dienoyl-CoA)	Beta oxidation of unsaturated fatty acids (n-9) (mitochondrial)	Fatty acid metabolism	7646	-0.131346	0.017005	6.57354e-29	2.26539e-25	Yes	NA	NA	NA	NA	NA	0.027974	0.000755737	0.0191519	0.702986	No	NA	NA	NA	NA
met_1_arachidonoyl_GPC_20_4n6ASTERISK ~ MAR09870	Skeletal Muscle	met_1_arachidonoyl_GPC_20_4n6ASTERISK	1-arachidonoyl-GPC (20:4n6)*	Glycerides and phospholipids	Metabolon HD4	MAR09870	Muscle_ARACHDFATPtc	Arachidonate (N-C18:1) Transport by FATP	Transport reactions	Fatty acid metabolism	8114	-0.123964	0.0159908	7.50612e-29	2.58304e-25	Yes	NA	NA	NA	NA	NA	-0.215906	0.0475499	1.22265e-83	2.99584e-79	Yes	NA	NA	NA	NA
met_X___12459 ~ MAR04480	Heart	met_X___12459	X - 12459	Unknown	Metabolon HD4	MAR04480	Heart_r0345	ATP:AMP Phosphotransferase Ec:2.7.4.11	Purine metabolism	Nucleotide metabolism	7048	-0.136022	0.0183992	7.51077e-29	2.58304e-25	Yes	NA	NA	NA	NA	NA	0.00504838	2.60944e-05	0.67609	0.988414	No	NA	NA	NA	NA
met_glycolithocholate ~ MAR12216	Liver	met_glycolithocholate	glycolithocholate	Bile Acids	Metabolon HD4	MAR12216	Liver_EX_gudca3se_bc	EX_gudca3s(e)	Exchange/demand reactions	Bile Acid metabolism	7367	-0.130409	0.0175928	7.74886e-29	2.66217e-25	Yes	NA	NA	NA	NA	NA	-0.0897478	0.0081384	4.00722e-14	5.41868e-11	Yes	NA	NA	NA	NA
met_X___22379 ~ MAR04151	Liver	met_X___22379	X - 22379	Unknown	Metabolon HD4	MAR04151	Liver_EX_HC02196e_bc	Exchange of Glycoursodeoxycholate	Exchange/demand reactions	Bile Acid metabolism	8050	-0.125514	0.0161053	7.86744e-29	2.70013e-25	Yes	NA	NA	NA	NA	NA	-0.0382353	0.00145554	0.000846472	0.17519	No	NA	NA	NA	NA
met_succinylcarnitine ~ MAR00127	Adipocytes	met_succinylcarnitine	succinylcarnitine	Carbohydrates	Metabolon HD4	MAR00127	Adipocytes_CLPNDCOAtx	Fatty Acid Intracellular Transport [(7Z,10Z,13Z,16Z,19Z)-Docosapentaenoyl-CoA], Peroxisomal	Transport reactions	Fatty acid metabolism	8012	0.126917	0.0161792	7.92121e-29	2.71579e-25	Yes	NA	NA	NA	NA	NA	0.0334741	0.00112762	0.00338862	0.396491	No	NA	NA	NA	NA
met_1_eicosapentaenoyl_GPC_20_5ASTERISK ~ MAR07152	Brain	met_1_eicosapentaenoyl_GPC_20_5ASTERISK	1-eicosapentaenoyl-GPC (20:5)*	Glycerides and phospholipids	Metabolon HD4	MAR07152	Brain_LINOFATPtc	Transport and Activation of Linoleate	Transport reactions	Fatty acid metabolism	8114	0.125696	0.0159592	8.50182e-29	2.91185e-25	Yes	NA	NA	NA	NA	NA	0.0144406	0.000207776	0.205706	0.936039	No	NA	NA	NA	NA
met_X___23369 ~ MAR04114	Liver	met_X___23369	X - 23369	Unknown	Metabolon HD4	MAR04114	Liver_r0085	2-Oxoglutaramate Amidohydrolase	Alanine, aspartate and glutamate metabolism	Amino acid and amine metabolism	7950	-0.128199	0.0162755	8.86249e-29	3.03226e-25	Yes	NA	NA	NA	NA	NA	-0.00902618	8.25965e-05	0.429687	0.971556	No	NA	NA	NA	NA
met_X___12824 ~ MAR03294	Heart	met_X___12824	X - 12824	Unknown	Metabolon HD4	MAR03294	Heart_FAOXC101C102m	Fatty Acid Beta Oxidation (C10:1->C10:2), Mitochondrial	Beta oxidation of di-unsaturated fatty acids (n-6) (mitochondrial)	Fatty acid metabolism	7538	-0.132103	0.0170967	1.1046e-28	3.77546e-25	Yes	NA	NA	NA	NA	NA	-0.0667463	0.00447696	1.44586e-08	1.05885e-05	No	NA	NA	NA	NA
met_X___16935 ~ MAR00639	Liver	met_X___16935	X - 16935	Unknown	Metabolon HD4	MAR00639	Liver_EX_ocdcae_bc	Exchange of Octadecanoate (N-C18:0)	Exchange/demand reactions	Fatty acid metabolism	7993	0.127527	0.0161242	1.15621e-28	3.94782e-25	Yes	NA	NA	NA	NA	NA	0.00689854	4.58709e-05	0.555165	0.981364	No	NA	NA	NA	NA
met_X___12824 ~ MAR06329	Brain	met_X___12824	X - 12824	Unknown	Metabolon HD4	MAR06329	Brain_FAOXC8C6m	Fatty Acid Beta Oxidation (C8->C6), Mitochondrial	Fatty acid oxidation	Fatty acid metabolism	7538	0.129618	0.0170798	1.17556e-28	4.00977e-25	Yes	NA	NA	NA	NA	NA	0.130611	0.017181	8.10504e-29	3.11846e-25	Yes	NA	NA	NA	NA
met_butyrylcarnitine ~ MAR00982	Skeletal Muscle	met_butyrylcarnitine	butyrylcarnitine	Fatty acids	Metabolon HD4	MAR00982	Muscle_FAOXC2452256x	Beta Oxidation of Long Chain Fatty Acid [(6Z,9Z,12Z,15Z,18Z)-Tetracosapentaenoyl-CoA], peroxisome	Fatty acid oxidation	Fatty acid metabolism	8001	-0.126794	0.0160937	1.23924e-28	4.22267e-25	Yes	NA	NA	NA	NA	NA	-0.00581977	3.59991e-05	0.601036	0.98448	No	NA	NA	NA	NA
L_HDL_TG ~ MAR00216	Liver	L_HDL_TG	Triglycerides in large HDL	Lipoprotein particles and their constituents	Nightingale Health	MAR00216	Liver_HDCAtr	Fatty Acid Transport via Diffusion (Palmitate)	Transport reactions	Fatty acid metabolism	36548	0.0579628	0.00336148	1.35718e-28	4.61983e-25	Yes	119456	0.0714723	0.00508705	1.82552e-130	1.31987e-129	0.0385744	0.00148629	1.67116e-13	2.12656e-10	Yes	0.0413237	0.00170185	8.27508e-45	1.77166e-44
LA_pct ~ MAR00354	Adipocytes	LA_pct	Ratio of 18:2 linoleic acid to total fatty acids	Fatty acids	Nightingale Health	MAR00354	Adipocytes_HMR_0354	Acyl Coenzyme A Hydrolase [(6Z,9Z,12Z,15Z)-Octadecatetraenoyl-CoA]	Acyl-CoA hydrolysis	Fatty acid metabolism	36830	0.0577013	0.00333212	1.45297e-28	4.94084e-25	Yes	118346	0.0531253	0.00282496	1.46361e-72	5.41071e-72	0.0358376	0.00128472	5.95804e-12	6.50687e-09	Yes	0.0307654	0.000945638	2.03981e-25	3.37523e-25
met_succinylcarnitine ~ MAR02758	Heart	met_succinylcarnitine	succinylcarnitine	Carbohydrates	Metabolon HD4	MAR02758	Heart_C204CPT2	Arachidonic Acid Transport into the Mitochondria	Carnitine shuttle (mitochondrial)	Fatty acid metabolism	8012	0.126928	0.0160031	1.57333e-28	5.34467e-25	Yes	NA	NA	NA	NA	NA	-0.0394066	0.00157477	0.00053411	0.127078	No	NA	NA	NA	NA
met_1_stearoyl_2_docosapentaenoyl_GPC_18_0_22_5n3ASTERISK ~ MAR00149	Heart	met_1_stearoyl_2_docosapentaenoyl_GPC_18_0_22_5n3ASTERISK	1-stearoyl-2-docosapentaenoyl-GPC (18:0/22:5n3)*	Glycerides and phospholipids	Metabolon HD4	MAR00149	Heart_DESAT18_6	Fatty Acyl Coenzyme A Desaturase (N-C18:1CoA -> N-C18:2CoA)	Fatty acid biosynthesis	Fatty acid metabolism	8113	0.123511	0.0158045	1.57827e-28	5.35598e-25	Yes	NA	NA	NA	NA	NA	0.0440649	0.00192948	0.000114452	0.0376411	No	NA	NA	NA	NA
met_X___12824 ~ MAR00916	Heart	met_X___12824	X - 12824	Unknown	Metabolon HD4	MAR00916	Heart_FAOXC204	Beta Oxidation of Long Chain Fatty Acid (Arachidonyl-CoA)	Fatty acid oxidation	Fatty acid metabolism	7538	-0.131108	0.0169952	1.60343e-28	5.43583e-25	Yes	NA	NA	NA	NA	NA	0.0322944	0.000981246	0.00802144	0.560133	No	NA	NA	NA	NA
M_HDL_FC_pct_C ~ MAR00611	Liver	M_HDL_FC_pct_C	Free cholesterol to total cholesterol ratio in medium HDL	Lipoprotein particles and their constituents	Nightingale Health	MAR00611	Liver_EX_hdcae_bc	Exchange of Hexadecanoate (N-C16:0)	Exchange/demand reactions	Fatty acid metabolism	37131	0.0573875	0.003294	1.79126e-28	6.06644e-25	Yes	118743	0.0760125	0.00576725	7.84005e-147	6.43751e-146	0.0382506	0.00146237	1.69019e-13	2.14909e-10	Yes	0.0353189	0.00124641	4.37769e-33	8.01829e-33
Unsaturation ~ MAR00799	Brain	Unsaturation	Estimated degree of fatty acid unsaturation	Fatty acids	Nightingale Health	MAR00799	Brain_FAOXC183806m	Beta Oxidation of Fatty Acid (Gamma-Linolenoyl-CoA)	Fatty acid oxidation	Fatty acid metabolism	36906	0.0575913	0.00331371	1.80281e-28	6.09935e-25	Yes	119999	0.0687066	0.00472096	1.02948e-121	6.89413e-121	NA	NA	NA	NA	NA	NA	NA	NA	NA
LA_pct ~ MAR00958	Brain	LA_pct	Ratio of 18:2 linoleic acid to total fatty acids	Fatty acids	Nightingale Health	MAR00958	Brain_ALOX5	Arachidonate 5-Lipoxygenase	Arachidonic acid metabolism	Fatty acid metabolism	36830	-0.0575657	0.00331675	1.9345e-28	6.53826e-25	Yes	118346	-0.044984	0.00202275	1.87056e-52	5.08569e-52	0.00295885	8.75388e-06	0.570178	0.982453	No	-0.000130161	1.69015e-08	0.964876	0.966076
met_1_palmitoyl_2_dihomo_linolenoyl_GPE_16_0_20_3ASTERISK ~ MAR00150	Heart	met_1_palmitoyl_2_dihomo_linolenoyl_GPE_16_0_20_3ASTERISK	1-palmitoyl-2-dihomo-linolenoyl-GPE (16:0/20:3)*	Glycerides and phospholipids	Metabolon HD4	MAR00150	Heart_DESAT18_7	Fatty Acyl Coenzyme A Desaturase (N-C18:1CoA -> N-C18:2CoA)	Fatty acid biosynthesis	Fatty acid metabolism	6446	0.139902	0.0197157	1.99066e-28	6.72124e-25	Yes	NA	NA	NA	NA	NA	-0.0880598	0.00774844	4.78691e-12	5.30249e-09	Yes	NA	NA	NA	NA
met_4_androsten_3alpha_17alpha_diol_monosulfate_2 ~ MAR09280	Liver	met_4_androsten_3alpha_17alpha_diol_monosulfate_2	4-androsten-3alpha 17alpha-diol monosulfate (2)	Steroids and Sterols	Metabolon HD4	MAR09280	Liver_EX_cholatee_bc	Exchange of Cholate	Exchange/demand reactions	Bile Acid metabolism	7749	-0.127493	0.0164509	2.02535e-28	6.83146e-25	Yes	NA	NA	NA	NA	NA	-0.00608824	3.68893e-05	0.602061	0.984548	No	NA	NA	NA	NA
met_1_palmitoyl_2_meadoyl_GPC_16_0_20_3n9ASTERISK ~ MAR00181	Heart	met_1_palmitoyl_2_meadoyl_GPC_16_0_20_3n9ASTERISK	1-palmitoyl-2-meadoyl-GPC (16:0/20:3n9)*	Glycerides and phospholipids	Metabolon HD4	MAR00181	Heart_DESAT20_1	Fatty Acyl Coenzyme A Desaturase (N-C20:3CoA -> N-C20:4CoA)	Fatty acid biosynthesis	Fatty acid metabolism	7005	0.135673	0.0181758	2.09524e-28	7.06005e-25	Yes	NA	NA	NA	NA	NA	0.132054	0.017453	2.48052e-27	9.00192e-24	Yes	NA	NA	NA	NA
met_X___21607 ~ MAR00639	Liver	met_X___21607	X - 21607	Unknown	Metabolon HD4	MAR00639	Liver_EX_ocdcae_bc	Exchange of Octadecanoate (N-C18:0)	Exchange/demand reactions	Fatty acid metabolism	7763	0.128859	0.0164221	2.12994e-28	7.16973e-25	Yes	NA	NA	NA	NA	NA	-0.00640675	3.94539e-05	0.589531	0.983848	No	NA	NA	NA	NA
[truncated: 5,456 more rows]
