# Supplementary material for: Genetically personalised organ-specific metabolic models in health and disease
Source: Nat Commun. 2022 Nov 29;13:7356. doi: 10.1038/s41467-022-35017-7 (PMC9708841; doi:10.1038/s41467-022-35017-7)
Supplement: Supplementary file 6 — Supplementary Data 3 [file 41467_2022_35017_MOESM6_ESM.xlsx]

## Sheet: Supplementary Data 3
Supplementary Data 3: Extended FWAS to lipoprotein fractions in the liver. Once FWAS analysis had established the importance of liver fluxes in lipoprotein fractions, FWAS was repeated using all fluxes from the liver (i.e., without excluding fluxes with strong intercorrelation), and all lipoproteins blood features (i.e., without excluding features with strong intercorrelation) to provide a comple…
Association	Organ	Blood Metabolic Feature ID	Blood Metabolic Feature Name	Blood metabolic Feature Class	Platform	Reaction ID (HUMAN1)	Reaction ID (Recond3D)	Reaction Name	Reaction Subsystem	Reaction System	N (INTERVAL)	Effect Size (INTERVAL)	R2 (INTERVAL)	P Value (INTERVAL)	FDR-Adjusted P Value (INTERVAL)	FDR<10-6 (INTERVAL, HUMAN1)	N (UKB)	Effect Size (UKB)	R2 (UKB)	P Value (UKB)	FDR-Adjusted P Value (UKB)	Recon3D: Effect Size (INTERVAL)	Recon3D: R2 (INTERVAL)	Recon3D: P Value (INTERVAL)	Recon3D: FDR-Adjusted P Value (INTERVAL)	FDR-Adjusted P Value<10-6 (INTERVAL, Recon3D)	Recon3D: Effect Size (UKB)	Recon3D: R2 (UKB)	Recon3D: P Value (UKB)	Recon3D: FDR-Adjusted P Value (UKB)
L_HDL_TG ~ MAR13084	Liver	L_HDL_TG	Triglycerides in large HDL	Lipoprotein particles and their constituents	Nightingale Health	MAR13084	Liver_EX_tag_hse_bc	Triacylglycerol Exchange	Exchange/demand reactions	Glyceride and phospholipid metabolism	36548	-0.123077	0.0151512	2.3508e-123	2.06909e-117	Yes	119456	-0.155263	0.0239885	<2.225x10-308	<2.225x10-308	-0.132978	0.0176991	6.02712e-144	4.73113e-139	Yes	-0.171209	0.0291488	<2.225x10-308	<2.225x10-308
L_HDL_TG ~ MAR00655	Liver	L_HDL_TG	Triglycerides in large HDL	Lipoprotein particles and their constituents	Nightingale Health	MAR00655	Liver_EX_pchol_hse_bc	Exchange of Phosphatidylcholine (Homo Sapiens)	Exchange/demand reactions	Glyceride and phospholipid metabolism	36548	-0.12026	0.0144705	7.31682e-118	3.22e-112	Yes	119456	-0.151481	0.022838	<2.225x10-308	<2.225x10-308	0.111091	0.0123369	1.15033e-100	1.53916e-96	Yes	0.143199	0.0203972	<2.225x10-308	<2.225x10-308
L_HDL_TG ~ MAR00614	Liver	L_HDL_TG	Triglycerides in large HDL	Lipoprotein particles and their constituents	Nightingale Health	MAR00614	Liver_CEPTE	Ethanolamine Phosphotransferase	Glycerophospholipid metabolism	Glyceride and phospholipid metabolism	36548	-0.119773	0.014356	6.14296e-117	1.3517e-111	Yes	119456	-0.150521	0.0225481	<2.225x10-308	<2.225x10-308	-0.0997313	0.00994788	1.90624e-81	8.13234e-78	Yes	-0.125076	0.0155565	<2.225x10-308	<2.225x10-308
L_HDL_TG ~ MAR00651	Liver	L_HDL_TG	Triglycerides in large HDL	Lipoprotein particles and their constituents	Nightingale Health	MAR00651	Liver_PETHCT	Phosphoethanolamine Cytidyltransferase	Glycerophospholipid metabolism	Glyceride and phospholipid metabolism	36548	-0.119773	0.014356	6.14296e-117	1.3517e-111	Yes	119456	-0.150521	0.0225481	<2.225x10-308	<2.225x10-308	-0.0997313	0.00994788	1.90624e-81	8.13234e-78	Yes	-0.125076	0.0155565	<2.225x10-308	<2.225x10-308
L_HDL_TG ~ MAR07158	Liver	L_HDL_TG	Triglycerides in large HDL	Lipoprotein particles and their constituents	Nightingale Health	MAR07158	Liver_PCHOLHSTDe	Transport of Phosphatidylcholine	Transport reactions	Glyceride and phospholipid metabolism	36548	-0.119466	0.0142798	2.53063e-116	3.59016e-111	Yes	119456	-0.150685	0.0225988	<2.225x10-308	<2.225x10-308	-0.114903	0.0132036	1.20009e-107	2.47905e-103	Yes	-0.14703	0.0215105	<2.225x10-308	<2.225x10-308
L_HDL_TG ~ MAR00142	Liver	L_HDL_TG	Triglycerides in large HDL	Lipoprotein particles and their constituents	Nightingale Health	MAR00142	Liver_DAGt	Diacylglycerol Transport	Transport reactions	Glyceride and phospholipid metabolism	36548	-0.119448	0.0142733	2.85528e-116	3.59016e-111	Yes	119456	-0.148743	0.0220166	<2.225x10-308	<2.225x10-308	-0.134529	0.0181147	2.61466e-147	2.56555e-142	Yes	-0.173241	0.0298426	<2.225x10-308	<2.225x10-308
L_HDL_TG ~ MAR00002	Liver	L_HDL_TG	Triglycerides in large HDL	Lipoprotein particles and their constituents	Nightingale Health	MAR00002	Liver_LPSe	Triacylglycerol Lipase, Extracellular	Acylglycerides metabolism	Glyceride and phospholipid metabolism	36548	-0.119448	0.0142733	2.85528e-116	3.59016e-111	Yes	119456	-0.148743	0.0220166	<2.225x10-308	<2.225x10-308	-0.132978	0.0176991	6.02553e-144	4.73113e-139	Yes	-0.171209	0.0291488	<2.225x10-308	<2.225x10-308
L_HDL_TG ~ MAR00476	Liver	L_HDL_TG	Triglycerides in large HDL	Lipoprotein particles and their constituents	Nightingale Health	MAR00476	Liver_PCt	Phosphatidylcholine Transporter	Transport reactions	Glyceride and phospholipid metabolism	36548	-0.119087	0.0141892	1.36053e-115	1.49686e-110	Yes	119456	-0.150338	0.0224947	<2.225x10-308	<2.225x10-308	-0.113772	0.0129431	1.5079e-105	2.8637e-101	Yes	-0.1458	0.021155	<2.225x10-308	<2.225x10-308
L_HDL_TG ~ MAR00625	Liver	L_HDL_TG	Triglycerides in large HDL	Lipoprotein particles and their constituents	Nightingale Health	MAR00625	Liver_CEPTC	Choline Phosphotransferase	Glycerophospholipid metabolism	Glyceride and phospholipid metabolism	36548	-0.116807	0.0136444	3.35994e-111	2.9573e-106	Yes	119456	-0.14743	0.0216248	<2.225x10-308	<2.225x10-308	-0.0597369	0.00357006	2.87534e-30	8.31027e-28	Yes	-0.082534	0.00678035	2.29491e-173	1.23297e-172
L_HDL_TG ~ MAR00638	Liver	L_HDL_TG	Triglycerides in large HDL	Lipoprotein particles and their constituents	Nightingale Health	MAR00638	Liver_CHLPCTD	Choline Phosphate Cytididyltransferase	Glycerophospholipid metabolism	Glyceride and phospholipid metabolism	36548	-0.116807	0.0136444	3.35994e-111	2.9573e-106	Yes	119456	-0.14743	0.0216248	<2.225x10-308	<2.225x10-308	-0.0597369	0.00357006	2.87534e-30	8.31027e-28	Yes	-0.082534	0.00678035	2.29491e-173	1.23297e-172
L_HDL_TG ~ MAR09805	Liver	L_HDL_TG	Triglycerides in large HDL	Lipoprotein particles and their constituents	Nightingale Health	MAR09805	Liver_HMR_9805	Sn-Glycero-3-Phosphocholine Cholinephosphohydrolase	Glycerophospholipid metabolism	Glyceride and phospholipid metabolism	36548	-0.116148	0.0134934	5.54161e-110	4.43411e-105	Yes	119456	-0.145315	0.021012	<2.225x10-308	<2.225x10-308	-0.0894462	0.00800084	8.28974e-66	1.2466e-62	Yes	-0.109949	0.0120294	9.5401e-307	1.77878e-305
L_HDL_TG ~ MAR13098	Liver	L_HDL_TG	Triglycerides in large HDL	Lipoprotein particles and their constituents	Nightingale Health	MAR13098	Liver_EX_11_cis_retfae_bc	Exchange of Fatty Acid 11-Cis-Retinol	Exchange/demand reactions	Vitamin A metabolism	36548	0.115197	0.0132756	3.15915e-108	2.31714e-103	Yes	119456	0.145639	0.0211139	<2.225x10-308	<2.225x10-308	0.113879	0.0129715	8.90153e-106	1.74687e-101	Yes	0.146253	0.0212764	<2.225x10-308	<2.225x10-308
L_HDL_TG ~ MAR00628	Liver	L_HDL_TG	Triglycerides in large HDL	Lipoprotein particles and their constituents	Nightingale Health	MAR00628	Liver_EX_lpchol_hse_bc	Exchange of Lysophosphatidylcholine	Exchange/demand reactions	Glyceride and phospholipid metabolism	36548	0.115098	0.0132542	4.69528e-108	3.17894e-103	Yes	119456	0.144341	0.0207334	<2.225x10-308	<2.225x10-308	0.100633	0.0101316	6.36361e-83	2.90423e-79	Yes	0.130054	0.0168219	<2.225x10-308	<2.225x10-308
L_HDL_TG ~ MAR01499	Liver	L_HDL_TG	Triglycerides in large HDL	Lipoprotein particles and their constituents	Nightingale Health	MAR01499	Liver_LPCHOLt	Lysophosphatidylcholine Transport	Transport reactions	Glyceride and phospholipid metabolism	36548	0.114539	0.0131246	5.20105e-107	3.26984e-102	Yes	119456	0.143311	0.0204373	<2.225x10-308	<2.225x10-308	0.0850529	0.00723465	1.16758e-59	1.29819e-56	Yes	0.114576	0.0130639	<2.225x10-308	<2.225x10-308
L_HDL_TG ~ MAR00661	Liver	L_HDL_TG	Triglycerides in large HDL	Lipoprotein particles and their constituents	Nightingale Health	MAR00661	Liver_EX_ps_hse_bc	Exchange of Phosphatidylserine (Homo Sapiens)	Exchange/demand reactions	Glyceride and phospholipid metabolism	36548	-0.11413	0.0130373	2.62768e-106	1.54186e-101	Yes	119456	-0.14344	0.0204649	<2.225x10-308	<2.225x10-308	0.0961096	0.00924009	9.27816e-76	2.34435e-72	Yes	0.119547	0.0142045	<2.225x10-308	<2.225x10-308
L_HDL_TG ~ MAR01669	Liver	L_HDL_TG	Triglycerides in large HDL	Lipoprotein particles and their constituents	Nightingale Health	MAR01669	Liver_PSt3	Transport of Phosphatidylserine	Transport reactions	Glyceride and phospholipid metabolism	36548	0.113486	0.0128847	4.4569e-105	2.43238e-100	Yes	119456	0.141833	0.020015	<2.225x10-308	<2.225x10-308	0.0880226	0.00774887	8.72805e-64	1.20905e-60	Yes	0.110056	0.0120427	4.36976e-307	8.18789e-306
L_HDL_TG ~ MAR13087	Liver	L_HDL_TG	Triglycerides in large HDL	Lipoprotein particles and their constituents	Nightingale Health	MAR13087	Liver_MAR13087	Fatty acid pool formation and breakdown	Pool reactions	Miscellaneous	36548	-0.113462	0.0128818	4.69803e-105	2.43238e-100	Yes	119456	-0.141728	0.0199895	<2.225x10-308	<2.225x10-308	NA	NA	NA	NA	NA	NA	NA	NA	NA
L_HDL_TG ~ MAR04024	Liver	L_HDL_TG	Triglycerides in large HDL	Lipoprotein particles and their constituents	Nightingale Health	MAR04024	Liver_CYTK1	Cytidylate Kinase (CMP)	Nucleotide metabolism	Nucleotide metabolism	36548	-0.110771	0.0122722	3.81857e-100	1.86721e-95	Yes	119456	-0.134514	0.0180056	<2.225x10-308	<2.225x10-308	-0.0381764	0.00145517	2.98393e-13	2.81393e-11	Yes	-0.0514997	0.00263956	1.55008e-68	3.35643e-68
IDL_TG ~ MAR13084	Liver	IDL_TG	Triglycerides in IDL	Lipoprotein particles and their constituents	Nightingale Health	MAR13084	Liver_EX_tag_hse_bc	Triacylglycerol Exchange	Exchange/demand reactions	Glyceride and phospholipid metabolism	37205	-0.109747	0.0120444	4.8221e-100	2.23381e-95	Yes	119000	-0.135753	0.0183438	<2.225x10-308	<2.225x10-308	-0.116036	0.0134655	1.07423e-111	2.43242e-107	Yes	-0.149964	0.0223796	<2.225x10-308	<2.225x10-308
L_HDL_TG ~ MAR09845	Liver	L_HDL_TG	Triglycerides in large HDL	Lipoprotein particles and their constituents	Nightingale Health	MAR09845	Liver_EX_cholpe_bc	Exchange of Choline Phosphate	Exchange/demand reactions	Glyceride and phospholipid metabolism	36548	0.110597	0.0122339	7.77318e-100	3.25794e-95	Yes	119456	0.13771	0.0188747	<2.225x10-308	<2.225x10-308	0.0957644	0.0091681	3.51333e-75	7.66076e-72	Yes	0.120253	0.0143749	<2.225x10-308	<2.225x10-308
L_HDL_TG ~ MAR09822	Liver	L_HDL_TG	Triglycerides in large HDL	Lipoprotein particles and their constituents	Nightingale Health	MAR09822	Liver_CHOLPtr	Transport of Choline Phosphate	Transport reactions	Glyceride and phospholipid metabolism	36548	0.110597	0.0122339	7.77318e-100	3.25794e-95	Yes	119456	0.13771	0.0188747	<2.225x10-308	<2.225x10-308	0.0957644	0.0091681	3.51333e-75	7.66076e-72	Yes	0.120253	0.0143749	<2.225x10-308	<2.225x10-308
M_HDL_CE_pct_C ~ MAR13084	Liver	M_HDL_CE_pct_C	Esterified cholesterol to total cholesterol ratio in medium HDL	Lipoprotein particles and their constituents	Nightingale Health	MAR13084	Liver_EX_tag_hse_bc	Triacylglycerol Exchange	Exchange/demand reactions	Glyceride and phospholipid metabolism	37131	0.109022	0.0118886	1.42207e-98	5.442e-94	Yes	118743	0.134416	0.0180252	<2.225x10-308	<2.225x10-308	0.118447	0.014034	3.91476e-116	1.21302e-111	Yes	0.148202	0.0219154	<2.225x10-308	<2.225x10-308
M_HDL_FC_pct_C ~ MAR13084	Liver	M_HDL_FC_pct_C	Free cholesterol to total cholesterol ratio in medium HDL	Lipoprotein particles and their constituents	Nightingale Health	MAR13084	Liver_EX_tag_hse_bc	Triacylglycerol Exchange	Exchange/demand reactions	Glyceride and phospholipid metabolism	37131	-0.109022	0.0118886	1.42207e-98	5.442e-94	Yes	118743	-0.134416	0.0180252	<2.225x10-308	<2.225x10-308	-0.118447	0.014034	3.91476e-116	1.21302e-111	Yes	-0.148202	0.0219154	<2.225x10-308	<2.225x10-308
L_LDL_TG ~ MAR13084	Liver	L_LDL_TG	Triglycerides in large LDL	Lipoprotein particles and their constituents	Nightingale Health	MAR13084	Liver_EX_tag_hse_bc	Triacylglycerol Exchange	Exchange/demand reactions	Glyceride and phospholipid metabolism	37195	-0.108685	0.0118137	3.97658e-98	1.45835e-93	Yes	118911	-0.120338	0.014421	<2.225x10-308	<2.225x10-308	-0.115396	0.0133183	1.85088e-110	3.96244e-106	Yes	-0.133177	0.0176592	<2.225x10-308	<2.225x10-308
M_HDL_CE_pct_C ~ MAR00655	Liver	M_HDL_CE_pct_C	Esterified cholesterol to total cholesterol ratio in medium HDL	Lipoprotein particles and their constituents	Nightingale Health	MAR00655	Liver_EX_pchol_hse_bc	Exchange of Phosphatidylcholine (Homo Sapiens)	Exchange/demand reactions	Glyceride and phospholipid metabolism	37131	0.10844	0.0117638	1.48953e-97	5.04244e-93	Yes	118743	0.132086	0.0174077	<2.225x10-308	<2.225x10-308	-0.103674	0.0107534	2.70397e-89	1.74935e-85	Yes	-0.125229	0.0156476	<2.225x10-308	<2.225x10-308
M_HDL_FC_pct_C ~ MAR00655	Liver	M_HDL_FC_pct_C	Free cholesterol to total cholesterol ratio in medium HDL	Lipoprotein particles and their constituents	Nightingale Health	MAR00655	Liver_EX_pchol_hse_bc	Exchange of Phosphatidylcholine (Homo Sapiens)	Exchange/demand reactions	Glyceride and phospholipid metabolism	37131	-0.10844	0.0117638	1.48953e-97	5.04244e-93	Yes	118743	-0.132086	0.0174077	<2.225x10-308	<2.225x10-308	0.103674	0.0107534	2.70397e-89	1.74935e-85	Yes	0.125229	0.0156476	<2.225x10-308	<2.225x10-308
M_HDL_FC_by_CE ~ MAR13084	Liver	M_HDL_FC_by_CE	Ratio of free cholesterol to cholesteryl esters in medium HDL	Lipoprotein particles and their constituents	Nightingale Health	MAR13084	Liver_EX_tag_hse_bc	Triacylglycerol Exchange	Exchange/demand reactions	Glyceride and phospholipid metabolism	37145	-0.108389	0.0117504	1.76719e-97	5.7608e-93	Yes	118744	-0.134474	0.0180375	<2.225x10-308	<2.225x10-308	-0.118369	0.0140168	4.90767e-116	1.40941e-111	Yes	-0.148266	0.0219303	<2.225x10-308	<2.225x10-308
IDL_TG ~ MAR00655	Liver	IDL_TG	Triglycerides in IDL	Lipoprotein particles and their constituents	Nightingale Health	MAR00655	Liver_EX_pchol_hse_bc	Exchange of Phosphatidylcholine (Homo Sapiens)	Exchange/demand reactions	Glyceride and phospholipid metabolism	37205	-0.107983	0.0116606	6.73692e-97	2.11771e-92	Yes	119000	-0.132727	0.0175385	<2.225x10-308	<2.225x10-308	0.0991747	0.00983696	5.72086e-82	2.49485e-78	Yes	0.125955	0.0157874	<2.225x10-308	<2.225x10-308
M_HDL_CE_pct_C ~ MAR07158	Liver	M_HDL_CE_pct_C	Esterified cholesterol to total cholesterol ratio in medium HDL	Lipoprotein particles and their constituents	Nightingale Health	MAR07158	Liver_PCHOLHSTDe	Transport of Phosphatidylcholine	Transport reactions	Glyceride and phospholipid metabolism	37131	0.107971	0.0116624	1.00602e-96	2.95155e-92	Yes	118743	0.13173	0.0173139	<2.225x10-308	<2.225x10-308	0.10463	0.0109509	6.58423e-91	5.82908e-87	Yes	0.127799	0.016296	<2.225x10-308	<2.225x10-308
M_HDL_FC_pct_C ~ MAR07158	Liver	M_HDL_FC_pct_C	Free cholesterol to total cholesterol ratio in medium HDL	Lipoprotein particles and their constituents	Nightingale Health	MAR07158	Liver_PCHOLHSTDe	Transport of Phosphatidylcholine	Transport reactions	Glyceride and phospholipid metabolism	37131	-0.107971	0.0116624	1.00602e-96	2.95155e-92	Yes	118743	-0.13173	0.0173139	<2.225x10-308	<2.225x10-308	-0.10463	0.0109509	6.58423e-91	5.82908e-87	Yes	-0.127799	0.016296	<2.225x10-308	<2.225x10-308
M_HDL_CE_pct_C ~ MAR00476	Liver	M_HDL_CE_pct_C	Esterified cholesterol to total cholesterol ratio in medium HDL	Lipoprotein particles and their constituents	Nightingale Health	MAR00476	Liver_PCt	Phosphatidylcholine Transporter	Transport reactions	Glyceride and phospholipid metabolism	37131	0.107907	0.0116483	1.31191e-96	3.60842e-92	Yes	118743	0.131376	0.0172208	<2.225x10-308	<2.225x10-308	0.103953	0.0108094	9.43235e-90	7.60701e-86	Yes	0.126713	0.0160226	<2.225x10-308	<2.225x10-308
M_HDL_FC_pct_C ~ MAR00476	Liver	M_HDL_FC_pct_C	Free cholesterol to total cholesterol ratio in medium HDL	Lipoprotein particles and their constituents	Nightingale Health	MAR00476	Liver_PCt	Phosphatidylcholine Transporter	Transport reactions	Glyceride and phospholipid metabolism	37131	-0.107907	0.0116483	1.31191e-96	3.60842e-92	Yes	118743	-0.131376	0.0172208	<2.225x10-308	<2.225x10-308	-0.103953	0.0108094	9.43235e-90	7.60701e-86	Yes	-0.126713	0.0160226	<2.225x10-308	<2.225x10-308
M_HDL_FC_by_CE ~ MAR00655	Liver	M_HDL_FC_by_CE	Ratio of free cholesterol to cholesteryl esters in medium HDL	Lipoprotein particles and their constituents	Nightingale Health	MAR00655	Liver_EX_pchol_hse_bc	Exchange of Phosphatidylcholine (Homo Sapiens)	Exchange/demand reactions	Glyceride and phospholipid metabolism	37145	-0.107733	0.0116098	2.49583e-96	6.65679e-92	Yes	118744	-0.132072	0.0174007	<2.225x10-308	<2.225x10-308	0.103491	0.0107142	5.24384e-89	3.30183e-85	Yes	0.125138	0.0156219	<2.225x10-308	<2.225x10-308
L_HDL_TG ~ MAR01827	Liver	L_HDL_TG	Triglycerides in large HDL	Lipoprotein particles and their constituents	Nightingale Health	MAR01827	Liver_XOLEST2tebdL	Cholesterol Ester Transporter	Transport reactions	Glyceride and phospholipid metabolism	36548	-0.108525	0.0117769	3.7108e-96	9.33175e-92	Yes	119456	-0.136742	0.0186083	<2.225x10-308	<2.225x10-308	-0.120015	0.0144074	2.36315e-117	8.69538e-113	Yes	-0.153051	0.023306	<2.225x10-308	<2.225x10-308
L_HDL_TG ~ MAR00714	Liver	L_HDL_TG	Triglycerides in large HDL	Lipoprotein particles and their constituents	Nightingale Health	MAR00714	Liver_EX_xolest2_hsbdL_bd	Exchange of Cholesterol Ester (from FullR2)	Exchange/demand reactions	Glyceride and phospholipid metabolism	36548	-0.108525	0.0117769	3.7108e-96	9.33175e-92	Yes	119456	-0.136742	0.0186083	<2.225x10-308	<2.225x10-308	-0.120015	0.0144074	2.36315e-117	8.69538e-113	Yes	-0.153051	0.023306	<2.225x10-308	<2.225x10-308
IDL_TG ~ MAR07158	Liver	IDL_TG	Triglycerides in IDL	Lipoprotein particles and their constituents	Nightingale Health	MAR07158	Liver_PCHOLHSTDe	Transport of Phosphatidylcholine	Transport reactions	Glyceride and phospholipid metabolism	37205	-0.107523	0.0115614	4.3708e-96	1.06862e-91	Yes	119000	-0.132192	0.0173965	<2.225x10-308	<2.225x10-308	-0.102323	0.0104707	3.72709e-87	2.20528e-83	Yes	-0.129737	0.0167518	<2.225x10-308	<2.225x10-308
L_HDL_TG ~ MAR01827	Liver	L_HDL_TG	Triglycerides in large HDL	Lipoprotein particles and their constituents	Nightingale Health	MAR01827	Liver_XOLEST2te	Cholesterol Ester Transporter	Transport reactions	Glyceride and phospholipid metabolism	36548	-0.108435	0.011758	5.26744e-96	1.25303e-91	Yes	119456	-0.136764	0.018614	<2.225x10-308	<2.225x10-308	-0.120015	0.0144075	2.36065e-117	8.69538e-113	Yes	-0.153051	0.0233062	<2.225x10-308	<2.225x10-308
M_HDL_CE_pct_C ~ MAR00614	Liver	M_HDL_CE_pct_C	Esterified cholesterol to total cholesterol ratio in medium HDL	Lipoprotein particles and their constituents	Nightingale Health	MAR00614	Liver_CEPTE	Ethanolamine Phosphotransferase	Glycerophospholipid metabolism	Glyceride and phospholipid metabolism	37131	0.107479	0.011557	7.32058e-96	1.57154e-91	Yes	118743	0.131405	0.0172321	<2.225x10-308	<2.225x10-308	0.0945004	0.00893363	1.94792e-74	4.16262e-71	Yes	0.111077	0.0123067	5.647911330712e-312	1.09909225638791e-310
M_HDL_CE_pct_C ~ MAR00651	Liver	M_HDL_CE_pct_C	Esterified cholesterol to total cholesterol ratio in medium HDL	Lipoprotein particles and their constituents	Nightingale Health	MAR00651	Liver_PETHCT	Phosphoethanolamine Cytidyltransferase	Glycerophospholipid metabolism	Glyceride and phospholipid metabolism	37131	0.107479	0.011557	7.32058e-96	1.57154e-91	Yes	118743	0.131405	0.0172321	<2.225x10-308	<2.225x10-308	0.0945004	0.00893363	1.94792e-74	4.16262e-71	Yes	0.111077	0.0123067	5.647911330712e-312	1.09909225638791e-310
M_HDL_FC_pct_C ~ MAR00614	Liver	M_HDL_FC_pct_C	Free cholesterol to total cholesterol ratio in medium HDL	Lipoprotein particles and their constituents	Nightingale Health	MAR00614	Liver_CEPTE	Ethanolamine Phosphotransferase	Glycerophospholipid metabolism	Glyceride and phospholipid metabolism	37131	-0.107479	0.011557	7.32058e-96	1.57154e-91	Yes	118743	-0.131405	0.0172321	<2.225x10-308	<2.225x10-308	-0.0945004	0.00893363	1.94792e-74	4.16262e-71	Yes	-0.111077	0.0123067	5.64791133069224e-312	1.09909225638791e-310
M_HDL_FC_pct_C ~ MAR00651	Liver	M_HDL_FC_pct_C	Free cholesterol to total cholesterol ratio in medium HDL	Lipoprotein particles and their constituents	Nightingale Health	MAR00651	Liver_PETHCT	Phosphoethanolamine Cytidyltransferase	Glycerophospholipid metabolism	Glyceride and phospholipid metabolism	37131	-0.107479	0.011557	7.32058e-96	1.57154e-91	Yes	118743	-0.131405	0.0172321	<2.225x10-308	<2.225x10-308	-0.0945004	0.00893363	1.94792e-74	4.16262e-71	Yes	-0.111077	0.0123067	5.64791133069224e-312	1.09909225638791e-310
IDL_TG ~ MAR00476	Liver	IDL_TG	Triglycerides in IDL	Lipoprotein particles and their constituents	Nightingale Health	MAR00476	Liver_PCt	Phosphatidylcholine Transporter	Transport reactions	Glyceride and phospholipid metabolism	37205	-0.107342	0.0115225	9.10327e-96	1.90771e-91	Yes	119000	-0.131818	0.017298	<2.225x10-308	<2.225x10-308	-0.101123	0.0102271	3.67369e-85	1.9225e-81	Yes	-0.128559	0.0164517	<2.225x10-308	<2.225x10-308
L_HDL_TG ~ MAR00714	Liver	L_HDL_TG	Triglycerides in large HDL	Lipoprotein particles and their constituents	Nightingale Health	MAR00714	Liver_EX_xolest2_hse_bc	Exchange of Cholesterol Ester (from FullR2)	Exchange/demand reactions	Glyceride and phospholipid metabolism	36548	-0.108283	0.0117236	9.95966e-96	2.03864e-91	Yes	119456	-0.136322	0.0184942	<2.225x10-308	<2.225x10-308	-0.121546	0.0147773	2.44978e-120	1.44226e-115	Yes	-0.154683	0.023808	<2.225x10-308	<2.225x10-308
L_LDL_TG ~ MAR00655	Liver	L_LDL_TG	Triglycerides in large LDL	Lipoprotein particles and their constituents	Nightingale Health	MAR00655	Liver_EX_pchol_hse_bc	Exchange of Phosphatidylcholine (Homo Sapiens)	Exchange/demand reactions	Glyceride and phospholipid metabolism	37195	-0.107217	0.0114954	1.61057e-95	3.22173e-91	Yes	118911	-0.117486	0.0137472	<2.225x10-308	<2.225x10-308	0.0992184	0.00984524	5.14332e-82	2.25132e-78	Yes	0.111516	0.0123803	2.81736641703387e-314	5.70253042162308e-313
M_HDL_FC_by_CE ~ MAR07158	Liver	M_HDL_FC_by_CE	Ratio of free cholesterol to cholesteryl esters in medium HDL	Lipoprotein particles and their constituents	Nightingale Health	MAR07158	Liver_PCHOLHSTDe	Transport of Phosphatidylcholine	Transport reactions	Glyceride and phospholipid metabolism	37145	-0.107251	0.0115061	1.75925e-95	3.44095e-91	Yes	118744	-0.131697	0.0173021	<2.225x10-308	<2.225x10-308	-0.104848	0.0109963	2.58865e-91	2.32674e-87	Yes	-0.12774	0.0162778	<2.225x10-308	<2.225x10-308
M_HDL_FC_by_CE ~ MAR00476	Liver	M_HDL_FC_by_CE	Ratio of free cholesterol to cholesteryl esters in medium HDL	Lipoprotein particles and their constituents	Nightingale Health	MAR00476	Liver_PCt	Phosphatidylcholine Transporter	Transport reactions	Glyceride and phospholipid metabolism	37145	-0.107136	0.0114812	2.81025e-95	5.37714e-91	Yes	118744	-0.131339	0.0172078	<2.225x10-308	<2.225x10-308	-0.104063	0.0108321	5.702e-90	4.66243e-86	Yes	-0.126666	0.0160076	<2.225x10-308	<2.225x10-308
L_HDL_TG ~ MAR09901	Liver	L_HDL_TG	Triglycerides in large HDL	Lipoprotein particles and their constituents	Nightingale Health	MAR09901	Liver_PSHSABCtc	Phosphatidylserine Transport by ABCa1	Transport reactions	Glyceride and phospholipid metabolism	36548	-0.107617	0.0115874	1.2433e-94	2.29687e-90	Yes	119456	-0.13611	0.0184328	<2.225x10-308	<2.225x10-308	-0.0748426	0.00560048	1.49528e-46	8.97824e-44	Yes	-0.0934772	0.00869287	6.84892e-222	5.86497e-221
L_LDL_TG ~ MAR07158	Liver	L_LDL_TG	Triglycerides in large LDL	Lipoprotein particles and their constituents	Nightingale Health	MAR07158	Liver_PCHOLHSTDe	Transport of Phosphatidylcholine	Transport reactions	Glyceride and phospholipid metabolism	37195	-0.106707	0.0113866	1.25261e-94	2.29687e-90	Yes	118911	-0.117064	0.0136482	<2.225x10-308	<2.225x10-308	-0.101739	0.0103514	3.72424e-86	2.11843e-82	Yes	-0.114963	0.0131594	<2.225x10-308	<2.225x10-308
IDL_TG ~ MAR00614	Liver	IDL_TG	Triglycerides in IDL	Lipoprotein particles and their constituents	Nightingale Health	MAR00614	Liver_CEPTE	Ethanolamine Phosphotransferase	Glycerophospholipid metabolism	Glyceride and phospholipid metabolism	37205	-0.10664	0.0113726	1.53888e-94	2.70893e-90	Yes	119000	-0.131531	0.0172214	<2.225x10-308	<2.225x10-308	-0.0877266	0.00769614	1.81154e-64	2.60442e-61	Yes	-0.109314	0.0118887	5.33055e-302	9.36248e-301
IDL_TG ~ MAR00651	Liver	IDL_TG	Triglycerides in IDL	Lipoprotein particles and their constituents	Nightingale Health	MAR00651	Liver_PETHCT	Phosphoethanolamine Cytidyltransferase	Glycerophospholipid metabolism	Glyceride and phospholipid metabolism	37205	-0.10664	0.0113726	1.53888e-94	2.70893e-90	Yes	119000	-0.131531	0.0172214	<2.225x10-308	<2.225x10-308	-0.0877266	0.00769614	1.81154e-64	2.60442e-61	Yes	-0.109314	0.0118887	5.33055e-302	9.36248e-301
L_LDL_TG ~ MAR00476	Liver	L_LDL_TG	Triglycerides in large LDL	Lipoprotein particles and their constituents	Nightingale Health	MAR00476	Liver_PCt	Phosphatidylcholine Transporter	Transport reactions	Glyceride and phospholipid metabolism	37195	-0.106517	0.0113459	2.69593e-94	4.48168e-90	Yes	118911	-0.116747	0.0135743	<2.225x10-308	<2.225x10-308	-0.100562	0.0101136	3.28326e-84	1.59748e-80	Yes	-0.114	0.0129425	<2.225x10-308	<2.225x10-308
M_HDL_FC_by_CE ~ MAR00614	Liver	M_HDL_FC_by_CE	Ratio of free cholesterol to cholesteryl esters in medium HDL	Lipoprotein particles and their constituents	Nightingale Health	MAR00614	Liver_CEPTE	Ethanolamine Phosphotransferase	Glycerophospholipid metabolism	Glyceride and phospholipid metabolism	37145	-0.106569	0.0113611	2.69869e-94	4.48168e-90	Yes	118744	-0.131398	0.017227	<2.225x10-308	<2.225x10-308	-0.0935243	0.00875005	5.7622e-73	1.16377e-69	Yes	-0.110853	0.0122553	1.13071766805184e-310	0
M_HDL_FC_by_CE ~ MAR00651	Liver	M_HDL_FC_by_CE	Ratio of free cholesterol to cholesteryl esters in medium HDL	Lipoprotein particles and their constituents	Nightingale Health	MAR00651	Liver_PETHCT	Phosphoethanolamine Cytidyltransferase	Glycerophospholipid metabolism	Glyceride and phospholipid metabolism	37145	-0.106569	0.0113611	2.69869e-94	4.48168e-90	Yes	118744	-0.131398	0.017227	<2.225x10-308	<2.225x10-308	-0.0935243	0.00875005	5.7622e-73	1.16377e-69	Yes	-0.110853	0.0122553	1.13071766805184e-310	0
IDL_TG ~ MAR00142	Liver	IDL_TG	Triglycerides in IDL	Lipoprotein particles and their constituents	Nightingale Health	MAR00142	Liver_DAGt	Diacylglycerol Transport	Transport reactions	Glyceride and phospholipid metabolism	37205	-0.106183	0.0112747	9.75045e-94	1.56036e-89	Yes	119000	-0.129449	0.0166802	<2.225x10-308	<2.225x10-308	-0.117655	0.0138437	8.4551e-115	2.21235e-110	Yes	-0.151771	0.0229227	<2.225x10-308	<2.225x10-308
IDL_TG ~ MAR00002	Liver	IDL_TG	Triglycerides in IDL	Lipoprotein particles and their constituents	Nightingale Health	MAR00002	Liver_LPSe	Triacylglycerol Lipase, Extracellular	Acylglycerides metabolism	Glyceride and phospholipid metabolism	37205	-0.106183	0.0112747	9.75045e-94	1.56036e-89	Yes	119000	-0.129449	0.0166802	<2.225x10-308	<2.225x10-308	-0.116036	0.0134655	1.07396e-111	2.43242e-107	Yes	-0.149964	0.0223796	<2.225x10-308	<2.225x10-308
M_HDL_CE_pct_C ~ MAR00142	Liver	M_HDL_CE_pct_C	Esterified cholesterol to total cholesterol ratio in medium HDL	Lipoprotein particles and their constituents	Nightingale Health	MAR00142	Liver_DAGt	Diacylglycerol Transport	Transport reactions	Glyceride and phospholipid metabolism	37131	0.106133	0.0112658	1.7576e-93	2.622e-89	Yes	118743	0.128446	0.0164609	<2.225x10-308	<2.225x10-308	0.119727	0.0143356	1.32264e-118	5.37018e-114	Yes	0.149589	0.0223295	<2.225x10-308	<2.225x10-308
M_HDL_CE_pct_C ~ MAR00002	Liver	M_HDL_CE_pct_C	Esterified cholesterol to total cholesterol ratio in medium HDL	Lipoprotein particles and their constituents	Nightingale Health	MAR00002	Liver_LPSe	Triacylglycerol Lipase, Extracellular	Acylglycerides metabolism	Glyceride and phospholipid metabolism	37131	0.106133	0.0112658	1.7576e-93	2.622e-89	Yes	118743	0.128446	0.0164609	<2.225x10-308	<2.225x10-308	0.118447	0.014034	3.91394e-116	1.21302e-111	Yes	0.148202	0.0219154	<2.225x10-308	<2.225x10-308
M_HDL_FC_pct_C ~ MAR00142	Liver	M_HDL_FC_pct_C	Free cholesterol to total cholesterol ratio in medium HDL	Lipoprotein particles and their constituents	Nightingale Health	MAR00142	Liver_DAGt	Diacylglycerol Transport	Transport reactions	Glyceride and phospholipid metabolism	37131	-0.106133	0.0112658	1.7576e-93	2.622e-89	Yes	118743	-0.128446	0.0164609	<2.225x10-308	<2.225x10-308	-0.119727	0.0143356	1.32264e-118	5.37018e-114	Yes	-0.149589	0.0223295	<2.225x10-308	<2.225x10-308
M_HDL_FC_pct_C ~ MAR00002	Liver	M_HDL_FC_pct_C	Free cholesterol to total cholesterol ratio in medium HDL	Lipoprotein particles and their constituents	Nightingale Health	MAR00002	Liver_LPSe	Triacylglycerol Lipase, Extracellular	Acylglycerides metabolism	Glyceride and phospholipid metabolism	37131	-0.106133	0.0112658	1.7576e-93	2.622e-89	Yes	118743	-0.128446	0.0164609	<2.225x10-308	<2.225x10-308	-0.118447	0.014034	3.91394e-116	1.21302e-111	Yes	-0.148202	0.0219154	<2.225x10-308	<2.225x10-308
L_HDL_TG ~ MAR00702	Liver	L_HDL_TG	Triglycerides in large HDL	Lipoprotein particles and their constituents	Nightingale Health	MAR00702	Liver_EX_ttdcae_bc	Exchange of Myristic Acid	Exchange/demand reactions	Fatty acid metabolism	36548	0.106894	0.0114191	2.81059e-93	4.12297e-89	Yes	119456	0.130131	0.0168619	<2.225x10-308	<2.225x10-308	0.119149	0.0141893	1.35828e-115	3.80792e-111	Yes	0.15285	0.0232425	<2.225x10-308	<2.225x10-308
L_LDL_TG ~ MAR00614	Liver	L_LDL_TG	Triglycerides in large LDL	Lipoprotein particles and their constituents	Nightingale Health	MAR00614	Liver_CEPTE	Ethanolamine Phosphotransferase	Glycerophospholipid metabolism	Glyceride and phospholipid metabolism	37195	-0.10584	0.0112033	3.96356e-93	5.62675e-89	Yes	118911	-0.116685	0.0135599	<2.225x10-308	<2.225x10-308	-0.0877312	0.00769584	1.89379e-64	2.71604e-61	Yes	-0.0969096	0.00934721	1.89787e-237	1.85859e-236
L_LDL_TG ~ MAR00651	Liver	L_LDL_TG	Triglycerides in large LDL	Lipoprotein particles and their constituents	Nightingale Health	MAR00651	Liver_PETHCT	Phosphoethanolamine Cytidyltransferase	Glycerophospholipid metabolism	Glyceride and phospholipid metabolism	37195	-0.10584	0.0112033	3.96356e-93	5.62675e-89	Yes	118911	-0.116685	0.0135599	<2.225x10-308	<2.225x10-308	-0.0877312	0.00769584	1.89379e-64	2.71604e-61	Yes	-0.0969096	0.00934721	1.89787e-237	1.85859e-236
L_LDL_TG ~ MAR00142	Liver	L_LDL_TG	Triglycerides in large LDL	Lipoprotein particles and their constituents	Nightingale Health	MAR00142	Liver_DAGt	Diacylglycerol Transport	Transport reactions	Glyceride and phospholipid metabolism	37195	-0.10529	0.011087	3.55388e-92	4.8177e-88	Yes	118911	-0.114625	0.0130856	<2.225x10-308	<2.225x10-308	-0.11697	0.013684	1.85114e-113	4.54092e-109	Yes	-0.13492	0.0181247	<2.225x10-308	<2.225x10-308
L_LDL_TG ~ MAR00002	Liver	L_LDL_TG	Triglycerides in large LDL	Lipoprotein particles and their constituents	Nightingale Health	MAR00002	Liver_LPSe	Triacylglycerol Lipase, Extracellular	Acylglycerides metabolism	Glyceride and phospholipid metabolism	37195	-0.10529	0.011087	3.55388e-92	4.8177e-88	Yes	118911	-0.114625	0.0130856	<2.225x10-308	<2.225x10-308	-0.115396	0.0133183	1.85043e-110	3.96244e-106	Yes	-0.133177	0.0176592	<2.225x10-308	<2.225x10-308
M_HDL_FC_by_CE ~ MAR00142	Liver	M_HDL_FC_by_CE	Ratio of free cholesterol to cholesteryl esters in medium HDL	Lipoprotein particles and their constituents	Nightingale Health	MAR00142	Liver_DAGt	Diacylglycerol Transport	Transport reactions	Glyceride and phospholipid metabolism	37145	-0.105355	0.011101	3.6126e-92	4.8177e-88	Yes	118744	-0.128507	0.0164736	<2.225x10-308	<2.225x10-308	-0.119797	0.0143551	8.27711e-119	4.23738e-114	Yes	-0.149687	0.0223547	<2.225x10-308	<2.225x10-308
M_HDL_FC_by_CE ~ MAR00002	Liver	M_HDL_FC_by_CE	Ratio of free cholesterol to cholesteryl esters in medium HDL	Lipoprotein particles and their constituents	Nightingale Health	MAR00002	Liver_LPSe	Triacylglycerol Lipase, Extracellular	Acylglycerides metabolism	Glyceride and phospholipid metabolism	37145	-0.105355	0.011101	3.6126e-92	4.8177e-88	Yes	118744	-0.128507	0.0164736	<2.225x10-308	<2.225x10-308	-0.118369	0.0140168	4.90678e-116	1.40941e-111	Yes	-0.148266	0.0219303	<2.225x10-308	<2.225x10-308
M_HDL_CE_pct_C ~ MAR00628	Liver	M_HDL_CE_pct_C	Esterified cholesterol to total cholesterol ratio in medium HDL	Lipoprotein particles and their constituents	Nightingale Health	MAR00628	Liver_EX_lpchol_hse_bc	Exchange of Lysophosphatidylcholine	Exchange/demand reactions	Glyceride and phospholipid metabolism	37131	-0.104587	0.0109434	7.57346e-91	9.80278e-87	Yes	118743	-0.125315	0.0156684	<2.225x10-308	<2.225x10-308	-0.0920027	0.00846919	1.19823e-70	2.26101e-67	Yes	-0.113813	0.0129171	<2.225x10-308	<2.225x10-308
M_HDL_FC_pct_C ~ MAR00628	Liver	M_HDL_FC_pct_C	Free cholesterol to total cholesterol ratio in medium HDL	Lipoprotein particles and their constituents	Nightingale Health	MAR00628	Liver_EX_lpchol_hse_bc	Exchange of Lysophosphatidylcholine	Exchange/demand reactions	Glyceride and phospholipid metabolism	37131	0.104587	0.0109434	7.57346e-91	9.80278e-87	Yes	118743	0.125315	0.0156684	<2.225x10-308	<2.225x10-308	0.0920027	0.00846919	1.19823e-70	2.26101e-67	Yes	0.113813	0.0129171	<2.225x10-308	<2.225x10-308
L_HDL_TG ~ MAR00617	Liver	L_HDL_TG	Triglycerides in large HDL	Lipoprotein particles and their constituents	Nightingale Health	MAR00617	Liver_EX_hdceae_bc	Exchange of Hexadecenoate (N-C16:1)	Exchange/demand reactions	Fatty acid metabolism	36548	0.105431	0.011109	8.78438e-91	1.12054e-86	Yes	119456	0.131217	0.0171398	<2.225x10-308	<2.225x10-308	0.0874848	0.00763955	6.58112e-63	8.22614e-60	Yes	0.11164	0.0124024	3.00274423860897e-316	6.19367135748543e-315
L_HDL_TG ~ MAR12127	Liver	L_HDL_TG	Triglycerides in large HDL	Lipoprotein particles and their constituents	Nightingale Health	MAR12127	Liver_EX_pail_hse_bc	Exchange of 1-Phosphatidyl-1D-Myo-Inositol	Exchange/demand reactions	Glyceride and phospholipid metabolism	36548	-0.105386	0.0111054	9.38936e-91	1.16397e-86	Yes	119456	-0.131567	0.0172234	<2.225x10-308	<2.225x10-308	-0.104544	0.0109306	2.39193e-89	1.60023e-85	Yes	-0.133756	0.0178061	<2.225x10-308	<2.225x10-308
L_HDL_TG ~ MAR11583	Liver	L_HDL_TG	Triglycerides in large HDL	Lipoprotein particles and their constituents	Nightingale Health	MAR11583	Liver_PAIL_hs_SECt	Transport of 1-Phosphatidyl-1D-Myo-Inositol	Transport reactions	Glyceride and phospholipid metabolism	36548	-0.105386	0.0111054	9.38936e-91	1.16397e-86	Yes	119456	-0.131567	0.0172234	<2.225x10-308	<2.225x10-308	-0.0590066	0.00348267	1.44532e-29	4.04422e-27	Yes	-0.0750533	0.00560611	1.30574e-143	5.50666e-143
IDL_TG ~ MAR13098	Liver	IDL_TG	Triglycerides in IDL	Lipoprotein particles and their constituents	Nightingale Health	MAR13098	Liver_EX_11_cis_retfae_bc	Exchange of Fatty Acid 11-Cis-Retinol	Exchange/demand reactions	Vitamin A metabolism	37205	0.104054	0.0108273	4.493e-90	5.49247e-86	Yes	119000	0.126671	0.015974	<2.225x10-308	<2.225x10-308	0.100902	0.010182	8.59518e-85	4.38117e-81	Yes	0.128867	0.016522	<2.225x10-308	<2.225x10-308
L_HDL_TG ~ MAR00656	Liver	L_HDL_TG	Triglycerides in large HDL	Lipoprotein particles and their constituents	Nightingale Health	MAR00656	Liver_EX_pe_hse_bc	Exchange of Phosphatidylethanolamine	Exchange/demand reactions	Glyceride and phospholipid metabolism	36548	-0.104668	0.0109506	1.65033e-89	1.98981e-85	Yes	119456	-0.1301	0.0168418	<2.225x10-308	<2.225x10-308	0.113831	0.0129581	1.14248e-105	2.20529e-101	Yes	0.144224	0.0206879	<2.225x10-308	<2.225x10-308
M_HDL_FC_by_CE ~ MAR00628	Liver	M_HDL_FC_by_CE	Ratio of free cholesterol to cholesteryl esters in medium HDL	Lipoprotein particles and their constituents	Nightingale Health	MAR00628	Liver_EX_lpchol_hse_bc	Exchange of Lysophosphatidylcholine	Exchange/demand reactions	Glyceride and phospholipid metabolism	37145	0.103671	0.0107515	2.59546e-89	3.08707e-85	Yes	118744	0.125297	0.0156609	<2.225x10-308	<2.225x10-308	0.0921348	0.00849246	7.28872e-71	1.38422e-67	Yes	0.113722	0.0128939	<2.225x10-308	<2.225x10-308
M_HDL_CE_pct_C ~ MAR01499	Liver	M_HDL_CE_pct_C	Esterified cholesterol to total cholesterol ratio in medium HDL	Lipoprotein particles and their constituents	Nightingale Health	MAR01499	Liver_LPCHOLt	Lysophosphatidylcholine Transport	Transport reactions	Glyceride and phospholipid metabolism	37131	-0.103318	0.0106788	1.09979e-88	1.27368e-84	Yes	118743	-0.123405	0.0151943	<2.225x10-308	<2.225x10-308	-0.0811781	0.00659204	2.409e-55	2.21949e-52	Yes	-0.101495	0.0102816	9.919e-261	1.20525e-259
M_HDL_FC_pct_C ~ MAR01499	Liver	M_HDL_FC_pct_C	Free cholesterol to total cholesterol ratio in medium HDL	Lipoprotein particles and their constituents	Nightingale Health	MAR01499	Liver_LPCHOLt	Lysophosphatidylcholine Transport	Transport reactions	Glyceride and phospholipid metabolism	37131	0.103318	0.0106788	1.09979e-88	1.27368e-84	Yes	118743	0.123405	0.0151943	<2.225x10-308	<2.225x10-308	0.0811781	0.00659204	2.409e-55	2.21949e-52	Yes	0.101495	0.0102816	9.919e-261	1.20525e-259
L_LDL_TG ~ MAR13098	Liver	L_LDL_TG	Triglycerides in large LDL	Lipoprotein particles and their constituents	Nightingale Health	MAR13098	Liver_EX_11_cis_retfae_bc	Exchange of Fatty Acid 11-Cis-Retinol	Exchange/demand reactions	Vitamin A metabolism	37195	0.103129	0.0106371	1.71007e-88	1.95473e-84	Yes	118911	0.112196	0.0125394	2.60495123638506e-318	6.82815520784561e-317	0.100638	0.0101294	2.43616e-84	1.20525e-80	Yes	0.114179	0.0129757	<2.225x10-308	<2.225x10-308
IDL_TG ~ MAR00628	Liver	IDL_TG	Triglycerides in IDL	Lipoprotein particles and their constituents	Nightingale Health	MAR00628	Liver_EX_lpchol_hse_bc	Exchange of Lysophosphatidylcholine	Exchange/demand reactions	Glyceride and phospholipid metabolism	37205	0.102994	0.0106087	2.76604e-88	3.12125e-84	Yes	119000	0.125829	0.0157627	<2.225x10-308	<2.225x10-308	0.0899792	0.00809721	9.57662e-68	1.70334e-64	Yes	0.116782	0.013564	<2.225x10-308	<2.225x10-308
L_HDL_TG ~ MAR09409	Liver	L_HDL_TG	Triglycerides in large HDL	Lipoprotein particles and their constituents	Nightingale Health	MAR09409	Liver_EX_spc_hse_bc	Exchange of Sphingosylphosphorylcholine (Homo Sapiens)	Exchange/demand reactions	Glyceride and phospholipid metabolism	36548	0.103558	0.0107363	8.74547e-88	9.50302e-84	Yes	119456	0.137437	0.0187951	<2.225x10-308	<2.225x10-308	0.110697	0.0122603	4.75904e-100	5.96126e-96	Yes	0.143143	0.0203759	<2.225x10-308	<2.225x10-308
L_HDL_TG ~ MAR08247	Liver	L_HDL_TG	Triglycerides in large HDL	Lipoprotein particles and their constituents	Nightingale Health	MAR08247	Liver_SPC_HSt	Sphingosylphosphorylcholine Transport (Diffusion)	Transport reactions	Glyceride and phospholipid metabolism	36548	0.103558	0.0107363	8.74547e-88	9.50302e-84	Yes	119456	0.137437	0.0187951	<2.225x10-308	<2.225x10-308	0.110697	0.0122603	4.75904e-100	5.96126e-96	Yes	0.143143	0.0203759	<2.225x10-308	<2.225x10-308
L_HDL_TG ~ MAR08245	Liver	L_HDL_TG	Triglycerides in large HDL	Lipoprotein particles and their constituents	Nightingale Health	MAR08245	Liver_SPHMDAc	Sphingomyelin Deacylase	Sphingolipid metabolism	Glyceride and phospholipid metabolism	36548	0.103558	0.0107363	8.74547e-88	9.50302e-84	Yes	119456	0.137437	0.0187951	<2.225x10-308	<2.225x10-308	0.110697	0.0122603	4.75904e-100	5.96126e-96	Yes	0.143143	0.0203759	<2.225x10-308	<2.225x10-308
M_HDL_CE_pct_C ~ MAR13098	Liver	M_HDL_CE_pct_C	Esterified cholesterol to total cholesterol ratio in medium HDL	Lipoprotein particles and their constituents	Nightingale Health	MAR13098	Liver_EX_11_cis_retfae_bc	Exchange of Fatty Acid 11-Cis-Retinol	Exchange/demand reactions	Vitamin A metabolism	37131	-0.102734	0.0105571	1.08611e-87	1.15175e-83	Yes	118743	-0.124349	0.0154328	<2.225x10-308	<2.225x10-308	-0.104403	0.0109045	1.57409e-90	1.35287e-86	Yes	-0.12716	0.016131	<2.225x10-308	<2.225x10-308
M_HDL_FC_pct_C ~ MAR13098	Liver	M_HDL_FC_pct_C	Free cholesterol to total cholesterol ratio in medium HDL	Lipoprotein particles and their constituents	Nightingale Health	MAR13098	Liver_EX_11_cis_retfae_bc	Exchange of Fatty Acid 11-Cis-Retinol	Exchange/demand reactions	Vitamin A metabolism	37131	0.102734	0.0105571	1.08611e-87	1.15175e-83	Yes	118743	0.124349	0.0154328	<2.225x10-308	<2.225x10-308	0.104403	0.0109045	1.57409e-90	1.35287e-86	Yes	0.12716	0.016131	<2.225x10-308	<2.225x10-308
M_HDL_FC_pct_C ~ MAR00661	Liver	M_HDL_FC_pct_C	Free cholesterol to total cholesterol ratio in medium HDL	Lipoprotein particles and their constituents	Nightingale Health	MAR00661	Liver_EX_ps_hse_bc	Exchange of Phosphatidylserine (Homo Sapiens)	Exchange/demand reactions	Glyceride and phospholipid metabolism	37131	-0.102725	0.0105551	1.12656e-87	1.16653e-83	Yes	118743	-0.122764	0.0150314	<2.225x10-308	<2.225x10-308	0.0897829	0.00806493	2.37462e-67	4.13001e-64	Yes	0.103875	0.010763	6.67584e-273	9.20512e-272
M_HDL_CE_pct_C ~ MAR00661	Liver	M_HDL_CE_pct_C	Esterified cholesterol to total cholesterol ratio in medium HDL	Lipoprotein particles and their constituents	Nightingale Health	MAR00661	Liver_EX_ps_hse_bc	Exchange of Phosphatidylserine (Homo Sapiens)	Exchange/demand reactions	Glyceride and phospholipid metabolism	37131	0.102725	0.0105551	1.12656e-87	1.16653e-83	Yes	118743	0.122764	0.0150314	<2.225x10-308	<2.225x10-308	-0.0897829	0.00806493	2.37462e-67	4.13001e-64	Yes	-0.103875	0.010763	6.67584e-273	9.20512e-272
L_LDL_TG ~ MAR00628	Liver	L_LDL_TG	Triglycerides in large LDL	Lipoprotein particles and their constituents	Nightingale Health	MAR00628	Liver_EX_lpchol_hse_bc	Exchange of Lysophosphatidylcholine	Exchange/demand reactions	Glyceride and phospholipid metabolism	37195	0.102425	0.0104901	2.72671e-87	2.79065e-83	Yes	118911	0.111113	0.0122973	3.6199596986282e-312	8.86183527423958e-311	0.0890284	0.00792711	2.44584e-66	3.78931e-63	Yes	0.10382	0.0107222	2.99405e-272	4.1209e-271
LDL_TG ~ MAR13084	Liver	LDL_TG	Triglycerides in LDL	Lipoprotein particles and their constituents	Nightingale Health	MAR13084	Liver_EX_tag_hse_bc	Triacylglycerol Exchange	Exchange/demand reactions	Glyceride and phospholipid metabolism	37001	-0.102654	0.0105392	3.03387e-87	3.06931e-83	Yes	118821	-0.104648	0.0109064	1.0662e-276	1.82982e-275	-0.109217	0.011923	1.62419e-98	1.95145e-94	Yes	-0.115901	0.0133764	<2.225x10-308	<2.225x10-308
M_HDL_FC_by_CE ~ MAR01499	Liver	M_HDL_FC_by_CE	Ratio of free cholesterol to cholesteryl esters in medium HDL	Lipoprotein particles and their constituents	Nightingale Health	MAR01499	Liver_LPCHOLt	Lysophosphatidylcholine Transport	Transport reactions	Glyceride and phospholipid metabolism	37145	0.102432	0.0104958	3.19243e-87	3.19303e-83	Yes	118744	0.123443	0.0152008	<2.225x10-308	<2.225x10-308	0.0810263	0.00656626	3.73043e-55	3.41824e-52	Yes	0.101517	0.0102841	8.54028e-261	1.04612e-259
M_HDL_FC_by_CE ~ MAR13098	Liver	M_HDL_FC_by_CE	Ratio of free cholesterol to cholesteryl esters in medium HDL	Lipoprotein particles and their constituents	Nightingale Health	MAR13098	Liver_EX_11_cis_retfae_bc	Exchange of Fatty Acid 11-Cis-Retinol	Exchange/demand reactions	Vitamin A metabolism	37145	0.102299	0.0104671	5.48297e-87	5.42238e-83	Yes	118744	0.124385	0.0154389	<2.225x10-308	<2.225x10-308	0.10417	0.0108548	3.71867e-90	3.12757e-86	Yes	0.127113	0.0161162	<2.225x10-308	<2.225x10-308
M_HDL_CE_pct_C ~ MAR00625	Liver	M_HDL_CE_pct_C	Esterified cholesterol to total cholesterol ratio in medium HDL	Lipoprotein particles and their constituents	Nightingale Health	MAR00625	Liver_CEPTC	Choline Phosphotransferase	Glycerophospholipid metabolism	Glyceride and phospholipid metabolism	37131	0.101952	0.010398	2.1622e-86	2.04634e-82	Yes	118743	0.129447	0.0167146	<2.225x10-308	<2.225x10-308	0.0484341	0.00234588	9.80118e-21	1.60664e-18	Yes	0.0724978	0.0052433	1.21574e-133	4.72927e-133
M_HDL_CE_pct_C ~ MAR00638	Liver	M_HDL_CE_pct_C	Esterified cholesterol to total cholesterol ratio in medium HDL	Lipoprotein particles and their constituents	Nightingale Health	MAR00638	Liver_CHLPCTD	Choline Phosphate Cytididyltransferase	Glycerophospholipid metabolism	Glyceride and phospholipid metabolism	37131	0.101952	0.010398	2.1622e-86	2.04634e-82	Yes	118743	0.129447	0.0167146	<2.225x10-308	<2.225x10-308	0.0484341	0.00234588	9.80118e-21	1.60664e-18	Yes	0.0724978	0.0052433	1.21574e-133	4.72927e-133
M_HDL_FC_pct_C ~ MAR00625	Liver	M_HDL_FC_pct_C	Free cholesterol to total cholesterol ratio in medium HDL	Lipoprotein particles and their constituents	Nightingale Health	MAR00625	Liver_CEPTC	Choline Phosphotransferase	Glycerophospholipid metabolism	Glyceride and phospholipid metabolism	37131	-0.101952	0.010398	2.1622e-86	2.04634e-82	Yes	118743	-0.129447	0.0167146	<2.225x10-308	<2.225x10-308	-0.0484341	0.00234588	9.80118e-21	1.60664e-18	Yes	-0.0724978	0.0052433	1.21574e-133	4.72927e-133
M_HDL_FC_pct_C ~ MAR00638	Liver	M_HDL_FC_pct_C	Free cholesterol to total cholesterol ratio in medium HDL	Lipoprotein particles and their constituents	Nightingale Health	MAR00638	Liver_CHLPCTD	Choline Phosphate Cytididyltransferase	Glycerophospholipid metabolism	Glyceride and phospholipid metabolism	37131	-0.101952	0.010398	2.1622e-86	2.04634e-82	Yes	118743	-0.129447	0.0167146	<2.225x10-308	<2.225x10-308	-0.0484341	0.00234588	9.80118e-21	1.60664e-18	Yes	-0.0724978	0.0052433	1.21574e-133	4.72927e-133
IDL_TG ~ MAR01499	Liver	IDL_TG	Triglycerides in IDL	Lipoprotein particles and their constituents	Nightingale Health	MAR01499	Liver_LPCHOLt	Lysophosphatidylcholine Transport	Transport reactions	Glyceride and phospholipid metabolism	37205	0.101809	0.0103659	2.68594e-86	2.51496e-82	Yes	119000	0.124154	0.0153465	<2.225x10-308	<2.225x10-308	0.0778372	0.0060579	4.32321e-51	3.38009e-48	Yes	0.100736	0.0101029	9.91974e-257	1.15883e-255
L_HDL_TG ~ MAR01601	Liver	L_HDL_TG	Triglycerides in large HDL	Lipoprotein particles and their constituents	Nightingale Health	MAR01601	Liver_PEt	Phosphatidylethanolamine Transport	Transport reactions	Glyceride and phospholipid metabolism	36548	-0.10273	0.0105482	2.84705e-86	2.63776e-82	Yes	119456	-0.127954	0.0162905	<2.225x10-308	<2.225x10-308	-0.104647	0.0109545	1.53534e-89	1.2298e-85	Yes	-0.129649	0.0167238	<2.225x10-308	<2.225x10-308
M_HDL_FC_by_CE ~ MAR00661	Liver	M_HDL_FC_by_CE	Ratio of free cholesterol to cholesteryl esters in medium HDL	Lipoprotein particles and their constituents	Nightingale Health	MAR00661	Liver_EX_ps_hse_bc	Exchange of Phosphatidylserine (Homo Sapiens)	Exchange/demand reactions	Glyceride and phospholipid metabolism	37145	-0.101854	0.010376	3.04205e-86	2.78906e-82	Yes	118744	-0.122802	0.0150379	<2.225x10-308	<2.225x10-308	0.0895	0.00801398	5.84154e-67	9.96839e-64	Yes	0.103749	0.0107351	3.36761e-272	4.62664e-271
IDL_TG ~ MAR13087	Liver	IDL_TG	Triglycerides in IDL	Lipoprotein particles and their constituents	Nightingale Health	MAR13087	Liver_MAR13087	Fatty acid pool formation and breakdown	Pool reactions	Miscellaneous	37205	-0.101673	0.0103374	4.5988e-86	4.17289e-82	Yes	119000	-0.124418	0.0154067	<2.225x10-308	<2.225x10-308	NA	NA	NA	NA	NA	NA	NA	NA	NA
M_HDL_CE_pct_C ~ MAR13087	Liver	M_HDL_CE_pct_C	Esterified cholesterol to total cholesterol ratio in medium HDL	Lipoprotein particles and their constituents	Nightingale Health	MAR13087	Liver_MAR13087	Fatty acid pool formation and breakdown	Pool reactions	Miscellaneous	37131	0.101756	0.0103561	4.7544e-86	4.22692e-82	Yes	118743	0.124367	0.0154302	<2.225x10-308	<2.225x10-308	NA	NA	NA	NA	NA	NA	NA	NA	NA
M_HDL_FC_pct_C ~ MAR13087	Liver	M_HDL_FC_pct_C	Free cholesterol to total cholesterol ratio in medium HDL	Lipoprotein particles and their constituents	Nightingale Health	MAR13087	Liver_MAR13087	Fatty acid pool formation and breakdown	Pool reactions	Miscellaneous	37131	-0.101756	0.0103561	4.7544e-86	4.22692e-82	Yes	118743	-0.124367	0.0154302	<2.225x10-308	<2.225x10-308	NA	NA	NA	NA	NA	NA	NA	NA	NA
M_LDL_TG ~ MAR13084	Liver	M_LDL_TG	Triglycerides in medium LDL	Lipoprotein particles and their constituents	Nightingale Health	MAR13084	Liver_EX_tag_hse_bc	Triacylglycerol Exchange	Exchange/demand reactions	Glyceride and phospholipid metabolism	37023	-0.10188	0.0103811	5.23141e-86	4.6045e-82	Yes	119171	-0.0868282	0.00751006	2.06387e-191	1.46429e-190	-0.108547	0.0117782	2.15829e-97	2.44356e-93	Yes	-0.0963748	0.00924943	1.83079e-235	1.76549e-234
IDL_TG ~ MAR09805	Liver	IDL_TG	Triglycerides in IDL	Lipoprotein particles and their constituents	Nightingale Health	MAR09805	Liver_HMR_9805	Sn-Glycero-3-Phosphocholine Cholinephosphohydrolase	Glycerophospholipid metabolism	Glyceride and phospholipid metabolism	37205	-0.101357	0.0102726	1.55834e-85	1.35802e-81	Yes	119000	-0.1278	0.0162571	<2.225x10-308	<2.225x10-308	-0.0737789	0.00544343	4.48304e-46	2.65123e-43	Yes	-0.0925011	0.00851862	1.23958e-216	1.01335e-215
L_LDL_TG ~ MAR01499	Liver	L_LDL_TG	Triglycerides in large LDL	Lipoprotein particles and their constituents	Nightingale Health	MAR01499	Liver_LPCHOLt	Lysophosphatidylcholine Transport	Transport reactions	Glyceride and phospholipid metabolism	37195	0.101317	0.0102641	1.9291e-85	1.66463e-81	Yes	118911	0.109409	0.0119229	1.12635e-302	2.47493e-301	0.0785555	0.0061718	5.24228e-52	4.24816e-49	Yes	0.0893794	0.00795635	2.73598e-202	1.97251e-201
M_HDL_FC_by_CE ~ MAR00625	Liver	M_HDL_FC_by_CE	Ratio of free cholesterol to cholesteryl esters in medium HDL	Lipoprotein particles and their constituents	Nightingale Health	MAR00625	Liver_CEPTC	Choline Phosphotransferase	Glycerophospholipid metabolism	Glyceride and phospholipid metabolism	37145	-0.101116	0.0102278	4.93821e-85	4.17926e-81	Yes	118744	-0.129524	0.0167317	<2.225x10-308	<2.225x10-308	-0.0500869	0.00250846	4.52222e-22	8.08003e-20	Yes	-0.0725497	0.00524991	8.26521e-134	3.22514e-133
M_HDL_FC_by_CE ~ MAR00638	Liver	M_HDL_FC_by_CE	Ratio of free cholesterol to cholesteryl esters in medium HDL	Lipoprotein particles and their constituents	Nightingale Health	MAR00638	Liver_CHLPCTD	Choline Phosphate Cytididyltransferase	Glycerophospholipid metabolism	Glyceride and phospholipid metabolism	37145	-0.101116	0.0102278	4.93821e-85	4.17926e-81	Yes	118744	-0.129524	0.0167317	<2.225x10-308	<2.225x10-308	-0.0500869	0.00250846	4.52222e-22	8.08003e-20	Yes	-0.0725497	0.00524991	8.26521e-134	3.22514e-133
L_HDL_TG ~ MAR13086	Liver	L_HDL_TG	Triglycerides in large HDL	Lipoprotein particles and their constituents	Nightingale Health	MAR13086	Liver_CHOLESTle	Hydrolysis of Cholesterol Ester by Cholesterol Esterase	Formation and hydrolysis of cholesterol esters	Steroid metabolism	36548	0.101806	0.0103798	6.42539e-85	5.38609e-81	Yes	119456	0.129728	0.0167544	<2.225x10-308	<2.225x10-308	0.103487	0.0107129	1.34848e-87	8.01914e-84	Yes	0.133755	0.0177952	<2.225x10-308	<2.225x10-308
M_HDL_FC_by_CE ~ MAR13087	Liver	M_HDL_FC_by_CE	Ratio of free cholesterol to cholesteryl esters in medium HDL	Lipoprotein particles and their constituents	Nightingale Health	MAR13087	Liver_MAR13087	Fatty acid pool formation and breakdown	Pool reactions	Miscellaneous	37145	-0.101016	0.0102053	7.54724e-85	6.2668e-81	Yes	118744	-0.124369	0.0154279	<2.225x10-308	<2.225x10-308	NA	NA	NA	NA	NA	NA	NA	NA	NA
LDL_TG ~ MAR00655	Liver	LDL_TG	Triglycerides in LDL	Lipoprotein particles and their constituents	Nightingale Health	MAR00655	Liver_EX_pchol_hse_bc	Exchange of Phosphatidylcholine (Homo Sapiens)	Exchange/demand reactions	Glyceride and phospholipid metabolism	37001	-0.101031	0.0102076	1.51584e-84	1.2469e-80	Yes	118821	-0.101875	0.0103375	2.6455e-262	3.80354e-261	0.0934012	0.00871896	1.94545e-72	3.86289e-69	Yes	0.0967612	0.00932218	1.24354e-236	1.21309e-235
L_LDL_TG ~ MAR13087	Liver	L_LDL_TG	Triglycerides in large LDL	Lipoprotein particles and their constituents	Nightingale Health	MAR13087	Liver_MAR13087	Fatty acid pool formation and breakdown	Pool reactions	Miscellaneous	37195	-0.100677	0.0101369	2.11525e-84	1.72386e-80	Yes	118911	-0.110434	0.0121445	2.7203e-308	6.35411e-307	NA	NA	NA	NA	NA	NA	NA	NA	NA
L_LDL_TG ~ MAR09805	Liver	L_LDL_TG	Triglycerides in large LDL	Lipoprotein particles and their constituents	Nightingale Health	MAR09805	Liver_HMR_9805	Sn-Glycero-3-Phosphocholine Cholinephosphohydrolase	Glycerophospholipid metabolism	Glyceride and phospholipid metabolism	37195	-0.100577	0.0101162	3.12501e-84	2.52341e-80	Yes	118911	-0.113531	0.012834	<2.225x10-308	<2.225x10-308	-0.0744608	0.00554479	6.86135e-47	4.16872e-44	Yes	-0.0815353	0.00662051	1.46271e-168	7.56332e-168
M_HDL_CE_pct_C ~ MAR01669	Liver	M_HDL_CE_pct_C	Esterified cholesterol to total cholesterol ratio in medium HDL	Lipoprotein particles and their constituents	Nightingale Health	MAR01669	Liver_PSt3	Transport of Phosphatidylserine	Transport reactions	Glyceride and phospholipid metabolism	37131	-0.100524	0.0101075	5.1048e-84	4.0478e-80	Yes	118743	-0.122236	0.0149079	<2.225x10-308	<2.225x10-308	-0.0802715	0.00644345	3.91391e-54	3.44688e-51	Yes	-0.0957458	0.00914471	5.28891e-232	4.9246e-231
M_HDL_FC_pct_C ~ MAR01669	Liver	M_HDL_FC_pct_C	Free cholesterol to total cholesterol ratio in medium HDL	Lipoprotein particles and their constituents	Nightingale Health	MAR01669	Liver_PSt3	Transport of Phosphatidylserine	Transport reactions	Glyceride and phospholipid metabolism	37131	0.100524	0.0101075	5.1048e-84	4.0478e-80	Yes	118743	0.122236	0.0149079	<2.225x10-308	<2.225x10-308	0.0802715	0.00644345	3.91391e-54	3.44688e-51	Yes	0.0957458	0.00914471	5.28891e-232	4.9246e-231
IDL_TG ~ MAR00625	Liver	IDL_TG	Triglycerides in IDL	Lipoprotein particles and their constituents	Nightingale Health	MAR00625	Liver_CEPTC	Choline Phosphotransferase	Glycerophospholipid metabolism	Glyceride and phospholipid metabolism	37205	-0.100396	0.0100796	5.91772e-84	4.60935e-80	Yes	119000	-0.127865	0.0162722	<2.225x10-308	<2.225x10-308	-0.046122	0.00212752	5.5193e-19	8.05099e-17	Yes	-0.0682612	0.0046371	1.27048e-118	4.37757e-118
IDL_TG ~ MAR00638	Liver	IDL_TG	Triglycerides in IDL	Lipoprotein particles and their constituents	Nightingale Health	MAR00638	Liver_CHLPCTD	Choline Phosphate Cytididyltransferase	Glycerophospholipid metabolism	Glyceride and phospholipid metabolism	37205	-0.100396	0.0100796	5.91772e-84	4.60935e-80	Yes	119000	-0.127865	0.0162722	<2.225x10-308	<2.225x10-308	-0.046122	0.00212752	5.5193e-19	8.05099e-17	Yes	-0.0682612	0.0046371	1.27048e-118	4.37757e-118
M_HDL_CE_pct_C ~ MAR09805	Liver	M_HDL_CE_pct_C	Esterified cholesterol to total cholesterol ratio in medium HDL	Lipoprotein particles and their constituents	Nightingale Health	MAR09805	Liver_HMR_9805	Sn-Glycero-3-Phosphocholine Cholinephosphohydrolase	Glycerophospholipid metabolism	Glyceride and phospholipid metabolism	37131	0.100455	0.0100943	6.53952e-84	5.00509e-80	Yes	118743	0.12732	0.0161707	<2.225x10-308	<2.225x10-308	0.0803084	0.00645344	3.24457e-54	2.86813e-51	Yes	0.0966679	0.00932568	1.42175e-236	1.38337e-235
M_HDL_FC_pct_C ~ MAR09805	Liver	M_HDL_FC_pct_C	Free cholesterol to total cholesterol ratio in medium HDL	Lipoprotein particles and their constituents	Nightingale Health	MAR09805	Liver_HMR_9805	Sn-Glycero-3-Phosphocholine Cholinephosphohydrolase	Glycerophospholipid metabolism	Glyceride and phospholipid metabolism	37131	-0.100455	0.0100943	6.53952e-84	5.00509e-80	Yes	118743	-0.12732	0.0161707	<2.225x10-308	<2.225x10-308	-0.0803084	0.00645344	3.24457e-54	2.86813e-51	Yes	-0.0966679	0.00932568	1.42175e-236	1.38337e-235
LDL_TG ~ MAR07158	Liver	LDL_TG	Triglycerides in LDL	Lipoprotein particles and their constituents	Nightingale Health	MAR07158	Liver_PCHOLHSTDe	Transport of Phosphatidylcholine	Transport reactions	Glyceride and phospholipid metabolism	37001	-0.100557	0.0101115	9.17519e-84	6.96179e-80	Yes	118821	-0.101485	0.0102583	2.66972e-260	3.76533e-259	-0.0953673	0.00909212	1.79873e-75	4.07296e-72	Yes	-0.0995427	0.00986691	2.10675e-250	2.34876e-249
LDL_TG ~ MAR00476	Liver	LDL_TG	Triglycerides in LDL	Lipoprotein particles and their constituents	Nightingale Health	MAR00476	Liver_PCt	Phosphatidylcholine Transporter	Transport reactions	Glyceride and phospholipid metabolism	37001	-0.100447	0.0100889	1.40098e-83	1.05392e-79	Yes	118821	-0.101248	0.0102104	4.34098e-259	6.01831e-258	-0.0942645	0.0088827	9.07272e-74	1.86762e-70	Yes	-0.0986766	0.00969773	3.99224e-246	4.29279e-245
IDL_TG ~ MAR00661	Liver	IDL_TG	Triglycerides in IDL	Lipoprotein particles and their constituents	Nightingale Health	MAR00661	Liver_EX_ps_hse_bc	Exchange of Phosphatidylserine (Homo Sapiens)	Exchange/demand reactions	Glyceride and phospholipid metabolism	37205	-0.100067	0.0100133	2.0626e-83	1.5385e-79	Yes	119000	-0.125723	0.0157293	<2.225x10-308	<2.225x10-308	0.0864803	0.00747893	1.07734e-62	1.33529e-59	Yes	0.106497	0.0112822	1.29277e-286	2.14612e-285
M_LDL_TG ~ MAR00655	Liver	M_LDL_TG	Triglycerides in medium LDL	Lipoprotein particles and their constituents	Nightingale Health	MAR00655	Liver_EX_pchol_hse_bc	Exchange of Phosphatidylcholine (Homo Sapiens)	Exchange/demand reactions	Glyceride and phospholipid metabolism	37023	-0.100293	0.0100589	2.19718e-83	1.62511e-79	Yes	119171	-0.0841728	0.00705877	5.40333e-180	3.33697e-179	0.0929564	0.00863563	8.41079e-72	1.61556e-68	Yes	0.0800918	0.00638654	5.39062e-163	2.67938e-162
M_HDL_CE_pct_C ~ MAR04024	Liver	M_HDL_CE_pct_C	Esterified cholesterol to total cholesterol ratio in medium HDL	Lipoprotein particles and their constituents	Nightingale Health	MAR04024	Liver_CYTK1	Cytidylate Kinase (CMP)	Nucleotide metabolism	Nucleotide metabolism	37131	0.10002	0.0100082	3.29952e-83	2.4001e-79	Yes	118743	0.117237	0.0137117	<2.225x10-308	<2.225x10-308	0.0360868	0.00130208	3.51876e-12	3.07104e-10	Yes	0.0450076	0.0020215	1.34487e-52	2.52935e-52
M_HDL_FC_pct_C ~ MAR04024	Liver	M_HDL_FC_pct_C	Free cholesterol to total cholesterol ratio in medium HDL	Lipoprotein particles and their constituents	Nightingale Health	MAR04024	Liver_CYTK1	Cytidylate Kinase (CMP)	Nucleotide metabolism	Nucleotide metabolism	37131	-0.10002	0.0100082	3.29952e-83	2.4001e-79	Yes	118743	-0.117237	0.0137117	<2.225x10-308	<2.225x10-308	-0.0360868	0.00130208	3.51876e-12	3.07104e-10	Yes	-0.0450076	0.0020215	1.34487e-52	2.52935e-52
HDL_FC_by_CE ~ MAR13084	Liver	HDL_FC_by_CE	Ratio of free cholesterol to cholesteryl esters in HDL	Lipoprotein particles and their constituents	Nightingale Health	MAR13084	Liver_EX_tag_hse_bc	Triacylglycerol Exchange	Exchange/demand reactions	Glyceride and phospholipid metabolism	36364	-0.101041	0.0102116	3.72958e-83	2.69069e-79	Yes	118238	-0.119183	0.0141397	<2.225x10-308	<2.225x10-308	-0.111844	0.0125195	1.2455e-101	1.90458e-97	Yes	-0.131888	0.0173217	<2.225x10-308	<2.225x10-308
M_HDL_FC_by_CE ~ MAR01669	Liver	M_HDL_FC_by_CE	Ratio of free cholesterol to cholesteryl esters in medium HDL	Lipoprotein particles and their constituents	Nightingale Health	MAR01669	Liver_PSt3	Transport of Phosphatidylserine	Transport reactions	Glyceride and phospholipid metabolism	37145	0.0999628	0.00999471	3.96381e-83	2.83643e-79	Yes	118744	0.12228	0.0149158	<2.225x10-308	<2.225x10-308	0.0805902	0.00649418	1.44316e-54	1.29221e-51	Yes	0.0955993	0.00911522	2.9244e-231	2.71295e-230
LDL_TG ~ MAR00614	Liver	LDL_TG	Triglycerides in LDL	Lipoprotein particles and their constituents	Nightingale Health	MAR00614	Liver_CEPTE	Ethanolamine Phosphotransferase	Glycerophospholipid metabolism	Glyceride and phospholipid metabolism	37001	-0.100052	0.0100143	5.6669e-83	3.99024e-79	Yes	118821	-0.101535	0.0102695	1.39524e-260	1.97465e-259	-0.0832055	0.00692224	7.72259e-58	8.07554e-55	Yes	-0.0833651	0.00691831	6.0995e-176	3.35805e-175
LDL_TG ~ MAR00651	Liver	LDL_TG	Triglycerides in LDL	Lipoprotein particles and their constituents	Nightingale Health	MAR00651	Liver_PETHCT	Phosphoethanolamine Cytidyltransferase	Glycerophospholipid metabolism	Glyceride and phospholipid metabolism	37001	-0.100052	0.0100143	5.6669e-83	3.99024e-79	Yes	118821	-0.101535	0.0102695	1.39524e-260	1.97465e-259	-0.0832055	0.00692224	7.72259e-58	8.07554e-55	Yes	-0.0833651	0.00691831	6.0995e-176	3.35805e-175
M_HDL_FC_by_CE ~ MAR09805	Liver	M_HDL_FC_by_CE	Ratio of free cholesterol to cholesteryl esters in medium HDL	Lipoprotein particles and their constituents	Nightingale Health	MAR09805	Liver_HMR_9805	Sn-Glycero-3-Phosphocholine Cholinephosphohydrolase	Glycerophospholipid metabolism	Glyceride and phospholipid metabolism	37145	-0.0997614	0.00995431	8.47306e-83	5.9188e-79	Yes	118744	-0.127353	0.0161761	<2.225x10-308	<2.225x10-308	-0.0802289	0.00644061	3.94495e-54	3.47162e-51	Yes	-0.0964968	0.00929096	1.06566e-235	1.03291e-234
L_LDL_TG ~ MAR00625	Liver	L_LDL_TG	Triglycerides in large LDL	Lipoprotein particles and their constituents	Nightingale Health	MAR00625	Liver_CEPTC	Choline Phosphotransferase	Glycerophospholipid metabolism	Glyceride and phospholipid metabolism	37195	-0.0996059	0.00992197	1.21261e-82	8.33825e-79	Yes	118911	-0.11323	0.0127657	<2.225x10-308	<2.225x10-308	-0.0462248	0.00213666	4.6951e-19	6.88713e-17	Yes	-0.0604147	0.00363483	2.66859e-93	7.21472e-93
L_LDL_TG ~ MAR00638	Liver	L_LDL_TG	Triglycerides in large LDL	Lipoprotein particles and their constituents	Nightingale Health	MAR00638	Liver_CHLPCTD	Choline Phosphate Cytididyltransferase	Glycerophospholipid metabolism	Glyceride and phospholipid metabolism	37195	-0.0996059	0.00992197	1.21261e-82	8.33825e-79	Yes	118911	-0.11323	0.0127657	<2.225x10-308	<2.225x10-308	-0.0462248	0.00213666	4.6951e-19	6.88713e-17	Yes	-0.0604147	0.00363483	2.66859e-93	7.21472e-93
M_LDL_TG ~ MAR07158	Liver	M_LDL_TG	Triglycerides in medium LDL	Lipoprotein particles and their constituents	Nightingale Health	MAR07158	Liver_PCHOLHSTDe	Transport of Phosphatidylcholine	Transport reactions	Glyceride and phospholipid metabolism	37023	-0.0998051	0.00996092	1.38045e-82	9.41879e-79	Yes	119171	-0.0838521	0.00700516	1.22698e-178	7.3982e-178	-0.094752	0.00897471	1.46695e-74	3.15772e-71	Yes	-0.0821494	0.00672108	1.87202e-171	9.93078e-171
HDL_CE_pct_C ~ MAR13084	Liver	HDL_CE_pct_C	Esterified cholesterol to total cholesterol ratio in HDL	Lipoprotein particles and their constituents	Nightingale Health	MAR13084	Liver_EX_tag_hse_bc	Triacylglycerol Exchange	Exchange/demand reactions	Glyceride and phospholipid metabolism	36364	0.100642	0.010131	1.64374e-82	1.1044e-78	Yes	118244	0.12044	0.0144426	<2.225x10-308	<2.225x10-308	0.111349	0.0124089	9.57551e-101	1.29595e-96	Yes	0.133321	0.0177034	<2.225x10-308	<2.225x10-308
HDL_FC_pct_C ~ MAR13084	Liver	HDL_FC_pct_C	Free cholesterol to total cholesterol ratio in HDL	Lipoprotein particles and their constituents	Nightingale Health	MAR13084	Liver_EX_tag_hse_bc	Triacylglycerol Exchange	Exchange/demand reactions	Glyceride and phospholipid metabolism	36364	-0.100642	0.010131	1.64374e-82	1.1044e-78	Yes	118244	-0.12044	0.0144426	<2.225x10-308	<2.225x10-308	-0.111349	0.0124089	9.57551e-101	1.29595e-96	Yes	-0.133321	0.0177034	<2.225x10-308	<2.225x10-308
L_LDL_TG ~ MAR00661	Liver	L_LDL_TG	Triglycerides in large LDL	Lipoprotein particles and their constituents	Nightingale Health	MAR00661	Liver_EX_ps_hse_bc	Exchange of Phosphatidylserine (Homo Sapiens)	Exchange/demand reactions	Glyceride and phospholipid metabolism	37195	-0.0994637	0.00989314	2.08698e-82	1.39158e-78	Yes	118911	-0.111644	0.0124078	5.68656550602951e-315	1.44413962633213e-313	0.0859105	0.00738102	7.0504e-62	8.55833e-59	Yes	0.0950042	0.00898221	3.22983e-228	2.93868e-227
M_LDL_TG ~ MAR00476	Liver	M_LDL_TG	Triglycerides in medium LDL	Lipoprotein particles and their constituents	Nightingale Health	MAR00476	Liver_PCt	Phosphatidylcholine Transporter	Transport reactions	Glyceride and phospholipid metabolism	37023	-0.0996929	0.00993797	2.12255e-82	1.40466e-78	Yes	119171	-0.0837013	0.00697985	5.35778e-178	3.21152e-177	-0.0936442	0.00876588	7.33384e-73	1.47865e-69	Yes	-0.0814165	0.00660272	1.84285e-168	9.51596e-168
M_LDL_TG ~ MAR00614	Liver	M_LDL_TG	Triglycerides in medium LDL	Lipoprotein particles and their constituents	Nightingale Health	MAR00614	Liver_CEPTE	Ethanolamine Phosphotransferase	Glycerophospholipid metabolism	Glyceride and phospholipid metabolism	37023	-0.0994485	0.00989371	4.86659e-82	3.17289e-78	Yes	119171	-0.0841627	0.00705765	5.76946e-180	3.55769e-179	-0.0822021	0.00675553	1.61876e-56	1.59234e-53	Yes	-0.0682412	0.00463625	9.00819e-119	3.10811e-118
M_LDL_TG ~ MAR00651	Liver	M_LDL_TG	Triglycerides in medium LDL	Lipoprotein particles and their constituents	Nightingale Health	MAR00651	Liver_PETHCT	Phosphoethanolamine Cytidyltransferase	Glycerophospholipid metabolism	Glyceride and phospholipid metabolism	37023	-0.0994485	0.00989371	4.86659e-82	3.17289e-78	Yes	119171	-0.0841627	0.00705765	5.76946e-180	3.55769e-179	-0.0822021	0.00675553	1.61876e-56	1.59234e-53	Yes	-0.0682412	0.00463625	9.00819e-119	3.10811e-118
LDL_TG ~ MAR00142	Liver	LDL_TG	Triglycerides in LDL	Lipoprotein particles and their constituents	Nightingale Health	MAR00142	Liver_DAGt	Diacylglycerol Transport	Transport reactions	Glyceride and phospholipid metabolism	37001	-0.099462	0.00989554	5.2471e-82	3.37103e-78	Yes	118821	-0.0997099	0.00990286	2.61032e-251	3.29912e-250	-0.110787	0.0122666	2.57395e-101	3.78841e-97	Yes	-0.117378	0.0137196	<2.225x10-308	<2.225x10-308
LDL_TG ~ MAR00002	Liver	LDL_TG	Triglycerides in LDL	Lipoprotein particles and their constituents	Nightingale Health	MAR00002	Liver_LPSe	Triacylglycerol Lipase, Extracellular	Acylglycerides metabolism	Glyceride and phospholipid metabolism	37001	-0.099462	0.00989554	5.2471e-82	3.37103e-78	Yes	118821	-0.0997099	0.00990286	2.61032e-251	3.29912e-250	-0.109217	0.011923	1.62386e-98	1.95145e-94	Yes	-0.115901	0.0133764	<2.225x10-308	<2.225x10-308
M_HDL_CE_pct_C ~ MAR09901	Liver	M_HDL_CE_pct_C	Esterified cholesterol to total cholesterol ratio in medium HDL	Lipoprotein particles and their constituents	Nightingale Health	MAR09901	Liver_PSHSABCtc	Phosphatidylserine Transport by ABCa1	Transport reactions	Glyceride and phospholipid metabolism	37131	0.0990107	0.00980567	1.48659e-81	9.41324e-78	Yes	118743	0.116333	0.0135019	<2.225x10-308	<2.225x10-308	0.0713906	0.00509727	3.62677e-43	1.96973e-40	Yes	0.0807407	0.00650525	2.01082e-165	1.01344e-164
M_HDL_FC_pct_C ~ MAR09901	Liver	M_HDL_FC_pct_C	Free cholesterol to total cholesterol ratio in medium HDL	Lipoprotein particles and their constituents	Nightingale Health	MAR09901	Liver_PSHSABCtc	Phosphatidylserine Transport by ABCa1	Transport reactions	Glyceride and phospholipid metabolism	37131	-0.0990107	0.00980567	1.48659e-81	9.41324e-78	Yes	118743	-0.116333	0.0135019	<2.225x10-308	<2.225x10-308	-0.0713906	0.00509727	3.62677e-43	1.96973e-40	Yes	-0.0807407	0.00650525	2.01082e-165	1.01344e-164
L_HDL_TG ~ MAR00665	Liver	L_HDL_TG	Triglycerides in large HDL	Lipoprotein particles and their constituents	Nightingale Health	MAR00665	Liver_LPS	Triacylglycerol Lipase	Acylglycerides metabolism	Glyceride and phospholipid metabolism	36548	-0.0997533	0.00995576	1.64743e-81	1.03572e-77	Yes	119456	-0.13232	0.0174185	<2.225x10-308	<2.225x10-308	NA	NA	NA	NA	NA	NA	NA	NA	NA
IDL_TG ~ MAR00714	Liver	IDL_TG	Triglycerides in IDL	Lipoprotein particles and their constituents	Nightingale Health	MAR00714	Liver_EX_xolest2_hsbdL_bd	Exchange of Cholesterol Ester (from FullR2)	Exchange/demand reactions	Glyceride and phospholipid metabolism	37205	-0.0987505	0.00975153	2.85978e-81	1.77259e-77	Yes	119000	-0.120503	0.0144481	<2.225x10-308	<2.225x10-308	-0.105884	0.0112123	3.16461e-93	3.02944e-89	Yes	-0.134337	0.01796	<2.225x10-308	<2.225x10-308
IDL_TG ~ MAR01827	Liver	IDL_TG	Triglycerides in IDL	Lipoprotein particles and their constituents	Nightingale Health	MAR01827	Liver_XOLEST2tebdL	Cholesterol Ester Transporter	Transport reactions	Glyceride and phospholipid metabolism	37205	-0.0987505	0.00975153	2.85978e-81	1.77259e-77	Yes	119000	-0.120503	0.0144481	<2.225x10-308	<2.225x10-308	-0.105884	0.0112123	3.16461e-93	3.02944e-89	Yes	-0.134337	0.01796	<2.225x10-308	<2.225x10-308
L_HDL_TG ~ MAR00694	Liver	L_HDL_TG	Triglycerides in large HDL	Lipoprotein particles and their constituents	Nightingale Health	MAR00694	Liver_EX_retinol_cis_11e_bc	Exchange of Cis-11-Retinol	Exchange/demand reactions	Vitamin A metabolism	36548	0.0995432	0.00991811	3.30729e-81	2.0215e-77	Yes	119456	0.127043	0.0160646	<2.225x10-308	<2.225x10-308	0.113238	0.0128259	1.32653e-104	2.44054e-100	Yes	0.14556	0.0210768	<2.225x10-308	<2.225x10-308
L_HDL_TG ~ MAR13095	Liver	L_HDL_TG	Triglycerides in large HDL	Lipoprotein particles and their constituents	Nightingale Health	MAR13095	Liver_RETH2e	Retinyl Ester Hydrolase (11-Cis)	Retinol metabolism	Vitamin A metabolism	36548	0.0995432	0.00991811	3.30729e-81	2.0215e-77	Yes	119456	0.127043	0.0160646	<2.225x10-308	<2.225x10-308	0.113238	0.0128259	1.32653e-104	2.44054e-100	Yes	0.14556	0.0210768	<2.225x10-308	<2.225x10-308
IDL_TG ~ MAR01827	Liver	IDL_TG	Triglycerides in IDL	Lipoprotein particles and their constituents	Nightingale Health	MAR01827	Liver_XOLEST2te	Cholesterol Ester Transporter	Transport reactions	Glyceride and phospholipid metabolism	37205	-0.0986877	0.00973909	3.61437e-81	2.19396e-77	Yes	119000	-0.120774	0.0145126	<2.225x10-308	<2.225x10-308	-0.105884	0.0112123	3.16236e-93	3.02944e-89	Yes	-0.134338	0.0179602	<2.225x10-308	<2.225x10-308
HDL_TG ~ MAR13084	Liver	HDL_TG	Triglycerides in HDL	Lipoprotein particles and their constituents	Nightingale Health	MAR13084	Liver_EX_tag_hse_bc	Triacylglycerol Exchange	Exchange/demand reactions	Glyceride and phospholipid metabolism	36362	-0.0997584	0.0099542	4.31027e-81	2.59845e-77	Yes	118926	-0.102964	0.0105585	3.77516e-268	5.90693e-267	-0.10516	0.0110682	5.2809e-90	4.3483e-86	Yes	-0.113703	0.0128712	<2.225x10-308	<2.225x10-308
L_HDL_TG ~ MAR13089	Liver	L_HDL_TG	Triglycerides in large HDL	Lipoprotein particles and their constituents	Nightingale Health	MAR13089	Liver_LCAT2e	Lecithin-Cholesterol Acyltransferase	Formation and hydrolysis of cholesterol esters	Steroid metabolism	36548	-0.0995033	0.00989486	5.08526e-81	3.0448e-77	Yes	119456	-0.123759	0.0152397	<2.225x10-308	<2.225x10-308	-0.104597	0.0109421	1.93386e-89	1.3489e-85	Yes	-0.135769	0.018346	<2.225x10-308	<2.225x10-308
M_HDL_FC_by_CE ~ MAR04024	Liver	M_HDL_FC_by_CE	Ratio of free cholesterol to cholesteryl esters in medium HDL	Lipoprotein particles and their constituents	Nightingale Health	MAR04024	Liver_CYTK1	Cytidylate Kinase (CMP)	Nucleotide metabolism	Nucleotide metabolism	37145	-0.0986418	0.009734	5.33929e-81	3.17531e-77	Yes	118744	-0.117287	0.0137209	<2.225x10-308	<2.225x10-308	-0.0365653	0.00133681	1.80474e-12	1.60693e-10	Yes	-0.0449645	0.00201724	1.71896e-52	3.22811e-52
IDL_TG ~ MAR00714	Liver	IDL_TG	Triglycerides in IDL	Lipoprotein particles and their constituents	Nightingale Health	MAR00714	Liver_EX_xolest2_hse_bc	Exchange of Cholesterol Ester (from FullR2)	Exchange/demand reactions	Glyceride and phospholipid metabolism	37205	-0.0985071	0.00970353	7.06278e-81	4.17208e-77	Yes	119000	-0.119938	0.0143133	<2.225x10-308	<2.225x10-308	-0.107193	0.0114911	1.64704e-95	1.65754e-91	Yes	-0.135731	0.0183359	<2.225x10-308	<2.225x10-308
IDL_TG ~ MAR01669	Liver	IDL_TG	Triglycerides in IDL	Lipoprotein particles and their constituents	Nightingale Health	MAR01669	Liver_PSt3	Transport of Phosphatidylserine	Transport reactions	Glyceride and phospholipid metabolism	37205	0.0984539	0.00969361	8.51374e-81	4.99566e-77	Yes	119000	0.124832	0.0155119	<2.225x10-308	<2.225x10-308	0.0807213	0.00651544	7.95261e-55	7.1809e-52	Yes	0.0986145	0.00967502	6.77904e-246	7.27905e-245
M_LDL_TG ~ MAR00142	Liver	M_LDL_TG	Triglycerides in medium LDL	Lipoprotein particles and their constituents	Nightingale Health	MAR00142	Liver_DAGt	Diacylglycerol Transport	Transport reactions	Glyceride and phospholipid metabolism	37023	-0.098674	0.00973924	8.80408e-81	5.09805e-77	Yes	119171	-0.0827056	0.00681422	8.28254e-174	4.75488e-173	-0.110122	0.0121209	3.46325e-100	4.48115e-96	Yes	-0.0976229	0.00949025	1.43979e-241	1.49305e-240
M_LDL_TG ~ MAR00002	Liver	M_LDL_TG	Triglycerides in medium LDL	Lipoprotein particles and their constituents	Nightingale Health	MAR00002	Liver_LPSe	Triacylglycerol Lipase, Extracellular	Acylglycerides metabolism	Glyceride and phospholipid metabolism	37023	-0.098674	0.00973924	8.80408e-81	5.09805e-77	Yes	119171	-0.0827056	0.00681422	8.28254e-174	4.75488e-173	-0.108547	0.0117782	2.15787e-97	2.44356e-93	Yes	-0.0963748	0.00924943	1.83072e-235	1.76549e-234
L_LDL_TG ~ MAR01669	Liver	L_LDL_TG	Triglycerides in large LDL	Lipoprotein particles and their constituents	Nightingale Health	MAR01669	Liver_PSt3	Transport of Phosphatidylserine	Transport reactions	Glyceride and phospholipid metabolism	37195	0.0979645	0.00959709	5.50326e-80	3.16586e-76	Yes	118911	0.110748	0.0122136	4.81048015989727e-310	0	0.0799008	0.0063838	9.75488e-54	8.49556e-51	Yes	0.0876446	0.00764388	2.13745e-194	1.40334e-193
M_HDL_FC_by_CE ~ MAR09901	Liver	M_HDL_FC_by_CE	Ratio of free cholesterol to cholesteryl esters in medium HDL	Lipoprotein particles and their constituents	Nightingale Health	MAR09901	Liver_PSHSABCtc	Phosphatidylserine Transport by ABCa1	Transport reactions	Glyceride and phospholipid metabolism	37145	-0.0978355	0.00957326	1.09682e-79	6.26873e-76	Yes	118744	-0.116318	0.0134959	<2.225x10-308	<2.225x10-308	-0.0706435	0.00499156	2.54277e-42	1.3396e-39	Yes	-0.0807153	0.00649996	2.72482e-165	1.36965e-164
M_HDL_CE_pct_C ~ MAR09845	Liver	M_HDL_CE_pct_C	Esterified cholesterol to total cholesterol ratio in medium HDL	Lipoprotein particles and their constituents	Nightingale Health	MAR09845	Liver_EX_cholpe_bc	Exchange of Choline Phosphate	Exchange/demand reactions	Glyceride and phospholipid metabolism	37131	-0.0976989	0.00954694	1.92454e-79	1.0721e-75	Yes	118743	-0.118069	0.0139109	<2.225x10-308	<2.225x10-308	-0.0875665	0.00767185	3.8079e-64	5.35042e-61	Yes	-0.105463	0.0110925	3.09132e-281	4.72753e-280
M_HDL_FC_pct_C ~ MAR09845	Liver	M_HDL_FC_pct_C	Free cholesterol to total cholesterol ratio in medium HDL	Lipoprotein particles and their constituents	Nightingale Health	MAR09845	Liver_EX_cholpe_bc	Exchange of Choline Phosphate	Exchange/demand reactions	Glyceride and phospholipid metabolism	37131	0.0976989	0.00954694	1.92454e-79	1.0721e-75	Yes	118743	0.118069	0.0139109	<2.225x10-308	<2.225x10-308	0.0875665	0.00767185	3.8079e-64	5.35042e-61	Yes	0.105463	0.0110925	3.09132e-281	4.72753e-280
M_HDL_CE_pct_C ~ MAR09822	Liver	M_HDL_CE_pct_C	Esterified cholesterol to total cholesterol ratio in medium HDL	Lipoprotein particles and their constituents	Nightingale Health	MAR09822	Liver_CHOLPtr	Transport of Choline Phosphate	Transport reactions	Glyceride and phospholipid metabolism	37131	-0.0976989	0.00954694	1.92454e-79	1.0721e-75	Yes	118743	-0.118069	0.0139109	<2.225x10-308	<2.225x10-308	-0.0875665	0.00767185	3.8079e-64	5.35042e-61	Yes	-0.105463	0.0110925	3.09132e-281	4.72753e-280
M_HDL_FC_pct_C ~ MAR09822	Liver	M_HDL_FC_pct_C	Free cholesterol to total cholesterol ratio in medium HDL	Lipoprotein particles and their constituents	Nightingale Health	MAR09822	Liver_CHOLPtr	Transport of Choline Phosphate	Transport reactions	Glyceride and phospholipid metabolism	37131	0.0976989	0.00954694	1.92454e-79	1.0721e-75	Yes	118743	0.118069	0.0139109	<2.225x10-308	<2.225x10-308	0.0875665	0.00767185	3.8079e-64	5.35042e-61	Yes	0.105463	0.0110925	3.09132e-281	4.72753e-280
L_LDL_TG ~ MAR00714	Liver	L_LDL_TG	Triglycerides in large LDL	Lipoprotein particles and their constituents	Nightingale Health	MAR00714	Liver_EX_xolest2_hsbdL_bd	Exchange of Cholesterol Ester (from FullR2)	Exchange/demand reactions	Glyceride and phospholipid metabolism	37195	-0.0974228	0.00949333	3.88126e-79	2.13509e-75	Yes	118911	-0.107058	0.0114103	1.11309e-289	2.11022e-288	-0.105562	0.0111452	1.187e-92	1.10925e-88	Yes	-0.119029	0.0141076	<2.225x10-308	<2.225x10-308
L_LDL_TG ~ MAR01827	Liver	L_LDL_TG	Triglycerides in large LDL	Lipoprotein particles and their constituents	Nightingale Health	MAR01827	Liver_XOLEST2tebdL	Cholesterol Ester Transporter	Transport reactions	Glyceride and phospholipid metabolism	37195	-0.0974228	0.00949333	3.88126e-79	2.13509e-75	Yes	118911	-0.107058	0.0114103	1.11309e-289	2.11022e-288	-0.105562	0.0111452	1.187e-92	1.10925e-88	Yes	-0.119029	0.0141076	<2.225x10-308	<2.225x10-308
L_LDL_TG ~ MAR01827	Liver	L_LDL_TG	Triglycerides in large LDL	Lipoprotein particles and their constituents	Nightingale Health	MAR01827	Liver_XOLEST2te	Cholesterol Ester Transporter	Transport reactions	Glyceride and phospholipid metabolism	37195	-0.0973971	0.00948816	4.27815e-79	2.3388e-75	Yes	118911	-0.10735	0.011472	3.03827e-291	5.85531e-290	-0.105562	0.0111452	1.18617e-92	1.10925e-88	Yes	-0.11903	0.0141077	<2.225x10-308	<2.225x10-308
HDL_FC_by_CE ~ MAR00655	Liver	HDL_FC_by_CE	Ratio of free cholesterol to cholesteryl esters in HDL	Lipoprotein particles and their constituents	Nightingale Health	MAR00655	Liver_EX_pchol_hse_bc	Exchange of Phosphatidylcholine (Homo Sapiens)	Exchange/demand reactions	Glyceride and phospholipid metabolism	36364	-0.0984653	0.00970264	4.38207e-79	2.38083e-75	Yes	118238	-0.116444	0.0134996	<2.225x10-308	<2.225x10-308	0.0958446	0.00917889	6.73904e-75	1.46132e-71	Yes	0.111127	0.0122978	1.81999894772641e-310	0
M_HDL_CE_pct_C ~ MAR00617	Liver	M_HDL_CE_pct_C	Esterified cholesterol to total cholesterol ratio in medium HDL	Lipoprotein particles and their constituents	Nightingale Health	MAR00617	Liver_EX_hdceae_bc	Exchange of Hexadecenoate (N-C16:1)	Exchange/demand reactions	Fatty acid metabolism	37131	-0.0974436	0.00949364	5.24145e-79	2.81301e-75	Yes	118743	-0.11413	0.0129962	<2.225x10-308	<2.225x10-308	-0.0767359	0.00588735	1.32858e-49	9.14824e-47	Yes	-0.0948145	0.00897148	1.25238e-227	1.13268e-226
M_HDL_FC_pct_C ~ MAR00617	Liver	M_HDL_FC_pct_C	Free cholesterol to total cholesterol ratio in medium HDL	Lipoprotein particles and their constituents	Nightingale Health	MAR00617	Liver_EX_hdceae_bc	Exchange of Hexadecenoate (N-C16:1)	Exchange/demand reactions	Fatty acid metabolism	37131	0.0974436	0.00949364	5.24145e-79	2.81301e-75	Yes	118743	0.11413	0.0129962	<2.225x10-308	<2.225x10-308	0.0767359	0.00588735	1.32858e-49	9.14824e-47	Yes	0.0948145	0.00897148	1.25238e-227	1.13268e-226
LDL_TG ~ MAR13098	Liver	LDL_TG	Triglycerides in LDL	Lipoprotein particles and their constituents	Nightingale Health	MAR13098	Liver_EX_11_cis_retfae_bc	Exchange of Fatty Acid 11-Cis-Retinol	Exchange/demand reactions	Vitamin A metabolism	37001	0.0974507	0.00949094	1.02656e-78	5.44546e-75	Yes	118821	0.0977143	0.00951183	2.00882e-241	2.31954e-240	0.0946003	0.00894543	2.80348e-74	5.90518e-71	Yes	0.099125	0.00978045	3.23393e-248	3.5531e-247
L_LDL_TG ~ MAR00714	Liver	L_LDL_TG	Triglycerides in large LDL	Lipoprotein particles and their constituents	Nightingale Health	MAR00714	Liver_EX_xolest2_hse_bc	Exchange of Cholesterol Ester (from FullR2)	Exchange/demand reactions	Glyceride and phospholipid metabolism	37195	-0.0971567	0.00944165	1.02702e-78	5.44546e-75	Yes	118911	-0.106516	0.0112958	8.88435e-287	1.6312e-285	-0.106816	0.0114114	7.842e-95	7.82513e-91	Yes	-0.120294	0.0144101	<2.225x10-308	<2.225x10-308
HDL_FC_by_CE ~ MAR07158	Liver	HDL_FC_by_CE	Ratio of free cholesterol to cholesteryl esters in HDL	Lipoprotein particles and their constituents	Nightingale Health	MAR07158	Liver_PCHOLHSTDe	Transport of Phosphatidylcholine	Transport reactions	Glyceride and phospholipid metabolism	36364	-0.0981945	0.00964849	1.18749e-78	6.2586e-75	Yes	118238	-0.116037	0.0134054	<2.225x10-308	<2.225x10-308	-0.0976146	0.00952794	1.09262e-77	3.10753e-74	Yes	-0.114403	0.0130339	<2.225x10-308	<2.225x10-308
L_HDL_TG ~ MAR06646	Liver	L_HDL_TG	Triglycerides in large HDL	Lipoprotein particles and their constituents	Nightingale Health	MAR06646	Liver_RADH	Retinal Dehydrogenase	Retinol metabolism	Vitamin A metabolism	36548	-0.0979512	0.00959827	1.22948e-78	6.44133e-75	Yes	119456	-0.116292	0.0134606	<2.225x10-308	<2.225x10-308	0.0482128	0.0023263	2.81554e-20	4.49153e-18	Yes	0.066733	0.00443305	6.53878e-114	2.15774e-113
HDL_FC_pct_C ~ MAR00655	Liver	HDL_FC_pct_C	Free cholesterol to total cholesterol ratio in HDL	Lipoprotein particles and their constituents	Nightingale Health	MAR00655	Liver_EX_pchol_hse_bc	Exchange of Phosphatidylcholine (Homo Sapiens)	Exchange/demand reactions	Glyceride and phospholipid metabolism	36364	-0.0980609	0.00962311	1.89472e-78	9.77865e-75	Yes	118244	-0.117686	0.013792	<2.225x10-308	<2.225x10-308	0.0955	0.00911301	2.26527e-74	4.78864e-71	Yes	0.11253	0.0126127	1.99934533033869e-318	4.23950813777332e-317
HDL_CE_pct_C ~ MAR00655	Liver	HDL_CE_pct_C	Esterified cholesterol to total cholesterol ratio in HDL	Lipoprotein particles and their constituents	Nightingale Health	MAR00655	Liver_EX_pchol_hse_bc	Exchange of Phosphatidylcholine (Homo Sapiens)	Exchange/demand reactions	Glyceride and phospholipid metabolism	36364	0.0980609	0.00962311	1.89472e-78	9.77865e-75	Yes	118244	0.117686	0.013792	<2.225x10-308	<2.225x10-308	-0.0955	0.00911301	2.26527e-74	4.78864e-71	Yes	-0.11253	0.0126127	1.99934533033869e-318	4.23950813777332e-317
HDL_FC_by_CE ~ MAR00614	Liver	HDL_FC_by_CE	Ratio of free cholesterol to cholesteryl esters in HDL	Lipoprotein particles and their constituents	Nightingale Health	MAR00614	Liver_CEPTE	Ethanolamine Phosphotransferase	Glycerophospholipid metabolism	Glyceride and phospholipid metabolism	36364	-0.0980684	0.00962265	1.91093e-78	9.77865e-75	Yes	118238	-0.115291	0.0132377	<2.225x10-308	<2.225x10-308	-0.0873269	0.00762888	1.62531e-62	2.00601e-59	Yes	-0.0950077	0.00898766	4.21909e-227	3.77971e-226
HDL_FC_by_CE ~ MAR00651	Liver	HDL_FC_by_CE	Ratio of free cholesterol to cholesteryl esters in HDL	Lipoprotein particles and their constituents	Nightingale Health	MAR00651	Liver_PETHCT	Phosphoethanolamine Cytidyltransferase	Glycerophospholipid metabolism	Glyceride and phospholipid metabolism	36364	-0.0980684	0.00962265	1.91093e-78	9.77865e-75	Yes	118238	-0.115291	0.0132377	<2.225x10-308	<2.225x10-308	-0.0873269	0.00762888	1.62531e-62	2.00601e-59	Yes	-0.0950077	0.00898766	4.21909e-227	3.77971e-226
IDL_TG ~ MAR04024	Liver	IDL_TG	Triglycerides in IDL	Lipoprotein particles and their constituents	Nightingale Health	MAR04024	Liver_CYTK1	Cytidylate Kinase (CMP)	Nucleotide metabolism	Nucleotide metabolism	37205	-0.0969279	0.00939464	2.37352e-78	1.20757e-74	Yes	119000	-0.117786	0.0138072	<2.225x10-308	<2.225x10-308	-0.0291312	0.000848572	1.91154e-08	1.20944e-06	No	-0.0408597	0.00166202	1.22714e-43	2.1074e-43
IDL_TG ~ MAR00617	Liver	IDL_TG	Triglycerides in IDL	Lipoprotein particles and their constituents	Nightingale Health	MAR00617	Liver_EX_hdceae_bc	Exchange of Hexadecenoate (N-C16:1)	Exchange/demand reactions	Fatty acid metabolism	37205	0.0968821	0.0093855	2.8189e-78	1.42591e-74	Yes	119000	0.116643	0.0135409	<2.225x10-308	<2.225x10-308	0.0738185	0.00545017	3.94944e-46	2.33919e-43	Yes	0.0989179	0.00974319	1.27383e-247	1.39147e-246
HDL_FC_by_CE ~ MAR00476	Liver	HDL_FC_by_CE	Ratio of free cholesterol to cholesteryl esters in HDL	Lipoprotein particles and their constituents	Nightingale Health	MAR00476	Liver_PCt	Phosphatidylcholine Transporter	Transport reactions	Glyceride and phospholipid metabolism	36364	-0.0978297	0.00957692	4.43508e-78	2.23063e-74	Yes	118238	-0.11574	0.0133364	<2.225x10-308	<2.225x10-308	-0.0984388	0.0096888	5.65436e-79	1.70276e-75	Yes	-0.113253	0.0127756	1.58101006669199e-322	3.58197593234904e-321
HDL_CE_pct_C ~ MAR07158	Liver	HDL_CE_pct_C	Esterified cholesterol to total cholesterol ratio in HDL	Lipoprotein particles and their constituents	Nightingale Health	MAR07158	Liver_PCHOLHSTDe	Transport of Phosphatidylcholine	Transport reactions	Glyceride and phospholipid metabolism	36364	0.0978025	0.00957161	4.88992e-78	2.4316e-74	Yes	118244	0.117279	0.0136968	<2.225x10-308	<2.225x10-308	0.0971872	0.00944469	5.05764e-77	1.40452e-73	Yes	0.115754	0.0133462	<2.225x10-308	<2.225x10-308
HDL_FC_pct_C ~ MAR07158	Liver	HDL_FC_pct_C	Free cholesterol to total cholesterol ratio in HDL	Lipoprotein particles and their constituents	Nightingale Health	MAR07158	Liver_PCHOLHSTDe	Transport of Phosphatidylcholine	Transport reactions	Glyceride and phospholipid metabolism	36364	-0.0978025	0.00957161	4.88992e-78	2.4316e-74	Yes	118244	-0.117279	0.0136968	<2.225x10-308	<2.225x10-308	-0.0971872	0.00944469	5.05764e-77	1.40452e-73	Yes	-0.115754	0.0133462	<2.225x10-308	<2.225x10-308
M_HDL_FC_by_CE ~ MAR09845	Liver	M_HDL_FC_by_CE	Ratio of free cholesterol to cholesteryl esters in medium HDL	Lipoprotein particles and their constituents	Nightingale Health	MAR09845	Liver_EX_cholpe_bc	Exchange of Choline Phosphate	Exchange/demand reactions	Glyceride and phospholipid metabolism	37145	0.0967924	0.00937048	4.96545e-78	2.44157e-74	Yes	118744	0.118139	0.0139248	<2.225x10-308	<2.225x10-308	0.0871018	0.00759064	1.6577e-63	2.23839e-60	Yes	0.105322	0.0110609	1.93848e-280	2.94665e-279
M_HDL_FC_by_CE ~ MAR09822	Liver	M_HDL_FC_by_CE	Ratio of free cholesterol to cholesteryl esters in medium HDL	Lipoprotein particles and their constituents	Nightingale Health	MAR09822	Liver_CHOLPtr	Transport of Choline Phosphate	Transport reactions	Glyceride and phospholipid metabolism	37145	0.0967924	0.00937048	4.96545e-78	2.44157e-74	Yes	118744	0.118139	0.0139248	<2.225x10-308	<2.225x10-308	0.0871018	0.00759064	1.6577e-63	2.23839e-60	Yes	0.105322	0.0110609	1.93848e-280	2.94665e-279
HDL_CE_pct_C ~ MAR00614	Liver	HDL_CE_pct_C	Esterified cholesterol to total cholesterol ratio in HDL	Lipoprotein particles and their constituents	Nightingale Health	MAR00614	Liver_CEPTE	Ethanolamine Phosphotransferase	Glycerophospholipid metabolism	Glyceride and phospholipid metabolism	36364	0.0976348	0.00953775	9.12139e-78	4.38706e-74	Yes	118244	0.116443	0.0135065	<2.225x10-308	<2.225x10-308	0.0868287	0.00754209	8.0166e-62	9.62206e-59	Yes	0.0962141	0.00921937	6.11027e-233	5.76024e-232
HDL_CE_pct_C ~ MAR00651	Liver	HDL_CE_pct_C	Esterified cholesterol to total cholesterol ratio in HDL	Lipoprotein particles and their constituents	Nightingale Health	MAR00651	Liver_PETHCT	Phosphoethanolamine Cytidyltransferase	Glycerophospholipid metabolism	Glyceride and phospholipid metabolism	36364	0.0976348	0.00953775	9.12139e-78	4.38706e-74	Yes	118244	0.116443	0.0135065	<2.225x10-308	<2.225x10-308	0.0868287	0.00754209	8.0166e-62	9.62206e-59	Yes	0.0962141	0.00921937	6.11027e-233	5.76024e-232
HDL_FC_pct_C ~ MAR00614	Liver	HDL_FC_pct_C	Free cholesterol to total cholesterol ratio in HDL	Lipoprotein particles and their constituents	Nightingale Health	MAR00614	Liver_CEPTE	Ethanolamine Phosphotransferase	Glycerophospholipid metabolism	Glyceride and phospholipid metabolism	36364	-0.0976348	0.00953775	9.12139e-78	4.38706e-74	Yes	118244	-0.116443	0.0135065	<2.225x10-308	<2.225x10-308	-0.0868287	0.00754209	8.0166e-62	9.62206e-59	Yes	-0.0962141	0.00921937	6.11027e-233	5.76024e-232
HDL_FC_pct_C ~ MAR00651	Liver	HDL_FC_pct_C	Free cholesterol to total cholesterol ratio in HDL	Lipoprotein particles and their constituents	Nightingale Health	MAR00651	Liver_PETHCT	Phosphoethanolamine Cytidyltransferase	Glycerophospholipid metabolism	Glyceride and phospholipid metabolism	36364	-0.0976348	0.00953775	9.12139e-78	4.38706e-74	Yes	118244	-0.116443	0.0135065	<2.225x10-308	<2.225x10-308	-0.0868287	0.00754209	8.0166e-62	9.62206e-59	Yes	-0.0962141	0.00921937	6.11027e-233	5.76024e-232
HDL_FC_by_CE ~ MAR00142	Liver	HDL_FC_by_CE	Ratio of free cholesterol to cholesteryl esters in HDL	Lipoprotein particles and their constituents	Nightingale Health	MAR00142	Liver_DAGt	Diacylglycerol Transport	Transport reactions	Glyceride and phospholipid metabolism	36364	-0.0976002	0.00952854	1.08057e-77	5.14099e-74	Yes	118238	-0.113698	0.0128704	<2.225x10-308	<2.225x10-308	-0.112662	0.0127023	4.26667e-103	7.38801e-99	Yes	-0.13338	0.0177184	<2.225x10-308	<2.225x10-308
HDL_FC_by_CE ~ MAR00002	Liver	HDL_FC_by_CE	Ratio of free cholesterol to cholesteryl esters in HDL	Lipoprotein particles and their constituents	Nightingale Health	MAR00002	Liver_LPSe	Triacylglycerol Lipase, Extracellular	Acylglycerides metabolism	Glyceride and phospholipid metabolism	36364	-0.0976002	0.00952854	1.08057e-77	5.14099e-74	Yes	118238	-0.113698	0.0128704	<2.225x10-308	<2.225x10-308	-0.111844	0.0125195	1.24522e-101	1.90458e-97	Yes	-0.131888	0.0173217	<2.225x10-308	<2.225x10-308
L_HDL_TG ~ MAR13091	Liver	L_HDL_TG	Triglycerides in large HDL	Lipoprotein particles and their constituents	Nightingale Health	MAR13091	Liver_EX_lys1P	Exchange of 1-acyl-PE	Exchange/demand reactions	Glyceride and phospholipid metabolism	36548	-0.0973872	0.00947828	1.13193e-77	5.35636e-74	Yes	119456	-0.120967	0.0145597	<2.225x10-308	<2.225x10-308	NA	NA	NA	NA	NA	NA	NA	NA	NA
M_LDL_TG ~ MAR13098	Liver	M_LDL_TG	Triglycerides in medium LDL	Lipoprotein particles and their constituents	Nightingale Health	MAR13098	Liver_EX_11_cis_retfae_bc	Exchange of Fatty Acid 11-Cis-Retinol	Exchange/demand reactions	Vitamin A metabolism	37023	0.0967134	0.00934868	1.3289e-77	6.23315e-74	Yes	119171	0.0811562	0.00656204	1.97444e-167	1.06382e-166	0.0939313	0.0088198	2.67104e-73	5.47918e-70	Yes	0.0820747	0.00670596	4.51471e-171	2.38996e-170
L_LDL_TG ~ MAR04024	Liver	L_LDL_TG	Triglycerides in large LDL	Lipoprotein particles and their constituents	Nightingale Health	MAR04024	Liver_CYTK1	Cytidylate Kinase (CMP)	Nucleotide metabolism	Nucleotide metabolism	37195	-0.0964598	0.00930555	1.33138e-77	6.23315e-74	Yes	118911	-0.104548	0.0108844	2.34808e-276	4.02134e-275	-0.0295905	0.000875564	1.14463e-08	7.4028e-07	Yes	-0.0364044	0.00131995	5.51198e-35	8.71646e-35
HDL_FC_by_CE ~ MAR00625	Liver	HDL_FC_by_CE	Ratio of free cholesterol to cholesteryl esters in HDL	Lipoprotein particles and their constituents	Nightingale Health	MAR00625	Liver_CEPTC	Choline Phosphotransferase	Glycerophospholipid metabolism	Glyceride and phospholipid metabolism	36364	-0.0975044	0.00950602	1.63574e-77	7.57746e-74	Yes	118238	-0.112788	0.0126625	1.15967088391857e-319	3.08942212738407e-318	-0.0548083	0.00300415	1.32639e-25	2.99018e-23	Yes	-0.0635173	0.00401819	2.13953e-102	6.28979e-102
HDL_FC_by_CE ~ MAR00638	Liver	HDL_FC_by_CE	Ratio of free cholesterol to cholesteryl esters in HDL	Lipoprotein particles and their constituents	Nightingale Health	MAR00638	Liver_CHLPCTD	Choline Phosphate Cytididyltransferase	Glycerophospholipid metabolism	Glyceride and phospholipid metabolism	36364	-0.0975044	0.00950602	1.63574e-77	7.57746e-74	Yes	118238	-0.112788	0.0126625	1.15967088391857e-319	3.08942212738407e-318	-0.0548083	0.00300415	1.32639e-25	2.99018e-23	Yes	-0.0635173	0.00401819	2.13953e-102	6.28979e-102
M_HDL_CE_pct_C ~ MAR00702	Liver	M_HDL_CE_pct_C	Esterified cholesterol to total cholesterol ratio in medium HDL	Lipoprotein particles and their constituents	Nightingale Health	MAR00702	Liver_EX_ttdcae_bc	Exchange of Myristic Acid	Exchange/demand reactions	Fatty acid metabolism	37131	-0.0964947	0.00930987	1.65713e-77	7.59661e-74	Yes	118743	-0.112833	0.0127074	4.05133829589822e-322	1.10473078410103e-320	-0.107387	0.0115369	1.06883e-95	1.08492e-91	Yes	-0.132269	0.0174614	<2.225x10-308	<2.225x10-308
M_HDL_FC_pct_C ~ MAR00702	Liver	M_HDL_FC_pct_C	Free cholesterol to total cholesterol ratio in medium HDL	Lipoprotein particles and their constituents	Nightingale Health	MAR00702	Liver_EX_ttdcae_bc	Exchange of Myristic Acid	Exchange/demand reactions	Fatty acid metabolism	37131	0.0964947	0.00930987	1.65713e-77	7.59661e-74	Yes	118743	0.112833	0.0127074	4.05133829589822e-322	1.10473078410103e-320	0.107387	0.0115369	1.06883e-95	1.08492e-91	Yes	0.132269	0.0174614	<2.225x10-308	<2.225x10-308
HDL_CE_pct_C ~ MAR00476	Liver	HDL_CE_pct_C	Esterified cholesterol to total cholesterol ratio in HDL	Lipoprotein particles and their constituents	Nightingale Health	MAR00476	Liver_PCt	Phosphatidylcholine Transporter	Transport reactions	Glyceride and phospholipid metabolism	36364	0.0974392	0.00950061	1.80683e-77	8.19745e-74	Yes	118244	0.116972	0.0136247	<2.225x10-308	<2.225x10-308	0.0980279	0.00960808	2.49893e-78	7.28317e-75	Yes	0.114628	0.0130902	<2.225x10-308	<2.225x10-308
HDL_FC_pct_C ~ MAR00476	Liver	HDL_FC_pct_C	Free cholesterol to total cholesterol ratio in HDL	Lipoprotein particles and their constituents	Nightingale Health	MAR00476	Liver_PCt	Phosphatidylcholine Transporter	Transport reactions	Glyceride and phospholipid metabolism	36364	-0.0974392	0.00950061	1.80683e-77	8.19745e-74	Yes	118244	-0.116972	0.0136247	<2.225x10-308	<2.225x10-308	-0.0980279	0.00960808	2.49893e-78	7.28317e-75	Yes	-0.114628	0.0130902	<2.225x10-308	<2.225x10-308
HDL_TG ~ MAR00142	Liver	HDL_TG	Triglycerides in HDL	Lipoprotein particles and their constituents	Nightingale Health	MAR00142	Liver_DAGt	Diacylglycerol Transport	Transport reactions	Glyceride and phospholipid metabolism	36362	-0.0974041	0.00949045	2.19964e-77	9.87778e-74	Yes	118926	-0.0987581	0.00971361	9.2553e-247	1.12443e-245	-0.106528	0.0113573	2.56265e-92	2.33909e-88	Yes	-0.114981	0.0131623	<2.225x10-308	<2.225x10-308
HDL_TG ~ MAR00002	Liver	HDL_TG	Triglycerides in HDL	Lipoprotein particles and their constituents	Nightingale Health	MAR00002	Liver_LPSe	Triacylglycerol Lipase, Extracellular	Acylglycerides metabolism	Glyceride and phospholipid metabolism	36362	-0.0974041	0.00949045	2.19964e-77	9.87778e-74	Yes	118926	-0.0987581	0.00971361	9.2553e-247	1.12443e-245	-0.10516	0.0110682	5.27989e-90	4.3483e-86	Yes	-0.113703	0.0128712	<2.225x10-308	<2.225x10-308
M_HDL_CE_pct_C ~ MAR12127	Liver	M_HDL_CE_pct_C	Esterified cholesterol to total cholesterol ratio in medium HDL	Lipoprotein particles and their constituents	Nightingale Health	MAR12127	Liver_EX_pail_hse_bc	Exchange of 1-Phosphatidyl-1D-Myo-Inositol	Exchange/demand reactions	Glyceride and phospholipid metabolism	37131	0.096362	0.00928679	2.55659e-77	1.12511e-73	Yes	118743	0.113108	0.0127618	1.97626258336499e-323	5.48412866883784e-322	0.0919929	0.00846386	1.32429e-70	2.49089e-67	Yes	0.11477	0.0131454	<2.225x10-308	<2.225x10-308
M_HDL_CE_pct_C ~ MAR11583	Liver	M_HDL_CE_pct_C	Esterified cholesterol to total cholesterol ratio in medium HDL	Lipoprotein particles and their constituents	Nightingale Health	MAR11583	Liver_PAIL_hs_SECt	Transport of 1-Phosphatidyl-1D-Myo-Inositol	Transport reactions	Glyceride and phospholipid metabolism	37131	0.096362	0.00928679	2.55659e-77	1.12511e-73	Yes	118743	0.113108	0.0127618	1.97626258336499e-323	5.48412866883784e-322	0.050471	0.00254683	2.23741e-22	4.0574e-20	Yes	0.0632744	0.00399344	3.42777e-102	1.00613e-101
M_HDL_FC_pct_C ~ MAR12127	Liver	M_HDL_FC_pct_C	Free cholesterol to total cholesterol ratio in medium HDL	Lipoprotein particles and their constituents	Nightingale Health	MAR12127	Liver_EX_pail_hse_bc	Exchange of 1-Phosphatidyl-1D-Myo-Inositol	Exchange/demand reactions	Glyceride and phospholipid metabolism	37131	-0.096362	0.00928679	2.55659e-77	1.12511e-73	Yes	118743	-0.113108	0.0127618	1.97626258336499e-323	5.48412866883784e-322	-0.0919929	0.00846386	1.32429e-70	2.49089e-67	Yes	-0.11477	0.0131454	<2.225x10-308	<2.225x10-308
M_HDL_FC_pct_C ~ MAR11583	Liver	M_HDL_FC_pct_C	Free cholesterol to total cholesterol ratio in medium HDL	Lipoprotein particles and their constituents	Nightingale Health	MAR11583	Liver_PAIL_hs_SECt	Transport of 1-Phosphatidyl-1D-Myo-Inositol	Transport reactions	Glyceride and phospholipid metabolism	37131	-0.096362	0.00928679	2.55659e-77	1.12511e-73	Yes	118743	-0.113108	0.0127618	1.97626258336499e-323	5.48412866883784e-322	-0.050471	0.00254683	2.23741e-22	4.0574e-20	Yes	-0.0632744	0.00399344	3.42777e-102	1.00613e-101
M_HDL_FC_by_CE ~ MAR00617	Liver	M_HDL_FC_by_CE	Ratio of free cholesterol to cholesteryl esters in medium HDL	Lipoprotein particles and their constituents	Nightingale Health	MAR00617	Liver_EX_hdceae_bc	Exchange of Hexadecenoate (N-C16:1)	Exchange/demand reactions	Fatty acid metabolism	37145	0.0963236	0.0092762	2.92228e-77	1.27964e-73	Yes	118744	0.114133	0.0129945	<2.225x10-308	<2.225x10-308	0.0752636	0.00566372	8.46977e-48	5.3849e-45	Yes	0.0949987	0.00900469	1.80783e-228	1.65281e-227
HDL_CE_pct_C ~ MAR00142	Liver	HDL_CE_pct_C	Esterified cholesterol to total cholesterol ratio in HDL	Lipoprotein particles and their constituents	Nightingale Health	MAR00142	Liver_DAGt	Diacylglycerol Transport	Transport reactions	Glyceride and phospholipid metabolism	36364	0.0972134	0.00945317	4.32682e-77	1.85771e-73	Yes	118244	0.114879	0.0131421	<2.225x10-308	<2.225x10-308	0.112147	0.0125865	3.61648e-102	5.75442e-98	Yes	0.134784	0.0180967	<2.225x10-308	<2.225x10-308
HDL_CE_pct_C ~ MAR00002	Liver	HDL_CE_pct_C	Esterified cholesterol to total cholesterol ratio in HDL	Lipoprotein particles and their constituents	Nightingale Health	MAR00002	Liver_LPSe	Triacylglycerol Lipase, Extracellular	Acylglycerides metabolism	Glyceride and phospholipid metabolism	36364	0.0972134	0.00945317	4.32682e-77	1.85771e-73	Yes	118244	0.114879	0.0131421	<2.225x10-308	<2.225x10-308	0.111349	0.0124089	9.57336e-101	1.29595e-96	Yes	0.133321	0.0177034	<2.225x10-308	<2.225x10-308
HDL_FC_pct_C ~ MAR00142	Liver	HDL_FC_pct_C	Free cholesterol to total cholesterol ratio in HDL	Lipoprotein particles and their constituents	Nightingale Health	MAR00142	Liver_DAGt	Diacylglycerol Transport	Transport reactions	Glyceride and phospholipid metabolism	36364	-0.0972134	0.00945317	4.32682e-77	1.85771e-73	Yes	118244	-0.114879	0.0131421	<2.225x10-308	<2.225x10-308	-0.112147	0.0125865	3.61648e-102	5.75442e-98	Yes	-0.134784	0.0180967	<2.225x10-308	<2.225x10-308
HDL_FC_pct_C ~ MAR00002	Liver	HDL_FC_pct_C	Free cholesterol to total cholesterol ratio in HDL	Lipoprotein particles and their constituents	Nightingale Health	MAR00002	Liver_LPSe	Triacylglycerol Lipase, Extracellular	Acylglycerides metabolism	Glyceride and phospholipid metabolism	36364	-0.0972134	0.00945317	4.32682e-77	1.85771e-73	Yes	118244	-0.114879	0.0131421	<2.225x10-308	<2.225x10-308	-0.111349	0.0124089	9.57336e-101	1.29595e-96	Yes	-0.133321	0.0177034	<2.225x10-308	<2.225x10-308
LDL_TG ~ MAR00628	Liver	LDL_TG	Triglycerides in LDL	Lipoprotein particles and their constituents	Nightingale Health	MAR00628	Liver_EX_lpchol_hse_bc	Exchange of Lysophosphatidylcholine	Exchange/demand reactions	Glyceride and phospholipid metabolism	37001	0.0963966	0.00928931	4.48092e-77	1.91453e-73	Yes	118821	0.0963677	0.00925151	7.63149e-235	8.35059e-234	0.082889	0.00686883	2.09676e-57	2.15244e-54	Yes	0.0901028	0.00807739	3.44913e-205	2.56988e-204
M_HDL_CE_pct_C ~ MAR01827	Liver	M_HDL_CE_pct_C	Esterified cholesterol to total cholesterol ratio in medium HDL	Lipoprotein particles and their constituents	Nightingale Health	MAR01827	Liver_XOLEST2te	Cholesterol Ester Transporter	Transport reactions	Glyceride and phospholipid metabolism	37131	0.0961806	0.00925134	4.97707e-77	2.10608e-73	Yes	118743	0.120972	0.0145952	<2.225x10-308	<2.225x10-308	0.108102	0.0116901	5.9737e-97	6.39898e-93	Yes	0.132643	0.0175574	<2.225x10-308	<2.225x10-308
M_HDL_FC_pct_C ~ MAR01827	Liver	M_HDL_FC_pct_C	Free cholesterol to total cholesterol ratio in medium HDL	Lipoprotein particles and their constituents	Nightingale Health	MAR01827	Liver_XOLEST2te	Cholesterol Ester Transporter	Transport reactions	Glyceride and phospholipid metabolism	37131	-0.0961806	0.00925134	4.97707e-77	2.10608e-73	Yes	118743	-0.120972	0.0145952	<2.225x10-308	<2.225x10-308	-0.108102	0.0116901	5.9737e-97	6.39898e-93	Yes	-0.132643	0.0175574	<2.225x10-308	<2.225x10-308
L_LDL_TG ~ MAR00617	Liver	L_LDL_TG	Triglycerides in large LDL	Lipoprotein particles and their constituents	Nightingale Health	MAR00617	Liver_EX_hdceae_bc	Exchange of Hexadecenoate (N-C16:1)	Exchange/demand reactions	Fatty acid metabolism	37195	0.0960383	0.0092238	6.20305e-77	2.6123e-73	Yes	118911	0.103338	0.0106329	5.51948e-270	8.73686e-269	0.07365	0.0054241	6.62493e-46	3.91204e-43	Yes	0.0874747	0.00762299	7.20568e-194	4.71045e-193
HDL_TG ~ MAR00655	Liver	HDL_TG	Triglycerides in HDL	Lipoprotein particles and their constituents	Nightingale Health	MAR00655	Liver_EX_pchol_hse_bc	Exchange of Phosphatidylcholine (Homo Sapiens)	Exchange/demand reactions	Glyceride and phospholipid metabolism	36362	-0.0970704	0.00942957	6.74458e-77	2.82683e-73	Yes	118926	-0.0996232	0.00988544	4.14458e-251	5.23012e-250	0.0863448	0.00744946	4.43404e-61	5.2105e-58	Yes	0.0943082	0.00885325	5.36004e-225	4.72358e-224
HDL_CE_pct_C ~ MAR00625	Liver	HDL_CE_pct_C	Esterified cholesterol to total cholesterol ratio in HDL	Lipoprotein particles and their constituents	Nightingale Health	MAR00625	Liver_CEPTC	Choline Phosphotransferase	Glycerophospholipid metabolism	Glyceride and phospholipid metabolism	36364	0.0971027	0.00942786	6.89472e-77	2.83574e-73	Yes	118244	0.113964	0.012931	<2.225x10-308	<2.225x10-308	0.0545996	0.00298131	2.01919e-25	4.50033e-23	Yes	0.0643455	0.00412444	4.6054e-105	1.39284e-104
HDL_CE_pct_C ~ MAR00638	Liver	HDL_CE_pct_C	Esterified cholesterol to total cholesterol ratio in HDL	Lipoprotein particles and their constituents	Nightingale Health	MAR00638	Liver_CHLPCTD	Choline Phosphate Cytididyltransferase	Glycerophospholipid metabolism	Glyceride and phospholipid metabolism	36364	0.0971027	0.00942786	6.89472e-77	2.83574e-73	Yes	118244	0.113964	0.012931	<2.225x10-308	<2.225x10-308	0.0545996	0.00298131	2.01919e-25	4.50033e-23	Yes	0.0643455	0.00412444	4.6054e-105	1.39284e-104
HDL_FC_pct_C ~ MAR00625	Liver	HDL_FC_pct_C	Free cholesterol to total cholesterol ratio in HDL	Lipoprotein particles and their constituents	Nightingale Health	MAR00625	Liver_CEPTC	Choline Phosphotransferase	Glycerophospholipid metabolism	Glyceride and phospholipid metabolism	36364	-0.0971027	0.00942786	6.89472e-77	2.83574e-73	Yes	118244	-0.113964	0.012931	<2.225x10-308	<2.225x10-308	-0.0545996	0.00298131	2.01919e-25	4.50033e-23	Yes	-0.0643455	0.00412444	4.6054e-105	1.39284e-104
HDL_FC_pct_C ~ MAR00638	Liver	HDL_FC_pct_C	Free cholesterol to total cholesterol ratio in HDL	Lipoprotein particles and their constituents	Nightingale Health	MAR00638	Liver_CHLPCTD	Choline Phosphate Cytididyltransferase	Glycerophospholipid metabolism	Glyceride and phospholipid metabolism	36364	-0.0971027	0.00942786	6.89472e-77	2.83574e-73	Yes	118244	-0.113964	0.012931	<2.225x10-308	<2.225x10-308	-0.0545996	0.00298131	2.01919e-25	4.50033e-23	Yes	-0.0643455	0.00412444	4.6054e-105	1.39284e-104
HDL_TG ~ MAR00614	Liver	HDL_TG	Triglycerides in HDL	Lipoprotein particles and their constituents	Nightingale Health	MAR00614	Liver_CEPTE	Ethanolamine Phosphotransferase	Glycerophospholipid metabolism	Glyceride and phospholipid metabolism	36362	-0.0970671	0.00942738	7.02168e-77	2.86122e-73	Yes	118926	-0.0995281	0.0098662	1.27219e-250	1.59552e-249	-0.0771972	0.00596171	3.31541e-49	2.25261e-46	Yes	-0.0799087	0.00635405	7.23399e-162	3.54902e-161
HDL_TG ~ MAR00651	Liver	HDL_TG	Triglycerides in HDL	Lipoprotein particles and their constituents	Nightingale Health	MAR00651	Liver_PETHCT	Phosphoethanolamine Cytidyltransferase	Glycerophospholipid metabolism	Glyceride and phospholipid metabolism	36362	-0.0970671	0.00942738	7.02168e-77	2.86122e-73	Yes	118926	-0.0995281	0.0098662	1.27219e-250	1.59552e-249	-0.0771972	0.00596171	3.31541e-49	2.25261e-46	Yes	-0.0799087	0.00635405	7.23399e-162	3.54902e-161
M_HDL_FC_by_CE ~ MAR01827	Liver	M_HDL_FC_by_CE	Ratio of free cholesterol to cholesteryl esters in medium HDL	Lipoprotein particles and their constituents	Nightingale Health	MAR01827	Liver_XOLEST2te	Cholesterol Ester Transporter	Transport reactions	Glyceride and phospholipid metabolism	37145	-0.0957571	0.00916984	2.15772e-76	8.62015e-73	Yes	118744	-0.120944	0.0145858	<2.225x10-308	<2.225x10-308	-0.108072	0.0116832	6.26507e-97	6.53416e-93	Yes	-0.132637	0.0175526	<2.225x10-308	<2.225x10-308
M_HDL_CE_pct_C ~ MAR00714	Liver	M_HDL_CE_pct_C	Esterified cholesterol to total cholesterol ratio in medium HDL	Lipoprotein particles and their constituents	Nightingale Health	MAR00714	Liver_EX_xolest2_hsbdL_bd	Exchange of Cholesterol Ester (from FullR2)	Exchange/demand reactions	Glyceride and phospholipid metabolism	37131	0.0957758	0.00917312	2.16443e-76	8.62015e-73	Yes	118743	0.120588	0.0145031	<2.225x10-308	<2.225x10-308	0.108102	0.01169	5.97801e-97	6.39898e-93	Yes	0.132643	0.0175572	<2.225x10-308	<2.225x10-308
M_HDL_FC_pct_C ~ MAR00714	Liver	M_HDL_FC_pct_C	Free cholesterol to total cholesterol ratio in medium HDL	Lipoprotein particles and their constituents	Nightingale Health	MAR00714	Liver_EX_xolest2_hsbdL_bd	Exchange of Cholesterol Ester (from FullR2)	Exchange/demand reactions	Glyceride and phospholipid metabolism	37131	-0.0957758	0.00917312	2.16443e-76	8.62015e-73	Yes	118743	-0.120588	0.0145031	<2.225x10-308	<2.225x10-308	-0.108102	0.01169	5.97801e-97	6.39898e-93	Yes	-0.132643	0.0175572	<2.225x10-308	<2.225x10-308
M_HDL_FC_pct_C ~ MAR01827	Liver	M_HDL_FC_pct_C	Free cholesterol to total cholesterol ratio in medium HDL	Lipoprotein particles and their constituents	Nightingale Health	MAR01827	Liver_XOLEST2tebdL	Cholesterol Ester Transporter	Transport reactions	Glyceride and phospholipid metabolism	37131	-0.0957758	0.00917312	2.16443e-76	8.62015e-73	Yes	118743	-0.120588	0.0145031	<2.225x10-308	<2.225x10-308	-0.108102	0.01169	5.97801e-97	6.39898e-93	Yes	-0.132643	0.0175572	<2.225x10-308	<2.225x10-308
M_HDL_CE_pct_C ~ MAR01827	Liver	M_HDL_CE_pct_C	Esterified cholesterol to total cholesterol ratio in medium HDL	Lipoprotein particles and their constituents	Nightingale Health	MAR01827	Liver_XOLEST2tebdL	Cholesterol Ester Transporter	Transport reactions	Glyceride and phospholipid metabolism	37131	0.0957758	0.00917312	2.16443e-76	8.62015e-73	Yes	118743	0.120588	0.0145031	<2.225x10-308	<2.225x10-308	0.108102	0.01169	5.97801e-97	6.39898e-93	Yes	0.132643	0.0175572	<2.225x10-308	<2.225x10-308
IDL_TG ~ MAR00702	Liver	IDL_TG	Triglycerides in IDL	Lipoprotein particles and their constituents	Nightingale Health	MAR00702	Liver_EX_ttdcae_bc	Exchange of Myristic Acid	Exchange/demand reactions	Fatty acid metabolism	37205	0.0956615	0.00915175	2.29911e-76	9.1153e-73	Yes	119000	0.115521	0.0132893	<2.225x10-308	<2.225x10-308	0.101832	0.0103715	2.41732e-86	1.3817e-82	Yes	0.133714	0.0177998	<2.225x10-308	<2.225x10-308
L_LDL_TG ~ MAR09845	Liver	L_LDL_TG	Triglycerides in large LDL	Lipoprotein particles and their constituents	Nightingale Health	MAR09845	Liver_EX_cholpe_bc	Exchange of Choline Phosphate	Exchange/demand reactions	Glyceride and phospholipid metabolism	37195	0.095551	0.00913193	3.4964e-76	1.37384e-72	Yes	118911	0.10361	0.0106929	1.66771e-271	2.68149e-270	0.0791809	0.00626995	8.28823e-53	6.88228e-50	Yes	0.0902054	0.00809901	6.80583e-206	5.12129e-205
L_LDL_TG ~ MAR09822	Liver	L_LDL_TG	Triglycerides in large LDL	Lipoprotein particles and their constituents	Nightingale Health	MAR09822	Liver_CHOLPtr	Transport of Choline Phosphate	Transport reactions	Glyceride and phospholipid metabolism	37195	0.095551	0.00913193	3.4964e-76	1.37384e-72	Yes	118911	0.10361	0.0106929	1.66771e-271	2.68149e-270	0.0791809	0.00626995	8.28823e-53	6.88228e-50	Yes	0.0902054	0.00809901	6.80583e-206	5.12129e-205
IDL_TG ~ MAR09822	Liver	IDL_TG	Triglycerides in IDL	Lipoprotein particles and their constituents	Nightingale Health	MAR09822	Liver_CHOLPtr	Transport of Choline Phosphate	Transport reactions	Glyceride and phospholipid metabolism	37205	0.0954979	0.00912015	4.16854e-76	1.62345e-72	Yes	119000	0.117214	0.0136799	<2.225x10-308	<2.225x10-308	0.0784057	0.00614778	7.9813e-52	6.38429e-49	Yes	0.101751	0.010299	1.07025e-261	1.32382e-260
IDL_TG ~ MAR09845	Liver	IDL_TG	Triglycerides in IDL	Lipoprotein particles and their constituents	Nightingale Health	MAR09845	Liver_EX_cholpe_bc	Exchange of Choline Phosphate	Exchange/demand reactions	Glyceride and phospholipid metabolism	37205	0.0954979	0.00912015	4.16854e-76	1.62345e-72	Yes	119000	0.117214	0.0136799	<2.225x10-308	<2.225x10-308	0.0784057	0.00614778	7.9813e-52	6.38429e-49	Yes	0.101751	0.010299	1.07025e-261	1.32382e-260
M_LDL_TG ~ MAR00628	Liver	M_LDL_TG	Triglycerides in medium LDL	Lipoprotein particles and their constituents	Nightingale Health	MAR00628	Liver_EX_lpchol_hse_bc	Exchange of Lysophosphatidylcholine	Exchange/demand reactions	Glyceride and phospholipid metabolism	37023	0.0956614	0.00914903	5.59965e-76	2.17119e-72	Yes	119171	0.0795843	0.00631108	4.37205e-161	2.19059e-160	0.0824167	0.00679131	8.2879e-57	8.20748e-54	Yes	0.0745986	0.00553905	1.41651e-141	5.87559e-141
HDL_TG ~ MAR07158	Liver	HDL_TG	Triglycerides in HDL	Lipoprotein particles and their constituents	Nightingale Health	MAR07158	Liver_PCHOLHSTDe	Transport of Phosphatidylcholine	Transport reactions	Glyceride and phospholipid metabolism	36362	-0.0964388	0.00930651	6.4949e-76	2.50727e-72	Yes	118926	-0.099051	0.00977179	3.11902e-248	3.83503e-247	-0.0898099	0.00806519	5.37241e-66	8.11002e-63	Yes	-0.096182	0.00921065	4.89809e-234	4.68163e-233
M_HDL_FC_by_CE ~ MAR01827	Liver	M_HDL_FC_by_CE	Ratio of free cholesterol to cholesteryl esters in medium HDL	Lipoprotein particles and their constituents	Nightingale Health	MAR01827	Liver_XOLEST2tebdL	Cholesterol Ester Transporter	Transport reactions	Glyceride and phospholipid metabolism	37145	-0.0954321	0.00910742	6.97613e-76	2.66963e-72	Yes	118744	-0.120575	0.0144973	<2.225x10-308	<2.225x10-308	-0.108072	0.0116831	6.27077e-97	6.53416e-93	Yes	-0.132637	0.0175524	<2.225x10-308	<2.225x10-308
M_HDL_FC_by_CE ~ MAR00714	Liver	M_HDL_FC_by_CE	Ratio of free cholesterol to cholesteryl esters in medium HDL	Lipoprotein particles and their constituents	Nightingale Health	MAR00714	Liver_EX_xolest2_hsbdL_bd	Exchange of Cholesterol Ester (from FullR2)	Exchange/demand reactions	Glyceride and phospholipid metabolism	37145	-0.0954321	0.00910742	6.97613e-76	2.66963e-72	Yes	118744	-0.120575	0.0144973	<2.225x10-308	<2.225x10-308	-0.108072	0.0116831	6.27077e-97	6.53416e-93	Yes	-0.132637	0.0175524	<2.225x10-308	<2.225x10-308
HDL_TG ~ MAR00476	Liver	HDL_TG	Triglycerides in HDL	Lipoprotein particles and their constituents	Nightingale Health	MAR00476	Liver_PCt	Phosphatidylcholine Transporter	Transport reactions	Glyceride and phospholipid metabolism	36362	-0.0963653	0.00929233	8.43294e-76	3.21315e-72	Yes	118926	-0.0989117	0.00974395	1.58004e-247	1.93111e-246	-0.0890352	0.00792623	6.91746e-65	1.00805e-61	Yes	-0.0952324	0.00903109	1.70539e-229	1.56482e-228
M_HDL_FC_by_CE ~ MAR12127	Liver	M_HDL_FC_by_CE	Ratio of free cholesterol to cholesteryl esters in medium HDL	Lipoprotein particles and their constituents	Nightingale Health	MAR12127	Liver_EX_pail_hse_bc	Exchange of 1-Phosphatidyl-1D-Myo-Inositol	Exchange/demand reactions	Glyceride and phospholipid metabolism	37145	-0.095329	0.00908802	1.00445e-75	3.79434e-72	Yes	118744	-0.113148	0.0127686	9.88131291682493e-324	2.76676761671098e-322	-0.0926138	0.00857947	1.42128e-71	2.72558e-68	Yes	-0.114829	0.0131565	<2.225x10-308	<2.225x10-308
M_HDL_FC_by_CE ~ MAR11583	Liver	M_HDL_FC_by_CE	Ratio of free cholesterol to cholesteryl esters in medium HDL	Lipoprotein particles and their constituents	Nightingale Health	MAR11583	Liver_PAIL_hs_SECt	Transport of 1-Phosphatidyl-1D-Myo-Inositol	Transport reactions	Glyceride and phospholipid metabolism	37145	-0.095329	0.00908802	1.00445e-75	3.79434e-72	Yes	118744	-0.113148	0.0127686	9.88131291682493e-324	2.76676761671098e-322	-0.0512206	0.00262308	5.23582e-23	9.89722e-21	Yes	-0.0633603	0.00400359	1.89981e-102	5.59158e-102
IDL_TG ~ MAR09901	Liver	IDL_TG	Triglycerides in IDL	Lipoprotein particles and their constituents	Nightingale Health	MAR09901	Liver_PSHSABCtc	Phosphatidylserine Transport by ABCa1	Transport reactions	Glyceride and phospholipid metabolism	37205	-0.0952101	0.00906429	1.19305e-75	4.48753e-72	Yes	119000	-0.11899	0.0140931	<2.225x10-308	<2.225x10-308	-0.0670225	0.0044921	2.60963e-38	1.15909e-35	Yes	-0.0828475	0.00683227	5.15314e-174	2.81047e-173
HDL_FC_by_CE ~ MAR09805	Liver	HDL_FC_by_CE	Ratio of free cholesterol to cholesteryl esters in HDL	Lipoprotein particles and their constituents	Nightingale Health	MAR09805	Liver_HMR_9805	Sn-Glycero-3-Phosphocholine Cholinephosphohydrolase	Glycerophospholipid metabolism	Glyceride and phospholipid metabolism	36364	-0.0962005	0.00925484	1.66546e-75	6.23779e-72	Yes	118238	-0.112719	0.0126472	2.80965251477e-319	7.38847999745063e-318	-0.0821178	0.00674644	1.8011e-55	1.66201e-52	Yes	-0.0806425	0.00647771	4.69169e-164	2.34895e-163
M_HDL_CE_pct_C ~ MAR00714	Liver	M_HDL_CE_pct_C	Esterified cholesterol to total cholesterol ratio in medium HDL	Lipoprotein particles and their constituents	Nightingale Health	MAR00714	Liver_EX_xolest2_hse_bc	Exchange of Cholesterol Ester (from FullR2)	Exchange/demand reactions	Glyceride and phospholipid metabolism	37131	0.0951725	0.0090575	1.90042e-75	7.05771e-72	Yes	118743	0.119927	0.0143449	<2.225x10-308	<2.225x10-308	0.108936	0.0118702	2.01106e-98	2.3445e-94	Yes	0.133919	0.0178975	<2.225x10-308	<2.225x10-308
M_HDL_FC_pct_C ~ MAR00714	Liver	M_HDL_FC_pct_C	Free cholesterol to total cholesterol ratio in medium HDL	Lipoprotein particles and their constituents	Nightingale Health	MAR00714	Liver_EX_xolest2_hse_bc	Exchange of Cholesterol Ester (from FullR2)	Exchange/demand reactions	Glyceride and phospholipid metabolism	37131	-0.0951725	0.0090575	1.90042e-75	7.05771e-72	Yes	118743	-0.119927	0.0143449	<2.225x10-308	<2.225x10-308	-0.108936	0.0118702	2.01106e-98	2.3445e-94	Yes	-0.133919	0.0178975	<2.225x10-308	<2.225x10-308
M_HDL_FC_by_CE ~ MAR00702	Liver	M_HDL_FC_by_CE	Ratio of free cholesterol to cholesteryl esters in medium HDL	Lipoprotein particles and their constituents	Nightingale Health	MAR00702	Liver_EX_ttdcae_bc	Exchange of Myristic Acid	Exchange/demand reactions	Fatty acid metabolism	37145	0.0951396	0.00905004	2.0511e-75	7.58533e-72	Yes	118744	0.112944	0.01273	1.08694442085074e-322	2.99403781379795e-321	0.106726	0.0113944	1.43916e-94	1.424e-90	Yes	0.132369	0.0174844	<2.225x10-308	<2.225x10-308
LDL_TG ~ MAR01499	Liver	LDL_TG	Triglycerides in LDL	Lipoprotein particles and their constituents	Nightingale Health	MAR01499	Liver_LPCHOLt	Lysophosphatidylcholine Transport	Transport reactions	Glyceride and phospholipid metabolism	37001	0.0953066	0.00908128	2.2034e-75	8.11444e-72	Yes	118821	0.0949525	0.00898198	4.93613e-228	4.95559e-227	0.0744786	0.00554467	1.18229e-46	7.11709e-44	Yes	0.0780151	0.00606307	2.22705e-154	1.02735e-153
LDL_TG ~ MAR13087	Liver	LDL_TG	Triglycerides in LDL	Lipoprotein particles and their constituents	Nightingale Health	MAR13087	Liver_MAR13087	Fatty acid pool formation and breakdown	Pool reactions	Miscellaneous	37001	-0.0951165	0.00905227	3.79304e-75	1.39104e-71	Yes	118821	-0.0958922	0.00915776	1.78546e-232	1.90014e-231	NA	NA	NA	NA	NA	NA	NA	NA	NA
LDL_TG ~ MAR09805	Liver	LDL_TG	Triglycerides in LDL	Lipoprotein particles and their constituents	Nightingale Health	MAR09805	Liver_HMR_9805	Sn-Glycero-3-Phosphocholine Cholinephosphohydrolase	Glycerophospholipid metabolism	Glyceride and phospholipid metabolism	37001	-0.0951058	0.00904709	4.1797e-75	1.52648e-71	Yes	118821	-0.098785	0.00971677	1.32467e-246	1.60457e-245	-0.0704577	0.00496329	6.19573e-42	3.22228e-39	Yes	-0.0698463	0.00485865	4.89928e-124	1.78735e-123
M_HDL_FC_by_CE ~ MAR00714	Liver	M_HDL_FC_by_CE	Ratio of free cholesterol to cholesteryl esters in medium HDL	Lipoprotein particles and their constituents	Nightingale Health	MAR00714	Liver_EX_xolest2_hse_bc	Exchange of Cholesterol Ester (from FullR2)	Exchange/demand reactions	Glyceride and phospholipid metabolism	37145	-0.0948926	0.00900449	4.82867e-75	1.75621e-71	Yes	118744	-0.119926	0.014342	<2.225x10-308	<2.225x10-308	-0.108965	0.0118765	1.64197e-98	1.95289e-94	Yes	-0.133929	0.0178968	<2.225x10-308	<2.225x10-308
L_HDL_TG ~ MAR00623	Liver	L_HDL_TG	Triglycerides in large HDL	Lipoprotein particles and their constituents	Nightingale Health	MAR00623	Liver_PSSA1_hs	Phosphatidylserine Synthase (Phosphatidylcholine)	Glycerophospholipid metabolism	Glyceride and phospholipid metabolism	36548	-0.0956712	0.00914954	4.95258e-75	1.79386e-71	Yes	119456	-0.118873	0.014045	<2.225x10-308	<2.225x10-308	0.0899421	0.00808514	1.74539e-66	2.71125e-63	Yes	0.112546	0.0125766	1.09188507730915e-320	2.42393546506174e-319
L_LDL_TG ~ MAR09901	Liver	L_LDL_TG	Triglycerides in large LDL	Lipoprotein particles and their constituents	Nightingale Health	MAR09901	Liver_PSHSABCtc	Phosphatidylserine Transport by ABCa1	Transport reactions	Glyceride and phospholipid metabolism	37195	-0.0947808	0.00898368	5.69362e-75	2.05382e-71	Yes	118911	-0.10582	0.0111507	4.2076e-283	7.6223e-282	-0.0665788	0.004432	8.25825e-38	3.59607e-35	Yes	-0.074343	0.00550451	2.06256e-140	8.49488e-140
HDL_CE_pct_C ~ MAR09805	Liver	HDL_CE_pct_C	Esterified cholesterol to total cholesterol ratio in HDL	Lipoprotein particles and their constituents	Nightingale Health	MAR09805	Liver_HMR_9805	Sn-Glycero-3-Phosphocholine Cholinephosphohydrolase	Glycerophospholipid metabolism	Glyceride and phospholipid metabolism	36364	0.0957381	0.00916608	8.52987e-75	3.05191e-71	Yes	118244	0.113866	0.0129088	<2.225x10-308	<2.225x10-308	0.081613	0.00666375	8.23284e-55	7.42255e-52	Yes	0.0817811	0.00666349	1.00156e-168	5.18945e-168
HDL_FC_pct_C ~ MAR09805	Liver	HDL_FC_pct_C	Free cholesterol to total cholesterol ratio in HDL	Lipoprotein particles and their constituents	Nightingale Health	MAR09805	Liver_HMR_9805	Sn-Glycero-3-Phosphocholine Cholinephosphohydrolase	Glycerophospholipid metabolism	Glyceride and phospholipid metabolism	36364	-0.0957381	0.00916608	8.52987e-75	3.05191e-71	Yes	118244	-0.113866	0.0129088	<2.225x10-308	<2.225x10-308	-0.081613	0.00666375	8.23284e-55	7.42255e-52	Yes	-0.0817811	0.00666349	1.00156e-168	5.18945e-168
L_LDL_TG ~ MAR00702	Liver	L_LDL_TG	Triglycerides in large LDL	Lipoprotein particles and their constituents	Nightingale Health	MAR00702	Liver_EX_ttdcae_bc	Exchange of Myristic Acid	Exchange/demand reactions	Fatty acid metabolism	37195	0.0946226	0.00895325	1.00965e-74	3.59782e-71	Yes	118911	0.102128	0.0103909	7.36876e-264	1.1022e-262	0.101574	0.0103189	6.8716e-86	3.81653e-82	Yes	0.118542	0.0139962	<2.225x10-308	<2.225x10-308
L_HDL_TG ~ MAR13088	Liver	L_HDL_TG	Triglycerides in large HDL	Lipoprotein particles and their constituents	Nightingale Health	MAR13088	Liver_LCAT2	Lecithin-Cholesterol Acyltransferase	Formation and hydrolysis of cholesterol esters	Steroid metabolism	36548	-0.0953057	0.00907733	1.88298e-74	6.65594e-71	Yes	119456	-0.118237	0.0139098	<2.225x10-308	<2.225x10-308	NA	NA	NA	NA	NA	NA	NA	NA	NA
L_HDL_TG ~ MAR13090	Liver	L_HDL_TG	Triglycerides in large HDL	Lipoprotein particles and their constituents	Nightingale Health	MAR13090	Liver_MAR13090	Transport of 1-acyl-PE	Transport reactions	Glyceride and phospholipid metabolism	36548	-0.0953057	0.00907733	1.88298e-74	6.65594e-71	Yes	119456	-0.118237	0.0139098	<2.225x10-308	<2.225x10-308	NA	NA	NA	NA	NA	NA	NA	NA	NA
M_LDL_TG ~ MAR01499	Liver	M_LDL_TG	Triglycerides in medium LDL	Lipoprotein particles and their constituents	Nightingale Health	MAR01499	Liver_LPCHOLt	Lysophosphatidylcholine Transport	Transport reactions	Glyceride and phospholipid metabolism	37023	0.0946263	0.00895305	2.20109e-74	7.74928e-71	Yes	119171	0.0783745	0.00612043	2.88547e-156	1.38448e-155	0.0746903	0.00557495	6.31026e-47	3.83786e-44	Yes	0.065182	0.00423251	1.40691e-108	4.38463e-108
L_HDL_TG ~ MAR10033	Liver	L_HDL_TG	Triglycerides in large HDL	Lipoprotein particles and their constituents	Nightingale Health	MAR10033	Liver_MAR10033	Fatty acid pool formation and breakdown	Pool reactions	Miscellaneous	36548	-0.0951055	0.00905074	3.07911e-74	1.07973e-70	Yes	119456	-0.127242	0.0161087	<2.225x10-308	<2.225x10-308	NA	NA	NA	NA	NA	NA	NA	NA	NA
HDL_FC_by_CE ~ MAR00628	Liver	HDL_FC_by_CE	Ratio of free cholesterol to cholesteryl esters in HDL	Lipoprotein particles and their constituents	Nightingale Health	MAR00628	Liver_EX_lpchol_hse_bc	Exchange of Lysophosphatidylcholine	Exchange/demand reactions	Glyceride and phospholipid metabolism	36364	0.0953307	0.00909291	3.27927e-74	1.14536e-70	Yes	118238	0.110263	0.0121023	1.56396e-305	3.50258e-304	0.0868526	0.00754168	8.07716e-62	9.68487e-59	Yes	0.103604	0.0106817	9.88221e-270	1.30101e-268
IDL_TG ~ MAR12127	Liver	IDL_TG	Triglycerides in IDL	Lipoprotein particles and their constituents	Nightingale Health	MAR12127	Liver_EX_pail_hse_bc	Exchange of 1-Phosphatidyl-1D-Myo-Inositol	Exchange/demand reactions	Glyceride and phospholipid metabolism	37205	-0.094208	0.00887368	4.31598e-74	1.49558e-70	Yes	119000	-0.116486	0.0135063	<2.225x10-308	<2.225x10-308	-0.093506	0.00874387	4.96851e-73	1.00693e-69	Yes	-0.119283	0.0141651	<2.225x10-308	<2.225x10-308
IDL_TG ~ MAR11583	Liver	IDL_TG	Triglycerides in IDL	Lipoprotein particles and their constituents	Nightingale Health	MAR11583	Liver_PAIL_hs_SECt	Transport of 1-Phosphatidyl-1D-Myo-Inositol	Transport reactions	Glyceride and phospholipid metabolism	37205	-0.094208	0.00887368	4.31598e-74	1.49558e-70	Yes	119000	-0.116486	0.0135063	<2.225x10-308	<2.225x10-308	-0.0540122	0.00291709	1.90568e-25	4.26186e-23	Yes	-0.0688077	0.00471265	1.58084e-120	5.54283e-120
M_LDL_TG ~ MAR09805	Liver	M_LDL_TG	Triglycerides in medium LDL	Lipoprotein particles and their constituents	Nightingale Health	MAR09805	Liver_HMR_9805	Sn-Glycero-3-Phosphocholine Cholinephosphohydrolase	Glycerophospholipid metabolism	Glyceride and phospholipid metabolism	37023	-0.0943761	0.00890822	5.0977e-74	1.75953e-70	Yes	119171	-0.0819261	0.00668571	1.47287e-170	8.19582e-170	-0.0691839	0.00478473	1.65419e-40	8.10212e-38	Yes	-0.0565803	0.00318911	3.04086e-82	7.51282e-82
M_LDL_TG ~ MAR13087	Liver	M_LDL_TG	Triglycerides in medium LDL	Lipoprotein particles and their constituents	Nightingale Health	MAR13087	Liver_MAR13087	Fatty acid pool formation and breakdown	Pool reactions	Miscellaneous	37023	-0.0942871	0.00889427	6.6205e-74	2.27622e-70	Yes	119171	-0.07945	0.00628789	1.68607e-160	8.39639e-160	NA	NA	NA	NA	NA	NA	NA	NA	NA
L_LDL_TG ~ MAR12127	Liver	L_LDL_TG	Triglycerides in large LDL	Lipoprotein particles and their constituents	Nightingale Health	MAR12127	Liver_EX_pail_hse_bc	Exchange of 1-Phosphatidyl-1D-Myo-Inositol	Exchange/demand reactions	Glyceride and phospholipid metabolism	37195	-0.0940795	0.00884998	7.0501e-74	2.40513e-70	Yes	118911	-0.103814	0.0107335	1.56267e-272	2.55801e-271	-0.0929099	0.00863465	4.0542e-72	7.90343e-69	Yes	-0.106265	0.0112496	1.30897e-285	2.12637e-284
L_LDL_TG ~ MAR11583	Liver	L_LDL_TG	Triglycerides in large LDL	Lipoprotein particles and their constituents	Nightingale Health	MAR11583	Liver_PAIL_hs_SECt	Transport of 1-Phosphatidyl-1D-Myo-Inositol	Transport reactions	Glyceride and phospholipid metabolism	37195	-0.0940795	0.00884998	7.0501e-74	2.40513e-70	Yes	118911	-0.103814	0.0107335	1.56267e-272	2.55801e-271	-0.053502	0.00286323	5.32911e-25	1.16632e-22	Yes	-0.0618573	0.00381063	9.96985e-98	2.81716e-97
HDL_FC_pct_C ~ MAR00628	Liver	HDL_FC_pct_C	Free cholesterol to total cholesterol ratio in HDL	Lipoprotein particles and their constituents	Nightingale Health	MAR00628	Liver_EX_lpchol_hse_bc	Exchange of Lysophosphatidylcholine	Exchange/demand reactions	Glyceride and phospholipid metabolism	36364	0.0949491	0.00902025	1.24867e-73	4.22704e-70	Yes	118244	0.111425	0.0123613	4.42668002356493e-312	1.07720285230394e-310	0.0865223	0.00748443	2.31393e-61	2.74654e-58	Yes	0.104711	0.0109133	1.40337e-275	2.03907e-274
HDL_CE_pct_C ~ MAR00628	Liver	HDL_CE_pct_C	Esterified cholesterol to total cholesterol ratio in HDL	Lipoprotein particles and their constituents	Nightingale Health	MAR00628	Liver_EX_lpchol_hse_bc	Exchange of Lysophosphatidylcholine	Exchange/demand reactions	Glyceride and phospholipid metabolism	36364	-0.0949491	0.00902025	1.24867e-73	4.22704e-70	Yes	118244	-0.111425	0.0123613	4.42668002357481e-312	1.07720285230394e-310	-0.0865223	0.00748443	2.31393e-61	2.74654e-58	Yes	-0.104711	0.0109133	1.40337e-275	2.03907e-274
IDL_TG ~ MAR00656	Liver	IDL_TG	Triglycerides in IDL	Lipoprotein particles and their constituents	Nightingale Health	MAR00656	Liver_EX_pe_hse_bc	Exchange of Phosphatidylethanolamine	Exchange/demand reactions	Glyceride and phospholipid metabolism	37205	-0.0938652	0.00881039	1.42045e-73	4.79016e-70	Yes	119000	-0.113499	0.012818	<2.225x10-308	<2.225x10-308	0.0980855	0.00962211	3.27317e-80	1.02774e-76	Yes	0.124653	0.0154611	<2.225x10-308	<2.225x10-308
IDL_TG ~ MAR13086	Liver	IDL_TG	Triglycerides in IDL	Lipoprotein particles and their constituents	Nightingale Health	MAR13086	Liver_CHOLESTle	Hydrolysis of Cholesterol Ester by Cholesterol Esterase	Formation and hydrolysis of cholesterol esters	Steroid metabolism	37205	0.0938053	0.00880011	1.72395e-73	5.79145e-70	Yes	119000	0.115264	0.0132274	<2.225x10-308	<2.225x10-308	0.0921012	0.00848314	6.72093e-71	1.27846e-67	Yes	0.118193	0.013896	<2.225x10-308	<2.225x10-308
LDL_TG ~ MAR00661	Liver	LDL_TG	Triglycerides in LDL	Lipoprotein particles and their constituents	Nightingale Health	MAR00661	Liver_EX_ps_hse_bc	Exchange of Phosphatidylserine (Homo Sapiens)	Exchange/demand reactions	Glyceride and phospholipid metabolism	37001	-0.0940225	0.0088406	1.99558e-73	6.67846e-70	Yes	118821	-0.0971957	0.00940528	9.91727e-239	1.12286e-237	0.0818201	0.00669506	5.40355e-56	5.20235e-53	Yes	0.0826709	0.00680365	4.75099e-173	2.5453e-172
M_HDL_CE_pct_C ~ MAR13086	Liver	M_HDL_CE_pct_C	Esterified cholesterol to total cholesterol ratio in medium HDL	Lipoprotein particles and their constituents	Nightingale Health	MAR13086	Liver_CHOLESTle	Hydrolysis of Cholesterol Ester by Cholesterol Esterase	Formation and hydrolysis of cholesterol esters	Steroid metabolism	37131	-0.0938323	0.00880706	2.10011e-73	6.97525e-70	Yes	118743	-0.113921	0.012954	<2.225x10-308	<2.225x10-308	-0.0957461	0.00917079	2.26136e-76	6.05151e-73	Yes	-0.116055	0.0134334	<2.225x10-308	<2.225x10-308
M_HDL_FC_pct_C ~ MAR13086	Liver	M_HDL_FC_pct_C	Free cholesterol to total cholesterol ratio in medium HDL	Lipoprotein particles and their constituents	Nightingale Health	MAR13086	Liver_CHOLESTle	Hydrolysis of Cholesterol Ester by Cholesterol Esterase	Formation and hydrolysis of cholesterol esters	Steroid metabolism	37131	0.0938323	0.00880706	2.10011e-73	6.97525e-70	Yes	118743	0.113921	0.012954	<2.225x10-308	<2.225x10-308	0.0957461	0.00917079	2.26136e-76	6.05151e-73	Yes	0.116055	0.0134334	<2.225x10-308	<2.225x10-308
HDL_FC_by_CE ~ MAR01669	Liver	HDL_FC_by_CE	Ratio of free cholesterol to cholesteryl esters in HDL	Lipoprotein particles and their constituents	Nightingale Health	MAR01669	Liver_PSt3	Transport of Phosphatidylserine	Transport reactions	Glyceride and phospholipid metabolism	36364	0.0947798	0.00898437	2.41641e-73	7.99564e-70	Yes	118238	0.108334	0.0116832	5.77042e-295	1.17308e-293	0.0686229	0.00470768	3.33837e-39	1.53848e-36	Yes	0.0848622	0.0071677	2.25631e-181	1.29592e-180
LDL_TG ~ MAR00625	Liver	LDL_TG	Triglycerides in LDL	Lipoprotein particles and their constituents	Nightingale Health	MAR00625	Liver_CEPTC	Choline Phosphotransferase	Glycerophospholipid metabolism	Glyceride and phospholipid metabolism	37001	-0.0938969	0.0088197	2.9511e-73	9.69199e-70	Yes	118821	-0.0981567	0.00959422	1.66099e-243	1.93988e-242	-0.042599	0.00181324	2.51861e-16	3.00219e-14	Yes	-0.0524618	0.00274096	9.78542e-71	2.16153e-70
LDL_TG ~ MAR00638	Liver	LDL_TG	Triglycerides in LDL	Lipoprotein particles and their constituents	Nightingale Health	MAR00638	Liver_CHLPCTD	Choline Phosphate Cytididyltransferase	Glycerophospholipid metabolism	Glyceride and phospholipid metabolism	37001	-0.0938969	0.0088197	2.9511e-73	9.69199e-70	Yes	118821	-0.0981567	0.00959422	1.66099e-243	1.93988e-242	-0.042599	0.00181324	2.51861e-16	3.00219e-14	Yes	-0.0524618	0.00274096	9.78542e-71	2.16153e-70
HDL_FC_by_CE ~ MAR00661	Liver	HDL_FC_by_CE	Ratio of free cholesterol to cholesteryl esters in HDL	Lipoprotein particles and their constituents	Nightingale Health	MAR00661	Liver_EX_ps_hse_bc	Exchange of Phosphatidylserine (Homo Sapiens)	Exchange/demand reactions	Glyceride and phospholipid metabolism	36364	-0.094659	0.00896731	3.30752e-73	1.08222e-69	Yes	118238	-0.109006	0.0118235	1.67562e-298	3.55719e-297	0.0836005	0.00699192	1.97788e-57	2.03396e-54	Yes	0.0909726	0.0082384	2.88333e-208	2.19807e-207
HDL_FC_by_CE ~ MAR13098	Liver	HDL_FC_by_CE	Ratio of free cholesterol to cholesteryl esters in HDL	Lipoprotein particles and their constituents	Nightingale Health	MAR13098	Liver_EX_11_cis_retfae_bc	Exchange of Fatty Acid 11-Cis-Retinol	Exchange/demand reactions	Vitamin A metabolism	36364	0.0945858	0.00895269	4.3292e-73	1.41126e-69	Yes	118238	0.110623	0.0121884	1.05253e-307	2.4238e-306	0.097981	0.00959807	3.00434e-78	8.67033e-75	Yes	0.113646	0.0128581	<2.225x10-308	<2.225x10-308
M_HDL_FC_by_CE ~ MAR13086	Liver	M_HDL_FC_by_CE	Ratio of free cholesterol to cholesteryl esters in medium HDL	Lipoprotein particles and their constituents	Nightingale Health	MAR13086	Liver_CHOLESTle	Hydrolysis of Cholesterol Ester by Cholesterol Esterase	Formation and hydrolysis of cholesterol esters	Steroid metabolism	37145	0.0934761	0.00873954	7.02047e-73	2.28013e-69	Yes	118744	0.113793	0.0129225	<2.225x10-308	<2.225x10-308	0.0953232	0.00908851	9.95352e-76	2.48557e-72	Yes	0.116007	0.0134198	<2.225x10-308	<2.225x10-308
HDL_FC_pct_C ~ MAR01669	Liver	HDL_FC_pct_C	Free cholesterol to total cholesterol ratio in HDL	Lipoprotein particles and their constituents	Nightingale Health	MAR01669	Liver_PSt3	Transport of Phosphatidylserine	Transport reactions	Glyceride and phospholipid metabolism	36364	0.0944687	0.00892549	7.14053e-73	2.30214e-69	Yes	118244	0.109382	0.0119128	9.05539e-301	1.95016e-299	0.0681974	0.00464948	9.72599e-39	4.37767e-36	Yes	0.0856041	0.00729478	1.42256e-184	8.53986e-184
HDL_CE_pct_C ~ MAR01669	Liver	HDL_CE_pct_C	Esterified cholesterol to total cholesterol ratio in HDL	Lipoprotein particles and their constituents	Nightingale Health	MAR01669	Liver_PSt3	Transport of Phosphatidylserine	Transport reactions	Glyceride and phospholipid metabolism	36364	-0.0944687	0.00892549	7.14053e-73	2.30214e-69	Yes	118244	-0.109382	0.0119128	9.05539e-301	1.95016e-299	-0.0681974	0.00464948	9.72599e-39	4.37767e-36	Yes	-0.0856041	0.00729478	1.42256e-184	8.53986e-184
HDL_TG ~ MAR13098	Liver	HDL_TG	Triglycerides in HDL	Lipoprotein particles and their constituents	Nightingale Health	MAR13098	Liver_EX_11_cis_retfae_bc	Exchange of Fatty Acid 11-Cis-Retinol	Exchange/demand reactions	Vitamin A metabolism	36362	0.0943833	0.00891445	8.82725e-73	2.83556e-69	Yes	118926	0.097087	0.00938769	1.6339e-238	1.84737e-237	0.0878662	0.0077186	3.14694e-63	4.17275e-60	Yes	0.0966583	0.0092995	2.76913e-236	2.69092e-235
HDL_CE_pct_C ~ MAR00661	Liver	HDL_CE_pct_C	Esterified cholesterol to total cholesterol ratio in HDL	Lipoprotein particles and their constituents	Nightingale Health	MAR00661	Liver_EX_ps_hse_bc	Exchange of Phosphatidylserine (Homo Sapiens)	Exchange/demand reactions	Glyceride and phospholipid metabolism	36364	0.0943526	0.00890936	9.60862e-73	3.06419e-69	Yes	118244	0.109979	0.0120379	6.34545e-304	1.40184e-302	-0.0832194	0.0069283	6.36783e-57	6.34875e-54	Yes	-0.0919504	0.00841799	8.62249e-213	6.77801e-212
HDL_FC_pct_C ~ MAR00661	Liver	HDL_FC_pct_C	Free cholesterol to total cholesterol ratio in HDL	Lipoprotein particles and their constituents	Nightingale Health	MAR00661	Liver_EX_ps_hse_bc	Exchange of Phosphatidylserine (Homo Sapiens)	Exchange/demand reactions	Glyceride and phospholipid metabolism	36364	-0.0943526	0.00890936	9.60862e-73	3.06419e-69	Yes	118244	-0.109979	0.0120379	6.34545e-304	1.40184e-302	0.0832194	0.0069283	6.36783e-57	6.34875e-54	Yes	0.0919504	0.00841799	8.62249e-213	6.77801e-212
M_LDL_TG ~ MAR00625	Liver	M_LDL_TG	Triglycerides in medium LDL	Lipoprotein particles and their constituents	Nightingale Health	MAR00625	Liver_CEPTC	Choline Phosphotransferase	Glycerophospholipid metabolism	Glyceride and phospholipid metabolism	37023	-0.0934371	0.00873367	1.34077e-72	4.24496e-69	Yes	119171	-0.081105	0.00655256	3.42927e-167	1.83917e-166	-0.0426174	0.00181497	2.38895e-16	2.85399e-14	Yes	-0.0434615	0.0018813	3.08929e-49	5.61082e-49
M_LDL_TG ~ MAR00638	Liver	M_LDL_TG	Triglycerides in medium LDL	Lipoprotein particles and their constituents	Nightingale Health	MAR00638	Liver_CHLPCTD	Choline Phosphate Cytididyltransferase	Glycerophospholipid metabolism	Glyceride and phospholipid metabolism	37023	-0.0934371	0.00873367	1.34077e-72	4.24496e-69	Yes	119171	-0.081105	0.00655256	3.42927e-167	1.83917e-166	-0.0426174	0.00181497	2.38895e-16	2.85399e-14	Yes	-0.0434615	0.0018813	3.08929e-49	5.61082e-49
HDL_CE_pct_C ~ MAR13098	Liver	HDL_CE_pct_C	Esterified cholesterol to total cholesterol ratio in HDL	Lipoprotein particles and their constituents	Nightingale Health	MAR13098	Liver_EX_11_cis_retfae_bc	Exchange of Fatty Acid 11-Cis-Retinol	Exchange/demand reactions	Vitamin A metabolism	36364	-0.0942201	0.0088836	1.54336e-72	4.85146e-69	Yes	118244	-0.111792	0.0124501	2.54845980205977e-314	6.37271297741729e-313	-0.0976282	0.00952909	1.06973e-77	3.04979e-74	Yes	-0.114902	0.0131462	<2.225x10-308	<2.225x10-308
HDL_FC_pct_C ~ MAR13098	Liver	HDL_FC_pct_C	Free cholesterol to total cholesterol ratio in HDL	Lipoprotein particles and their constituents	Nightingale Health	MAR13098	Liver_EX_11_cis_retfae_bc	Exchange of Fatty Acid 11-Cis-Retinol	Exchange/demand reactions	Vitamin A metabolism	36364	0.0942201	0.0088836	1.54336e-72	4.85146e-69	Yes	118244	0.111792	0.0124501	2.54845980205977e-314	6.37271297741729e-313	0.0976282	0.00952909	1.06973e-77	3.04979e-74	Yes	0.114902	0.0131462	<2.225x10-308	<2.225x10-308
M_LDL_TG ~ MAR00661	Liver	M_LDL_TG	Triglycerides in medium LDL	Lipoprotein particles and their constituents	Nightingale Health	MAR00661	Liver_EX_ps_hse_bc	Exchange of Phosphatidylserine (Homo Sapiens)	Exchange/demand reactions	Glyceride and phospholipid metabolism	37023	-0.0933728	0.00871991	1.73489e-72	5.43413e-69	Yes	119171	-0.0809175	0.00651991	2.29498e-166	1.21722e-165	0.0809773	0.00655769	6.55565e-55	5.93315e-52	Yes	0.0688955	0.00472528	5.08539e-121	1.7897e-120
HDL_FC_by_CE ~ MAR01499	Liver	HDL_FC_by_CE	Ratio of free cholesterol to cholesteryl esters in HDL	Lipoprotein particles and their constituents	Nightingale Health	MAR01499	Liver_LPCHOLt	Lysophosphatidylcholine Transport	Transport reactions	Glyceride and phospholipid metabolism	36364	0.0941248	0.0088648	2.18112e-72	6.80759e-69	Yes	118238	0.10885	0.0117942	9.16871e-298	1.94139e-296	0.0678271	0.00459875	2.47012e-38	1.09795e-35	Yes	0.0899869	0.00806408	6.91881e-204	5.06532e-203
HDL_FC_by_CE ~ MAR13087	Liver	HDL_FC_by_CE	Ratio of free cholesterol to cholesteryl esters in HDL	Lipoprotein particles and their constituents	Nightingale Health	MAR13087	Liver_MAR13087	Fatty acid pool formation and breakdown	Pool reactions	Miscellaneous	36364	-0.0939091	0.00882273	4.72999e-72	1.47108e-68	Yes	118238	-0.109834	0.0120092	3.48297e-303	7.67384e-302	NA	NA	NA	NA	NA	NA	NA	NA	NA
L_LDL_TG ~ MAR13086	Liver	L_LDL_TG	Triglycerides in large LDL	Lipoprotein particles and their constituents	Nightingale Health	MAR13086	Liver_CHOLESTle	Hydrolysis of Cholesterol Ester by Cholesterol Esterase	Formation and hydrolysis of cholesterol esters	Steroid metabolism	37195	0.0927426	0.00860276	7.38784e-72	2.28962e-68	Yes	118911	0.102751	0.0105168	4.78977e-267	7.36722e-266	0.0918617	0.00844012	1.57561e-70	2.95888e-67	Yes	0.10473	0.0109134	4.29491e-277	6.3131e-276
HDL_CE_pct_C ~ MAR01499	Liver	HDL_CE_pct_C	Esterified cholesterol to total cholesterol ratio in HDL	Lipoprotein particles and their constituents	Nightingale Health	MAR01499	Liver_LPCHOLt	Lysophosphatidylcholine Transport	Transport reactions	Glyceride and phospholipid metabolism	36364	-0.0937111	0.00878705	9.12009e-72	2.8067e-68	Yes	118244	-0.109989	0.0120447	4.27404e-304	9.49372e-303	-0.067572	0.00456421	4.65898e-38	2.05076e-35	Yes	-0.0909036	0.00823094	4.32996e-208	3.29094e-207
HDL_FC_pct_C ~ MAR01499	Liver	HDL_FC_pct_C	Free cholesterol to total cholesterol ratio in HDL	Lipoprotein particles and their constituents	Nightingale Health	MAR01499	Liver_LPCHOLt	Lysophosphatidylcholine Transport	Transport reactions	Glyceride and phospholipid metabolism	36364	0.0937111	0.00878705	9.12009e-72	2.8067e-68	Yes	118244	0.109989	0.0120447	4.27404e-304	9.49372e-303	0.067572	0.00456421	4.65898e-38	2.05076e-35	Yes	0.0909036	0.00823094	4.32996e-208	3.29094e-207
L_LDL_TG ~ MAR00656	Liver	L_LDL_TG	Triglycerides in large LDL	Lipoprotein particles and their constituents	Nightingale Health	MAR00656	Liver_EX_pe_hse_bc	Exchange of Phosphatidylethanolamine	Exchange/demand reactions	Glyceride and phospholipid metabolism	37195	-0.0926742	0.00859063	9.28213e-72	2.84662e-68	Yes	118911	-0.100502	0.0100567	2.12924e-255	2.84084e-254	0.0979306	0.00959195	6.06143e-80	1.89817e-76	Yes	0.110022	0.0120517	6.08602e-306	1.12095e-304
L_HDL_TG ~ MAR00649	Liver	L_HDL_TG	Triglycerides in large HDL	Lipoprotein particles and their constituents	Nightingale Health	MAR00649	Liver_ETHP	Ethanolamine Phosphate Phosphatase	Glycerophospholipid metabolism	Glyceride and phospholipid metabolism	36548	0.0933476	0.00871669	1.48361e-71	4.53411e-68	Yes	119456	0.114174	0.012973	<2.225x10-308	<2.225x10-308	0.0992949	0.00985638	1.03652e-80	3.38078e-77	Yes	0.126834	0.0159958	<2.225x10-308	<2.225x10-308
HDL_CE_pct_C ~ MAR13087	Liver	HDL_CE_pct_C	Esterified cholesterol to total cholesterol ratio in HDL	Lipoprotein particles and their constituents	Nightingale Health	MAR13087	Liver_MAR13087	Fatty acid pool formation and breakdown	Pool reactions	Miscellaneous	36364	0.0935625	0.00875772	1.56437e-71	4.74794e-68	Yes	118244	0.110975	0.012263	<2.225x10-308	<2.225x10-308	NA	NA	NA	NA	NA	NA	NA	NA	NA
HDL_FC_pct_C ~ MAR13087	Liver	HDL_FC_pct_C	Free cholesterol to total cholesterol ratio in HDL	Lipoprotein particles and their constituents	Nightingale Health	MAR13087	Liver_MAR13087	Fatty acid pool formation and breakdown	Pool reactions	Miscellaneous	36364	-0.0935625	0.00875772	1.56437e-71	4.74794e-68	Yes	118244	-0.110975	0.012263	<2.225x10-308	<2.225x10-308	NA	NA	NA	NA	NA	NA	NA	NA	NA
IDL_TG ~ MAR09409	Liver	IDL_TG	Triglycerides in IDL	Lipoprotein particles and their constituents	Nightingale Health	MAR09409	Liver_EX_spc_hse_bc	Exchange of Sphingosylphosphorylcholine (Homo Sapiens)	Exchange/demand reactions	Glyceride and phospholipid metabolism	37205	0.0923629	0.00853075	2.74321e-71	8.24052e-68	Yes	119000	0.118777	0.0140462	<2.225x10-308	<2.225x10-308	0.0971464	0.00943832	1.04271e-78	3.08479e-75	Yes	0.126088	0.015815	<2.225x10-308	<2.225x10-308
IDL_TG ~ MAR08247	Liver	IDL_TG	Triglycerides in IDL	Lipoprotein particles and their constituents	Nightingale Health	MAR08247	Liver_SPC_HSt	Sphingosylphosphorylcholine Transport (Diffusion)	Transport reactions	Glyceride and phospholipid metabolism	37205	0.0923629	0.00853075	2.74321e-71	8.24052e-68	Yes	119000	0.118777	0.0140462	<2.225x10-308	<2.225x10-308	0.0971464	0.00943832	1.04271e-78	3.08479e-75	Yes	0.126088	0.015815	<2.225x10-308	<2.225x10-308
IDL_TG ~ MAR08245	Liver	IDL_TG	Triglycerides in IDL	Lipoprotein particles and their constituents	Nightingale Health	MAR08245	Liver_SPHMDAc	Sphingomyelin Deacylase	Sphingolipid metabolism	Glyceride and phospholipid metabolism	37205	0.0923629	0.00853075	2.74321e-71	8.24052e-68	Yes	119000	0.118777	0.0140462	<2.225x10-308	<2.225x10-308	0.0971464	0.00943832	1.04271e-78	3.08479e-75	Yes	0.126088	0.015815	<2.225x10-308	<2.225x10-308
IDL_TG ~ MAR01601	Liver	IDL_TG	Triglycerides in IDL	Lipoprotein particles and their constituents	Nightingale Health	MAR01601	Liver_PEt	Phosphatidylethanolamine Transport	Transport reactions	Glyceride and phospholipid metabolism	37205	-0.0922251	0.00850528	4.42995e-71	1.32622e-67	Yes	119000	-0.111248	0.012315	8.19258107053943e-313	2.0177015373729e-311	-0.0876577	0.00768474	2.2447e-64	3.20758e-61	Yes	-0.109989	0.0120418	6.9865e-306	1.28368e-304
HDL_TG ~ MAR00625	Liver	HDL_TG	Triglycerides in HDL	Lipoprotein particles and their constituents	Nightingale Health	MAR00625	Liver_CEPTC	Choline Phosphotransferase	Glycerophospholipid metabolism	Glyceride and phospholipid metabolism	36362	-0.0931524	0.00867651	7.03059e-71	2.09056e-67	Yes	118926	-0.0961194	0.00919888	9.76677e-234	1.05038e-232	-0.0468121	0.0021916	4.20038e-19	6.17838e-17	Yes	-0.0543406	0.00294101	7.68386e-76	1.77068e-75
HDL_TG ~ MAR00638	Liver	HDL_TG	Triglycerides in HDL	Lipoprotein particles and their constituents	Nightingale Health	MAR00638	Liver_CHLPCTD	Choline Phosphate Cytididyltransferase	Glycerophospholipid metabolism	Glyceride and phospholipid metabolism	36362	-0.0931524	0.00867651	7.03059e-71	2.09056e-67	Yes	118926	-0.0961194	0.00919888	9.76677e-234	1.05038e-232	-0.0468121	0.0021916	4.20038e-19	6.17838e-17	Yes	-0.0543406	0.00294101	7.68386e-76	1.77068e-75
LDL_TG ~ MAR01669	Liver	LDL_TG	Triglycerides in LDL	Lipoprotein particles and their constituents	Nightingale Health	MAR01669	Liver_PSt3	Transport of Phosphatidylserine	Transport reactions	Glyceride and phospholipid metabolism	37001	0.0922419	0.00850954	9.80306e-71	2.90515e-67	Yes	118821	0.0961983	0.00921641	5.88609e-234	6.35542e-233	0.0760308	0.0057828	1.37912e-48	9.10236e-46	Yes	0.0763875	0.00580831	5.86147e-148	2.57374e-147
IDL_TG ~ MAR00694	Liver	IDL_TG	Triglycerides in IDL	Lipoprotein particles and their constituents	Nightingale Health	MAR00694	Liver_EX_retinol_cis_11e_bc	Exchange of Cis-11-Retinol	Exchange/demand reactions	Vitamin A metabolism	37205	0.0918351	0.00843395	1.69596e-70	4.99239e-67	Yes	119000	0.113423	0.0128033	<2.225x10-308	<2.225x10-308	0.100121	0.0100252	1.64982e-83	7.64803e-80	Yes	0.128156	0.0163411	<2.225x10-308	<2.225x10-308
IDL_TG ~ MAR13095	Liver	IDL_TG	Triglycerides in IDL	Lipoprotein particles and their constituents	Nightingale Health	MAR13095	Liver_RETH2e	Retinyl Ester Hydrolase (11-Cis)	Retinol metabolism	Vitamin A metabolism	37205	0.0918351	0.00843395	1.69596e-70	4.99239e-67	Yes	119000	0.113423	0.0128033	<2.225x10-308	<2.225x10-308	0.100121	0.0100252	1.64982e-83	7.64803e-80	Yes	0.128156	0.0163411	<2.225x10-308	<2.225x10-308
L_HDL_TG ~ MAR13085	Liver	L_HDL_TG	Triglycerides in large HDL	Lipoprotein particles and their constituents	Nightingale Health	MAR13085	Liver_TAGt	Triacylglycerol Transport	Transport reactions	Glyceride and phospholipid metabolism	36548	-0.0926133	0.00858162	1.80261e-70	5.28758e-67	Yes	119456	-0.12351	0.0151807	<2.225x10-308	<2.225x10-308	-0.132978	0.0176991	6.02712e-144	4.73113e-139	Yes	-0.171209	0.0291488	<2.225x10-308	<2.225x10-308
L_HDL_TG ~ MAR11281	Liver	L_HDL_TG	Triglycerides in large HDL	Lipoprotein particles and their constituents	Nightingale Health	MAR11281	Liver_EX_sphmyln_hse_bc	Exchange of Sphingomyelin	Exchange/demand reactions	Glyceride and phospholipid metabolism	36548	0.092545	0.00858145	1.80826e-70	5.28758e-67	Yes	119456	0.116979	0.0136173	<2.225x10-308	<2.225x10-308	0.0937094	0.00878062	4.54852e-72	8.85242e-69	Yes	0.118159	0.0138881	<2.225x10-308	<2.225x10-308
L_HDL_TG ~ MAR09285	Liver	L_HDL_TG	Triglycerides in large HDL	Lipoprotein particles and their constituents	Nightingale Health	MAR09285	Liver_EX_chsterole_bc	Exchange of Cholesterol	Exchange/demand reactions	Steroid metabolism	36548	-0.0925926	0.00857729	1.95274e-70	5.69118e-67	Yes	119456	-0.120718	0.0144992	<2.225x10-308	<2.225x10-308	-0.113022	0.0127629	4.26475e-104	7.7255e-100	Yes	-0.146156	0.0212488	<2.225x10-308	<2.225x10-308
LDL_TG ~ MAR00714	Liver	LDL_TG	Triglycerides in LDL	Lipoprotein particles and their constituents	Nightingale Health	MAR00714	Liver_EX_xolest2_hsbdL_bd	Exchange of Cholesterol Ester (from FullR2)	Exchange/demand reactions	Glyceride and phospholipid metabolism	37001	-0.0920261	0.00847202	1.97877e-70	5.72907e-67	Yes	118821	-0.0929666	0.00860466	1.67941e-218	1.51948e-217	-0.0993615	0.00986714	8.93234e-82	3.85256e-78	Yes	-0.103354	0.0106367	7.10255e-270	9.54996e-269
LDL_TG ~ MAR01827	Liver	LDL_TG	Triglycerides in LDL	Lipoprotein particles and their constituents	Nightingale Health	MAR01827	Liver_XOLEST2tebdL	Cholesterol Ester Transporter	Transport reactions	Glyceride and phospholipid metabolism	37001	-0.0920261	0.00847202	1.97877e-70	5.72907e-67	Yes	118821	-0.0929666	0.00860466	1.67941e-218	1.51948e-217	-0.0993615	0.00986714	8.93234e-82	3.85256e-78	Yes	-0.103354	0.0106367	7.10255e-270	9.54996e-269
HDL_TG ~ MAR00628	Liver	HDL_TG	Triglycerides in HDL	Lipoprotein particles and their constituents	Nightingale Health	MAR00628	Liver_EX_lpchol_hse_bc	Exchange of Lysophosphatidylcholine	Exchange/demand reactions	Glyceride and phospholipid metabolism	36362	0.0927856	0.00861386	2.22597e-70	6.42367e-67	Yes	118926	0.094824	0.00895632	1.33233e-227	1.32615e-226	0.0761281	0.00579406	7.2143e-48	4.64946e-45	Yes	0.0860137	0.00736233	2.54816e-187	1.56954e-186
LDL_TG ~ MAR01827	Liver	LDL_TG	Triglycerides in LDL	Lipoprotein particles and their constituents	Nightingale Health	MAR01827	Liver_XOLEST2te	Cholesterol Ester Transporter	Transport reactions	Glyceride and phospholipid metabolism	37001	-0.0919741	0.0084622	2.37798e-70	6.8399e-67	Yes	118821	-0.0931593	0.00864001	2.14972e-219	1.96684e-218	-0.0993617	0.00986718	8.92609e-82	3.85256e-78	Yes	-0.103354	0.0106368	7.06688e-270	9.53588e-269
M_HDL_FC_by_CE ~ MAR09409	Liver	M_HDL_FC_by_CE	Ratio of free cholesterol to cholesteryl esters in medium HDL	Lipoprotein particles and their constituents	Nightingale Health	MAR09409	Liver_EX_spc_hse_bc	Exchange of Sphingosylphosphorylcholine (Homo Sapiens)	Exchange/demand reactions	Glyceride and phospholipid metabolism	37145	0.0916477	0.00840019	4.12644e-70	1.17539e-66	Yes	118744	0.11982	0.0143241	<2.225x10-308	<2.225x10-308	0.100654	0.0101353	2.81791e-84	1.37676e-80	Yes	0.125281	0.0156515	<2.225x10-308	<2.225x10-308
M_HDL_FC_by_CE ~ MAR08247	Liver	M_HDL_FC_by_CE	Ratio of free cholesterol to cholesteryl esters in medium HDL	Lipoprotein particles and their constituents	Nightingale Health	MAR08247	Liver_SPC_HSt	Sphingosylphosphorylcholine Transport (Diffusion)	Transport reactions	Glyceride and phospholipid metabolism	37145	0.0916477	0.00840019	4.12644e-70	1.17539e-66	Yes	118744	0.11982	0.0143241	<2.225x10-308	<2.225x10-308	0.100654	0.0101353	2.81791e-84	1.37676e-80	Yes	0.125281	0.0156515	<2.225x10-308	<2.225x10-308
M_HDL_FC_by_CE ~ MAR08245	Liver	M_HDL_FC_by_CE	Ratio of free cholesterol to cholesteryl esters in medium HDL	Lipoprotein particles and their constituents	Nightingale Health	MAR08245	Liver_SPHMDAc	Sphingomyelin Deacylase	Sphingolipid metabolism	Glyceride and phospholipid metabolism	37145	0.0916477	0.00840019	4.12644e-70	1.17539e-66	Yes	118744	0.11982	0.0143241	<2.225x10-308	<2.225x10-308	0.100654	0.0101353	2.81791e-84	1.37676e-80	Yes	0.125281	0.0156515	<2.225x10-308	<2.225x10-308
LDL_TG ~ MAR00714	Liver	LDL_TG	Triglycerides in LDL	Lipoprotein particles and their constituents	Nightingale Health	MAR00714	Liver_EX_xolest2_hse_bc	Exchange of Cholesterol Ester (from FullR2)	Exchange/demand reactions	Glyceride and phospholipid metabolism	37001	-0.091798	0.00843021	4.32684e-70	1.22849e-66	Yes	118821	-0.0925455	0.00852726	1.51373e-216	1.35306e-215	-0.100558	0.0101062	1.01399e-83	4.85341e-80	Yes	-0.104439	0.0108619	1.41695e-275	2.05486e-274
HDL_TG ~ MAR13087	Liver	HDL_TG	Triglycerides in HDL	Lipoprotein particles and their constituents	Nightingale Health	MAR13087	Liver_MAR13087	Fatty acid pool formation and breakdown	Pool reactions	Miscellaneous	36362	-0.0924545	0.0085518	6.97196e-70	1.97314e-66	Yes	118926	-0.0937762	0.00875766	1.407e-222	1.31686e-221	NA	NA	NA	NA	NA	NA	NA	NA	NA
HDL_TG ~ MAR01499	Liver	HDL_TG	Triglycerides in HDL	Lipoprotein particles and their constituents	Nightingale Health	MAR01499	Liver_LPCHOLt	Lysophosphatidylcholine Transport	Transport reactions	Glyceride and phospholipid metabolism	36362	0.0924348	0.00854922	7.30998e-70	2.06217e-66	Yes	118926	0.0941781	0.00883537	1.52523e-224	1.46451e-223	0.0657182	0.00431675	4.41303e-36	1.71831e-33	Yes	0.0756928	0.00570646	1.57154e-145	6.74793e-145
M_LDL_TG ~ MAR01669	Liver	M_LDL_TG	Triglycerides in medium LDL	Lipoprotein particles and their constituents	Nightingale Health	MAR01669	Liver_PSt3	Transport of Phosphatidylserine	Transport reactions	Glyceride and phospholipid metabolism	37023	0.0915896	0.00839051	8.28911e-70	2.33092e-66	Yes	119171	0.0798251	0.00634773	5.1788e-162	2.63038e-161	0.0752814	0.0056694	1.07864e-47	6.80996e-45	Yes	0.0637328	0.00404393	8.10326e-104	2.41979e-103
HDL_TG ~ MAR09805	Liver	HDL_TG	Triglycerides in HDL	Lipoprotein particles and their constituents	Nightingale Health	MAR09805	Liver_HMR_9805	Sn-Glycero-3-Phosphocholine Cholinephosphohydrolase	Glycerophospholipid metabolism	Glyceride and phospholipid metabolism	36362	-0.0923738	0.00853318	9.81953e-70	2.75248e-66	Yes	118926	-0.0958485	0.00914745	1.95276e-232	2.07007e-231	-0.0701743	0.0049269	5.97901e-41	2.98814e-38	Yes	-0.0695502	0.0048163	4.36508e-123	1.57201e-122
LDL_TG ~ MAR04024	Liver	LDL_TG	Triglycerides in LDL	Lipoprotein particles and their constituents	Nightingale Health	MAR04024	Liver_CYTK1	Cytidylate Kinase (CMP)	Nucleotide metabolism	Nucleotide metabolism	37001	-0.0914477	0.00836403	1.49312e-69	4.17203e-66	Yes	118821	-0.0909633	0.00824119	2.53586e-209	2.10727e-208	-0.0282154	0.000795207	5.78783e-08	3.49825e-06	No	-0.0310164	0.000958274	7.82631e-26	1.10739e-25
M_HDL_CE_pct_C ~ MAR09409	Liver	M_HDL_CE_pct_C	Esterified cholesterol to total cholesterol ratio in medium HDL	Lipoprotein particles and their constituents	Nightingale Health	MAR09409	Liver_EX_spc_hse_bc	Exchange of Sphingosylphosphorylcholine (Homo Sapiens)	Exchange/demand reactions	Glyceride and phospholipid metabolism	37131	-0.0912685	0.0083312	1.59958e-69	4.38597e-66	Yes	118743	-0.119731	0.0143054	<2.225x10-308	<2.225x10-308	-0.100833	0.0101722	1.51184e-84	7.51112e-81	Yes	-0.125338	0.0156687	<2.225x10-308	<2.225x10-308
M_HDL_CE_pct_C ~ MAR08247	Liver	M_HDL_CE_pct_C	Esterified cholesterol to total cholesterol ratio in medium HDL	Lipoprotein particles and their constituents	Nightingale Health	MAR08247	Liver_SPC_HSt	Sphingosylphosphorylcholine Transport (Diffusion)	Transport reactions	Glyceride and phospholipid metabolism	37131	-0.0912685	0.0083312	1.59958e-69	4.38597e-66	Yes	118743	-0.119731	0.0143054	<2.225x10-308	<2.225x10-308	-0.100833	0.0101722	1.51184e-84	7.51112e-81	Yes	-0.125338	0.0156687	<2.225x10-308	<2.225x10-308
M_HDL_CE_pct_C ~ MAR08245	Liver	M_HDL_CE_pct_C	Esterified cholesterol to total cholesterol ratio in medium HDL	Lipoprotein particles and their constituents	Nightingale Health	MAR08245	Liver_SPHMDAc	Sphingomyelin Deacylase	Sphingolipid metabolism	Glyceride and phospholipid metabolism	37131	-0.0912685	0.0083312	1.59958e-69	4.38597e-66	Yes	118743	-0.119731	0.0143054	<2.225x10-308	<2.225x10-308	-0.100833	0.0101722	1.51184e-84	7.51112e-81	Yes	-0.125338	0.0156687	<2.225x10-308	<2.225x10-308
M_HDL_FC_pct_C ~ MAR09409	Liver	M_HDL_FC_pct_C	Free cholesterol to total cholesterol ratio in medium HDL	Lipoprotein particles and their constituents	Nightingale Health	MAR09409	Liver_EX_spc_hse_bc	Exchange of Sphingosylphosphorylcholine (Homo Sapiens)	Exchange/demand reactions	Glyceride and phospholipid metabolism	37131	0.0912685	0.0083312	1.59958e-69	4.38597e-66	Yes	118743	0.119731	0.0143054	<2.225x10-308	<2.225x10-308	0.100833	0.0101722	1.51184e-84	7.51112e-81	Yes	0.125338	0.0156687	<2.225x10-308	<2.225x10-308
M_HDL_FC_pct_C ~ MAR08247	Liver	M_HDL_FC_pct_C	Free cholesterol to total cholesterol ratio in medium HDL	Lipoprotein particles and their constituents	Nightingale Health	MAR08247	Liver_SPC_HSt	Sphingosylphosphorylcholine Transport (Diffusion)	Transport reactions	Glyceride and phospholipid metabolism	37131	0.0912685	0.0083312	1.59958e-69	4.38597e-66	Yes	118743	0.119731	0.0143054	<2.225x10-308	<2.225x10-308	0.100833	0.0101722	1.51184e-84	7.51112e-81	Yes	0.125338	0.0156687	<2.225x10-308	<2.225x10-308
M_HDL_FC_pct_C ~ MAR08245	Liver	M_HDL_FC_pct_C	Free cholesterol to total cholesterol ratio in medium HDL	Lipoprotein particles and their constituents	Nightingale Health	MAR08245	Liver_SPHMDAc	Sphingomyelin Deacylase	Sphingolipid metabolism	Glyceride and phospholipid metabolism	37131	0.0912685	0.0083312	1.59958e-69	4.38597e-66	Yes	118743	0.119731	0.0143054	<2.225x10-308	<2.225x10-308	0.100833	0.0101722	1.51184e-84	7.51112e-81	Yes	0.125338	0.0156687	<2.225x10-308	<2.225x10-308
L_LDL_TG ~ MAR09409	Liver	L_LDL_TG	Triglycerides in large LDL	Lipoprotein particles and their constituents	Nightingale Health	MAR09409	Liver_EX_spc_hse_bc	Exchange of Sphingosylphosphorylcholine (Homo Sapiens)	Exchange/demand reactions	Glyceride and phospholipid metabolism	37195	0.0911244	0.00830467	2.01442e-69	5.47227e-66	Yes	118911	0.105145	0.0110113	1.43531e-279	2.50549e-278	0.0969039	0.00939204	2.61341e-78	7.56066e-75	Yes	0.111971	0.0124765	1.02027895749983e-316	2.11024910059424e-315
L_LDL_TG ~ MAR08247	Liver	L_LDL_TG	Triglycerides in large LDL	Lipoprotein particles and their constituents	Nightingale Health	MAR08247	Liver_SPC_HSt	Sphingosylphosphorylcholine Transport (Diffusion)	Transport reactions	Glyceride and phospholipid metabolism	37195	0.0911244	0.00830467	2.01442e-69	5.47227e-66	Yes	118911	0.105145	0.0110113	1.43531e-279	2.50549e-278	0.0969039	0.00939204	2.61341e-78	7.56066e-75	Yes	0.111971	0.0124765	1.02027895749983e-316	2.11024910059424e-315
L_LDL_TG ~ MAR08245	Liver	L_LDL_TG	Triglycerides in large LDL	Lipoprotein particles and their constituents	Nightingale Health	MAR08245	Liver_SPHMDAc	Sphingomyelin Deacylase	Sphingolipid metabolism	Glyceride and phospholipid metabolism	37195	0.0911244	0.00830467	2.01442e-69	5.47227e-66	Yes	118911	0.105145	0.0110113	1.43531e-279	2.50549e-278	0.0969039	0.00939204	2.61341e-78	7.56066e-75	Yes	0.111971	0.0124765	1.02027895749983e-316	2.11024910059424e-315
M_LDL_TG ~ MAR00714	Liver	M_LDL_TG	Triglycerides in medium LDL	Lipoprotein particles and their constituents	Nightingale Health	MAR00714	Liver_EX_xolest2_hsbdL_bd	Exchange of Cholesterol Ester (from FullR2)	Exchange/demand reactions	Glyceride and phospholipid metabolism	37023	-0.0912451	0.00832713	2.71627e-69	7.33362e-66	Yes	119171	-0.0770063	0.00590557	7.77521e-151	3.55289e-150	-0.0985599	0.00970865	1.56189e-80	4.97045e-77	Yes	-0.0855941	0.00729587	5.40352e-186	3.27499e-185
M_LDL_TG ~ MAR01827	Liver	M_LDL_TG	Triglycerides in medium LDL	Lipoprotein particles and their constituents	Nightingale Health	MAR01827	Liver_XOLEST2tebdL	Cholesterol Ester Transporter	Transport reactions	Glyceride and phospholipid metabolism	37023	-0.0912451	0.00832713	2.71627e-69	7.33362e-66	Yes	119171	-0.0770063	0.00590557	7.77521e-151	3.55289e-150	-0.0985599	0.00970865	1.56189e-80	4.97045e-77	Yes	-0.0855941	0.00729587	5.40352e-186	3.27499e-185
M_LDL_TG ~ MAR01827	Liver	M_LDL_TG	Triglycerides in medium LDL	Lipoprotein particles and their constituents	Nightingale Health	MAR01827	Liver_XOLEST2te	Cholesterol Ester Transporter	Transport reactions	Glyceride and phospholipid metabolism	37023	-0.0912219	0.0083227	2.95113e-69	7.94336e-66	Yes	119171	-0.0771402	0.00592605	2.36053e-151	1.08718e-150	-0.0985601	0.00970869	1.56077e-80	4.97045e-77	Yes	-0.0855945	0.00729594	5.38402e-186	3.2684e-185
L_LDL_TG ~ MAR01601	Liver	L_LDL_TG	Triglycerides in large LDL	Lipoprotein particles and their constituents	Nightingale Health	MAR01601	Liver_PEt	Phosphatidylethanolamine Transport	Transport reactions	Glyceride and phospholipid metabolism	37195	-0.0909839	0.0082801	3.1981e-69	8.58187e-66	Yes	118911	-0.0984007	0.0096404	7.30088e-245	8.79125e-244	-0.0875079	0.00765876	3.80352e-64	5.35042e-61	Yes	-0.0968663	0.0093444	2.23502e-237	2.18593e-236
HDL_FC_by_CE ~ MAR04024	Liver	HDL_FC_by_CE	Ratio of free cholesterol to cholesteryl esters in HDL	Lipoprotein particles and their constituents	Nightingale Health	MAR04024	Liver_CYTK1	Cytidylate Kinase (CMP)	Nucleotide metabolism	Nucleotide metabolism	36364	-0.0919147	0.00844785	4.6782e-69	1.25155e-65	Yes	118238	-0.10206	0.01037	7.00578e-262	1.00371e-260	-0.0398048	0.00158309	3.19759e-14	3.23485e-12	Yes	-0.0357062	0.00126984	1.5246e-33	2.36792e-33
M_HDL_FC_pct_C ~ MAR00694	Liver	M_HDL_FC_pct_C	Free cholesterol to total cholesterol ratio in medium HDL	Lipoprotein particles and their constituents	Nightingale Health	MAR00694	Liver_EX_retinol_cis_11e_bc	Exchange of Cis-11-Retinol	Exchange/demand reactions	Vitamin A metabolism	37131	0.0909266	0.00826887	5.15662e-69	1.36296e-65	Yes	118743	0.113471	0.012847	<2.225x10-308	<2.225x10-308	0.103551	0.0107272	4.4209e-89	2.79863e-85	Yes	0.126308	0.0159164	<2.225x10-308	<2.225x10-308
M_HDL_FC_pct_C ~ MAR13095	Liver	M_HDL_FC_pct_C	Free cholesterol to total cholesterol ratio in medium HDL	Lipoprotein particles and their constituents	Nightingale Health	MAR13095	Liver_RETH2e	Retinyl Ester Hydrolase (11-Cis)	Retinol metabolism	Vitamin A metabolism	37131	0.0909266	0.00826887	5.15662e-69	1.36296e-65	Yes	118743	0.113471	0.012847	<2.225x10-308	<2.225x10-308	0.103551	0.0107272	4.4209e-89	2.79863e-85	Yes	0.126308	0.0159164	<2.225x10-308	<2.225x10-308
M_HDL_CE_pct_C ~ MAR00694	Liver	M_HDL_CE_pct_C	Esterified cholesterol to total cholesterol ratio in medium HDL	Lipoprotein particles and their constituents	Nightingale Health	MAR00694	Liver_EX_retinol_cis_11e_bc	Exchange of Cis-11-Retinol	Exchange/demand reactions	Vitamin A metabolism	37131	-0.0909266	0.00826887	5.15662e-69	1.36296e-65	Yes	118743	-0.113471	0.012847	<2.225x10-308	<2.225x10-308	-0.103551	0.0107272	4.4209e-89	2.79863e-85	Yes	-0.126308	0.0159164	<2.225x10-308	<2.225x10-308
M_HDL_CE_pct_C ~ MAR13095	Liver	M_HDL_CE_pct_C	Esterified cholesterol to total cholesterol ratio in medium HDL	Lipoprotein particles and their constituents	Nightingale Health	MAR13095	Liver_RETH2e	Retinyl Ester Hydrolase (11-Cis)	Retinol metabolism	Vitamin A metabolism	37131	-0.0909266	0.00826887	5.15662e-69	1.36296e-65	Yes	118743	-0.113471	0.012847	<2.225x10-308	<2.225x10-308	-0.103551	0.0107272	4.4209e-89	2.79863e-85	Yes	-0.126308	0.0159164	<2.225x10-308	<2.225x10-308
M_LDL_TG ~ MAR00714	Liver	M_LDL_TG	Triglycerides in medium LDL	Lipoprotein particles and their constituents	Nightingale Health	MAR00714	Liver_EX_xolest2_hse_bc	Exchange of Cholesterol Ester (from FullR2)	Exchange/demand reactions	Glyceride and phospholipid metabolism	37023	-0.090996	0.00828184	6.34244e-69	1.67137e-65	Yes	119171	-0.0766788	0.00585554	1.42953e-149	6.46699e-149	-0.0997146	0.00993724	2.15162e-82	9.74405e-79	Yes	-0.0864868	0.00744939	7.04959e-190	4.46199e-189
L_HDL_TG ~ MAR09850	Liver	L_HDL_TG	Triglycerides in large HDL	Lipoprotein particles and their constituents	Nightingale Health	MAR09850	Liver_EX_g3pce_bc	Exchange of Glycerophosphocholine	Exchange/demand reactions	Glyceride and phospholipid metabolism	36548	-0.09143	0.0083738	8.40565e-69	2.20189e-65	Yes	119456	-0.114067	0.0129548	<2.225x10-308	<2.225x10-308	-0.105011	0.0110318	3.67231e-90	3.1108e-86	Yes	-0.133209	0.0176428	<2.225x10-308	<2.225x10-308
L_HDL_TG ~ MAR09829	Liver	L_HDL_TG	Triglycerides in large HDL	Lipoprotein particles and their constituents	Nightingale Health	MAR09829	Liver_G3PCtr	Transport of Glycerophosphocholine	Transport reactions	Glyceride and phospholipid metabolism	36548	-0.09143	0.0083738	8.40565e-69	2.20189e-65	Yes	119456	-0.114067	0.0129548	<2.225x10-308	<2.225x10-308	-0.105011	0.0110318	3.67231e-90	3.1108e-86	Yes	-0.133209	0.0176428	<2.225x10-308	<2.225x10-308
M_HDL_FC_by_CE ~ MAR00694	Liver	M_HDL_FC_by_CE	Ratio of free cholesterol to cholesteryl esters in medium HDL	Lipoprotein particles and their constituents	Nightingale Health	MAR00694	Liver_EX_retinol_cis_11e_bc	Exchange of Cis-11-Retinol	Exchange/demand reactions	Vitamin A metabolism	37145	0.0907084	0.00822834	1.04168e-68	2.71258e-65	Yes	118744	0.11334	0.0128151	<2.225x10-308	<2.225x10-308	0.103338	0.0106819	9.62382e-89	5.96404e-85	Yes	0.126272	0.0159043	<2.225x10-308	<2.225x10-308
M_HDL_FC_by_CE ~ MAR13095	Liver	M_HDL_FC_by_CE	Ratio of free cholesterol to cholesteryl esters in medium HDL	Lipoprotein particles and their constituents	Nightingale Health	MAR13095	Liver_RETH2e	Retinyl Ester Hydrolase (11-Cis)	Retinol metabolism	Vitamin A metabolism	37145	0.0907084	0.00822834	1.04168e-68	2.71258e-65	Yes	118744	0.11334	0.0128151	<2.225x10-308	<2.225x10-308	0.103338	0.0106819	9.62382e-89	5.96404e-85	Yes	0.126272	0.0159043	<2.225x10-308	<2.225x10-308
HDL_FC_by_CE ~ MAR00702	Liver	HDL_FC_by_CE	Ratio of free cholesterol to cholesteryl esters in HDL	Lipoprotein particles and their constituents	Nightingale Health	MAR00702	Liver_EX_ttdcae_bc	Exchange of Myristic Acid	Exchange/demand reactions	Fatty acid metabolism	36364	0.0916792	0.00839543	1.22683e-68	3.18528e-65	Yes	118238	0.10147	0.0102544	5.70404e-259	7.89462e-258	0.104487	0.0109154	8.72268e-89	5.4631e-85	Yes	0.118235	0.0139251	<2.225x10-308	<2.225x10-308
HDL_CE_pct_C ~ MAR04024	Liver	HDL_CE_pct_C	Esterified cholesterol to total cholesterol ratio in HDL	Lipoprotein particles and their constituents	Nightingale Health	MAR04024	Liver_CYTK1	Cytidylate Kinase (CMP)	Nucleotide metabolism	Nucleotide metabolism	36364	0.0916199	0.00839375	1.2655e-68	3.26641e-65	Yes	118244	0.102997	0.0105642	8.76072e-267	1.34243e-265	0.0396008	0.00156691	4.31462e-14	4.32256e-12	Yes	0.0365145	0.0013283	5.18228e-35	8.20193e-35
HDL_FC_pct_C ~ MAR04024	Liver	HDL_FC_pct_C	Free cholesterol to total cholesterol ratio in HDL	Lipoprotein particles and their constituents	Nightingale Health	MAR04024	Liver_CYTK1	Cytidylate Kinase (CMP)	Nucleotide metabolism	Nucleotide metabolism	36364	-0.0916199	0.00839375	1.2655e-68	3.26641e-65	Yes	118244	-0.102997	0.0105642	8.76072e-267	1.34243e-265	-0.0396008	0.00156691	4.31462e-14	4.32256e-12	Yes	-0.0365145	0.0013283	5.18228e-35	8.20193e-35
HDL_FC_by_CE ~ MAR09822	Liver	HDL_FC_by_CE	Ratio of free cholesterol to cholesteryl esters in HDL	Lipoprotein particles and their constituents	Nightingale Health	MAR09822	Liver_CHOLPtr	Transport of Choline Phosphate	Transport reactions	Glyceride and phospholipid metabolism	36364	0.0916112	0.00838885	1.3847e-68	3.55325e-65	Yes	118238	0.103468	0.0106606	3.36633e-269	5.30799e-268	0.0885624	0.00784456	3.08096e-64	4.37073e-61	Yes	0.088797	0.00784929	1.7231e-198	1.18905e-197
HDL_FC_by_CE ~ MAR09845	Liver	HDL_FC_by_CE	Ratio of free cholesterol to cholesteryl esters in HDL	Lipoprotein particles and their constituents	Nightingale Health	MAR09845	Liver_EX_cholpe_bc	Exchange of Choline Phosphate	Exchange/demand reactions	Glyceride and phospholipid metabolism	36364	0.0916112	0.00838885	1.3847e-68	3.55325e-65	Yes	118238	0.103468	0.0106606	3.36633e-269	5.30799e-268	0.0885624	0.00784456	3.08096e-64	4.37073e-61	Yes	0.088797	0.00784929	1.7231e-198	1.18905e-197
L_LDL_TG ~ MAR00694	Liver	L_LDL_TG	Triglycerides in large LDL	Lipoprotein particles and their constituents	Nightingale Health	MAR00694	Liver_EX_retinol_cis_11e_bc	Exchange of Cis-11-Retinol	Exchange/demand reactions	Vitamin A metabolism	37195	0.0904938	0.00819061	1.72166e-68	4.3923e-65	Yes	118911	0.101141	0.0101862	1.12494e-258	1.5517e-257	0.0998816	0.0099781	4.2126e-83	1.93003e-79	Yes	0.113516	0.0128261	<2.225x10-308	<2.225x10-308
L_LDL_TG ~ MAR13095	Liver	L_LDL_TG	Triglycerides in large LDL	Lipoprotein particles and their constituents	Nightingale Health	MAR13095	Liver_RETH2e	Retinyl Ester Hydrolase (11-Cis)	Retinol metabolism	Vitamin A metabolism	37195	0.0904938	0.00819061	1.72166e-68	4.3923e-65	Yes	118911	0.101141	0.0101862	1.12494e-258	1.5517e-257	0.0998816	0.0099781	4.2126e-83	1.93003e-79	Yes	0.113516	0.0128261	<2.225x10-308	<2.225x10-308
M_LDL_TG ~ MAR04024	Liver	M_LDL_TG	Triglycerides in medium LDL	Lipoprotein particles and their constituents	Nightingale Health	MAR04024	Liver_CYTK1	Cytidylate Kinase (CMP)	Nucleotide metabolism	Nucleotide metabolism	37023	-0.0906667	0.00822192	1.94766e-68	4.95451e-65	Yes	119171	-0.075507	0.00567932	4.05651e-145	1.7646e-144	-0.0276036	0.000761093	1.10155e-07	6.49882e-06	No	-0.0250036	0.000622854	2.17205e-17	2.76949e-17
HDL_FC_by_CE ~ MAR00617	Liver	HDL_FC_by_CE	Ratio of free cholesterol to cholesteryl esters in HDL	Lipoprotein particles and their constituents	Nightingale Health	MAR00617	Liver_EX_hdceae_bc	Exchange of Hexadecenoate (N-C16:1)	Exchange/demand reactions	Fatty acid metabolism	36364	0.091452	0.00835681	2.49663e-68	6.33269e-65	Yes	118238	0.102296	0.0104179	4.36835e-263	6.40481e-262	0.0758655	0.00574715	1.69809e-47	1.06523e-44	Yes	0.0871585	0.00756433	2.47616e-191	1.58449e-190
LDL_TG ~ MAR09845	Liver	LDL_TG	Triglycerides in LDL	Lipoprotein particles and their constituents	Nightingale Health	MAR09845	Liver_EX_cholpe_bc	Exchange of Choline Phosphate	Exchange/demand reactions	Glyceride and phospholipid metabolism	37001	0.0905134	0.00819979	3.22814e-68	8.14123e-65	Yes	118821	0.0901191	0.00809042	1.62432e-205	1.30458e-204	0.0752301	0.00565718	1.44332e-47	9.06373e-45	Yes	0.0779607	0.00605033	4.66506e-154	2.14157e-153
LDL_TG ~ MAR09822	Liver	LDL_TG	Triglycerides in LDL	Lipoprotein particles and their constituents	Nightingale Health	MAR09822	Liver_CHOLPtr	Transport of Choline Phosphate	Transport reactions	Glyceride and phospholipid metabolism	37001	0.0905134	0.00819979	3.22814e-68	8.14123e-65	Yes	118821	0.0901191	0.00809042	1.62432e-205	1.30458e-204	0.0752301	0.00565718	1.44331e-47	9.06373e-45	Yes	0.0779607	0.00605033	4.66506e-154	2.14157e-153
HDL_CE_pct_C ~ MAR00702	Liver	HDL_CE_pct_C	Esterified cholesterol to total cholesterol ratio in HDL	Lipoprotein particles and their constituents	Nightingale Health	MAR00702	Liver_EX_ttdcae_bc	Exchange of Myristic Acid	Exchange/demand reactions	Fatty acid metabolism	36364	-0.0913838	0.00834141	3.31424e-68	8.31077e-65	Yes	118244	-0.102466	0.010459	3.89156e-264	5.84235e-263	-0.104108	0.0108365	3.73394e-88	2.24315e-84	Yes	-0.119514	0.0142305	<2.225x10-308	<2.225x10-308
HDL_FC_pct_C ~ MAR00702	Liver	HDL_FC_pct_C	Free cholesterol to total cholesterol ratio in HDL	Lipoprotein particles and their constituents	Nightingale Health	MAR00702	Liver_EX_ttdcae_bc	Exchange of Myristic Acid	Exchange/demand reactions	Fatty acid metabolism	36364	0.0913838	0.00834141	3.31424e-68	8.31077e-65	Yes	118244	0.102466	0.010459	3.89156e-264	5.84235e-263	0.104108	0.0108365	3.73394e-88	2.24315e-84	Yes	0.119514	0.0142305	<2.225x10-308	<2.225x10-308
LDL_TG ~ MAR00617	Liver	LDL_TG	Triglycerides in LDL	Lipoprotein particles and their constituents	Nightingale Health	MAR00617	Liver_EX_hdceae_bc	Exchange of Hexadecenoate (N-C16:1)	Exchange/demand reactions	Fatty acid metabolism	37001	0.0904404	0.0081792	4.74537e-68	1.18656e-64	Yes	118821	0.0894522	0.00796711	2.10621e-202	1.64462e-201	0.069634	0.00484583	5.56717e-41	2.78823e-38	Yes	0.0763775	0.005813	4.46381e-148	1.96117e-147
HDL_CE_pct_C ~ MAR09822	Liver	HDL_CE_pct_C	Esterified cholesterol to total cholesterol ratio in HDL	Lipoprotein particles and their constituents	Nightingale Health	MAR09822	Liver_CHOLPtr	Transport of Choline Phosphate	Transport reactions	Glyceride and phospholipid metabolism	36364	-0.0911917	0.00831219	5.67281e-68	1.40253e-64	Yes	118244	-0.104501	0.0108772	1.14416e-274	1.9113e-273	-0.0881314	0.0077684	1.24989e-63	1.71726e-60	Yes	-0.089992	0.00806378	6.87358e-204	5.03708e-203
HDL_FC_pct_C ~ MAR09822	Liver	HDL_FC_pct_C	Free cholesterol to total cholesterol ratio in HDL	Lipoprotein particles and their constituents	Nightingale Health	MAR09822	Liver_CHOLPtr	Transport of Choline Phosphate	Transport reactions	Glyceride and phospholipid metabolism	36364	0.0911917	0.00831219	5.67281e-68	1.40253e-64	Yes	118244	0.104501	0.0108772	1.14416e-274	1.9113e-273	0.0881314	0.0077684	1.24989e-63	1.71726e-60	Yes	0.089992	0.00806378	6.87358e-204	5.03708e-203
HDL_FC_pct_C ~ MAR09845	Liver	HDL_FC_pct_C	Free cholesterol to total cholesterol ratio in HDL	Lipoprotein particles and their constituents	Nightingale Health	MAR09845	Liver_EX_cholpe_bc	Exchange of Choline Phosphate	Exchange/demand reactions	Glyceride and phospholipid metabolism	36364	0.0911917	0.00831219	5.67281e-68	1.40253e-64	Yes	118244	0.104501	0.0108772	1.14416e-274	1.9113e-273	0.0881314	0.0077684	1.24989e-63	1.71726e-60	Yes	0.089992	0.00806378	6.87358e-204	5.03708e-203
HDL_CE_pct_C ~ MAR09845	Liver	HDL_CE_pct_C	Esterified cholesterol to total cholesterol ratio in HDL	Lipoprotein particles and their constituents	Nightingale Health	MAR09845	Liver_EX_cholpe_bc	Exchange of Choline Phosphate	Exchange/demand reactions	Glyceride and phospholipid metabolism	36364	-0.0911917	0.00831219	5.67281e-68	1.40253e-64	Yes	118244	-0.104501	0.0108772	1.14416e-274	1.9113e-273	-0.0881314	0.0077684	1.24989e-63	1.71726e-60	Yes	-0.089992	0.00806378	6.87358e-204	5.03708e-203
HDL_TG ~ MAR04024	Liver	HDL_TG	Triglycerides in HDL	Lipoprotein particles and their constituents	Nightingale Health	MAR04024	Liver_CYTK1	Cytidylate Kinase (CMP)	Nucleotide metabolism	Nucleotide metabolism	36362	-0.0911573	0.00830949	6.01146e-68	1.47911e-64	Yes	118926	-0.0893691	0.00795407	2.88435e-202	2.25007e-201	-0.0306051	0.000935915	5.38431e-09	3.58567e-07	Yes	-0.0325666	0.00105637	2.4592e-28	3.57866e-28
HDL_FC_pct_C ~ MAR00617	Liver	HDL_FC_pct_C	Free cholesterol to total cholesterol ratio in HDL	Lipoprotein particles and their constituents	Nightingale Health	MAR00617	Liver_EX_hdceae_bc	Exchange of Hexadecenoate (N-C16:1)	Exchange/demand reactions	Fatty acid metabolism	36364	0.0911892	0.00830884	6.03299e-68	1.47911e-64	Yes	118244	0.103337	0.0106335	1.57162e-268	2.46857e-267	0.0756043	0.00570764	3.50908e-47	2.18152e-44	Yes	0.087967	0.00770678	6.39524e-195	4.22812e-194
HDL_CE_pct_C ~ MAR00617	Liver	HDL_CE_pct_C	Esterified cholesterol to total cholesterol ratio in HDL	Lipoprotein particles and their constituents	Nightingale Health	MAR00617	Liver_EX_hdceae_bc	Exchange of Hexadecenoate (N-C16:1)	Exchange/demand reactions	Fatty acid metabolism	36364	-0.0911892	0.00830884	6.03299e-68	1.47911e-64	Yes	118244	-0.103337	0.0106335	1.57162e-268	2.46857e-267	-0.0756043	0.00570764	3.50908e-47	2.18152e-44	Yes	-0.087967	0.00770678	6.39524e-195	4.22812e-194
LDL_TG ~ MAR09901	Liver	LDL_TG	Triglycerides in LDL	Lipoprotein particles and their constituents	Nightingale Health	MAR09901	Liver_PSHSABCtc	Phosphatidylserine Transport by ABCa1	Transport reactions	Glyceride and phospholipid metabolism	37001	-0.0901439	0.00812523	1.30287e-67	3.18538e-64	Yes	118821	-0.0923557	0.00849505	9.85012e-216	8.73756e-215	-0.0634906	0.00402778	2.43801e-34	8.45307e-32	Yes	-0.0645639	0.00415235	2.96658e-106	9.08455e-106
M_LDL_TG ~ MAR09845	Liver	M_LDL_TG	Triglycerides in medium LDL	Lipoprotein particles and their constituents	Nightingale Health	MAR09845	Liver_EX_cholpe_bc	Exchange of Choline Phosphate	Exchange/demand reactions	Glyceride and phospholipid metabolism	37023	0.0900626	0.00811716	1.38475e-67	3.36687e-64	Yes	119171	0.0746189	0.00554736	8.76135e-142	3.68727e-141	0.0739946	0.00547197	4.33076e-46	2.56246e-43	Yes	0.0640925	0.00408947	5.74325e-105	1.73282e-104
M_LDL_TG ~ MAR09822	Liver	M_LDL_TG	Triglycerides in medium LDL	Lipoprotein particles and their constituents	Nightingale Health	MAR09822	Liver_CHOLPtr	Transport of Choline Phosphate	Transport reactions	Glyceride and phospholipid metabolism	37023	0.0900626	0.00811716	1.38475e-67	3.36687e-64	Yes	119171	0.0746189	0.00554736	8.76135e-142	3.68727e-141	0.0739946	0.00547197	4.33076e-46	2.56246e-43	Yes	0.0640925	0.00408947	5.74325e-105	1.73282e-104
HDL_TG ~ MAR00661	Liver	HDL_TG	Triglycerides in HDL	Lipoprotein particles and their constituents	Nightingale Health	MAR00661	Liver_EX_ps_hse_bc	Exchange of Phosphatidylserine (Homo Sapiens)	Exchange/demand reactions	Glyceride and phospholipid metabolism	36362	-0.0905861	0.0082127	3.56527e-67	8.64468e-64	Yes	118926	-0.0955929	0.00909776	3.52727e-231	3.71502e-230	0.075598	0.00571753	2.94332e-47	1.83562e-44	Yes	0.0801067	0.00638551	1.16276e-162	5.74176e-162
M_HDL_FC_pct_C ~ MAR00656	Liver	M_HDL_FC_pct_C	Free cholesterol to total cholesterol ratio in medium HDL	Lipoprotein particles and their constituents	Nightingale Health	MAR00656	Liver_EX_pe_hse_bc	Exchange of Phosphatidylethanolamine	Exchange/demand reactions	Glyceride and phospholipid metabolism	37131	-0.0895502	0.00801791	5.74124e-67	1.38445e-63	Yes	118743	-0.113378	0.0128186	<2.225x10-308	<2.225x10-308	0.101977	0.0104029	1.9742e-86	1.13393e-82	Yes	0.126026	0.015846	<2.225x10-308	<2.225x10-308
M_HDL_CE_pct_C ~ MAR00656	Liver	M_HDL_CE_pct_C	Esterified cholesterol to total cholesterol ratio in medium HDL	Lipoprotein particles and their constituents	Nightingale Health	MAR00656	Liver_EX_pe_hse_bc	Exchange of Phosphatidylethanolamine	Exchange/demand reactions	Glyceride and phospholipid metabolism	37131	0.0895502	0.00801791	5.74124e-67	1.38445e-63	Yes	118743	0.113378	0.0128186	<2.225x10-308	<2.225x10-308	-0.101977	0.0104029	1.9742e-86	1.13393e-82	Yes	-0.126026	0.015846	<2.225x10-308	<2.225x10-308
M_HDL_FC_by_CE ~ MAR00656	Liver	M_HDL_FC_by_CE	Ratio of free cholesterol to cholesteryl esters in medium HDL	Lipoprotein particles and their constituents	Nightingale Health	MAR00656	Liver_EX_pe_hse_bc	Exchange of Phosphatidylethanolamine	Exchange/demand reactions	Glyceride and phospholipid metabolism	37145	-0.0894262	0.00799666	8.08676e-67	1.94472e-63	Yes	118744	-0.113455	0.0128339	<2.225x10-308	<2.225x10-308	0.101986	0.0104043	1.78483e-86	1.04038e-82	Yes	0.125979	0.0158313	<2.225x10-308	<2.225x10-308
M_LDL_TG ~ MAR09901	Liver	M_LDL_TG	Triglycerides in medium LDL	Lipoprotein particles and their constituents	Nightingale Health	MAR09901	Liver_PSHSABCtc	Phosphatidylserine Transport by ABCa1	Transport reactions	Glyceride and phospholipid metabolism	37023	-0.0895183	0.0080133	9.67964e-67	2.32144e-63	Yes	119171	-0.07715	0.00592812	2.09336e-151	9.64673e-151	-0.0627022	0.00392825	1.50063e-33	5.08617e-31	Yes	-0.0537411	0.0028768	2.31325e-74	5.27767e-74
IDL_TG ~ MAR13089	Liver	IDL_TG	Triglycerides in IDL	Lipoprotein particles and their constituents	Nightingale Health	MAR13089	Liver_LCAT2e	Lecithin-Cholesterol Acyltransferase	Formation and hydrolysis of cholesterol esters	Steroid metabolism	37205	-0.0892752	0.00796993	1.05018e-66	2.51177e-63	Yes	119000	-0.107171	0.0114295	2.39239e-290	4.59971e-289	-0.0951135	0.00904699	1.6526e-75	3.8864e-72	Yes	-0.119416	0.0141987	<2.225x10-308	<2.225x10-308
HDL_TG ~ MAR09845	Liver	HDL_TG	Triglycerides in HDL	Lipoprotein particles and their constituents	Nightingale Health	MAR09845	Liver_EX_cholpe_bc	Exchange of Choline Phosphate	Exchange/demand reactions	Glyceride and phospholipid metabolism	36362	0.0902845	0.00814799	1.17195e-66	2.78786e-63	Yes	118926	0.0908076	0.00821427	7.66698e-209	6.33244e-208	0.075351	0.00567898	5.97521e-47	3.63972e-44	Yes	0.0780129	0.00605359	2.75477e-154	1.26847e-153
HDL_TG ~ MAR09822	Liver	HDL_TG	Triglycerides in HDL	Lipoprotein particles and their constituents	Nightingale Health	MAR09822	Liver_CHOLPtr	Transport of Choline Phosphate	Transport reactions	Glyceride and phospholipid metabolism	36362	0.0902845	0.00814799	1.17195e-66	2.78786e-63	Yes	118926	0.0908076	0.00821427	7.66698e-209	6.33244e-208	0.075351	0.00567898	5.97521e-47	3.63972e-44	Yes	0.0780129	0.00605359	2.75477e-154	1.26847e-153
LDL_TG_pct ~ MAR13084	Liver	LDL_TG_pct	Triglycerides to total lipids ratio in LDL	Lipoprotein particles and their constituents	Nightingale Health	MAR13084	Liver_EX_tag_hse_bc	Triacylglycerol Exchange	Exchange/demand reactions	Glyceride and phospholipid metabolism	37001	-0.0894601	0.00800448	1.24776e-66	2.96019e-63	Yes	118352	-0.0896683	0.00800998	1.0969e-202	8.62287e-202	-0.097445	0.00949079	1.02947e-78	3.07532e-75	Yes	-0.0982064	0.0096074	6.97838e-243	7.33699e-242
M_LDL_TG ~ MAR00617	Liver	M_LDL_TG	Triglycerides in medium LDL	Lipoprotein particles and their constituents	Nightingale Health	MAR00617	Liver_EX_hdceae_bc	Exchange of Hexadecenoate (N-C16:1)	Exchange/demand reactions	Fatty acid metabolism	37023	0.0893914	0.00798985	1.50164e-66	3.55292e-63	Yes	119171	0.07384	0.00543073	7.74633e-139	3.17008e-138	0.069489	0.00482706	7.4949e-41	3.73464e-38	Yes	0.0638497	0.00406139	2.93636e-104	8.79631e-104
LDL_TG ~ MAR12127	Liver	LDL_TG	Triglycerides in LDL	Lipoprotein particles and their constituents	Nightingale Health	MAR12127	Liver_EX_pail_hse_bc	Exchange of 1-Phosphatidyl-1D-Myo-Inositol	Exchange/demand reactions	Glyceride and phospholipid metabolism	37001	-0.089349	0.00798091	1.93925e-66	4.56379e-63	Yes	118821	-0.090594	0.00817461	1.21672e-207	9.95856e-207	-0.0879736	0.00773367	1.97958e-64	2.83562e-61	Yes	-0.0926307	0.00854871	4.3302e-217	3.563e-216
LDL_TG ~ MAR11583	Liver	LDL_TG	Triglycerides in LDL	Lipoprotein particles and their constituents	Nightingale Health	MAR11583	Liver_PAIL_hs_SECt	Transport of 1-Phosphatidyl-1D-Myo-Inositol	Transport reactions	Glyceride and phospholipid metabolism	37001	-0.089349	0.00798091	1.93925e-66	4.56379e-63	Yes	118821	-0.090594	0.00817461	1.21672e-207	9.95856e-207	-0.0509886	0.00259988	9.78982e-23	1.81102e-20	Yes	-0.054371	0.00294446	7.41354e-76	1.70995e-75
M_LDL_TG_pct ~ MAR13084	Liver	M_LDL_TG_pct	Triglycerides to total lipids ratio in medium LDL	Lipoprotein particles and their constituents	Nightingale Health	MAR13084	Liver_EX_tag_hse_bc	Triacylglycerol Exchange	Exchange/demand reactions	Glyceride and phospholipid metabolism	37023	-0.089081	0.00793695	4.04294e-66	9.4892e-63	Yes	118711	-0.0951982	0.0090211	8.54043e-229	8.64864e-228	-0.097171	0.00943835	2.47578e-78	7.25157e-75	Yes	-0.104188	0.010805	7.30496e-274	1.02595e-272
LDL_TG ~ MAR00702	Liver	LDL_TG	Triglycerides in LDL	Lipoprotein particles and their constituents	Nightingale Health	MAR00702	Liver_EX_ttdcae_bc	Exchange of Myristic Acid	Exchange/demand reactions	Fatty acid metabolism	37001	0.0888964	0.00790474	8.0647e-66	1.88783e-62	Yes	118821	0.0883369	0.00777455	1.52727e-197	1.13597e-196	0.095942	0.00919909	2.4271e-76	6.4803e-73	Yes	0.103074	0.0105841	1.52445e-268	1.9693e-267
L_LDL_TG_pct ~ MAR13084	Liver	L_LDL_TG_pct	Triglycerides to total lipids ratio in large LDL	Lipoprotein particles and their constituents	Nightingale Health	MAR13084	Liver_EX_tag_hse_bc	Triacylglycerol Exchange	Exchange/demand reactions	Glyceride and phospholipid metabolism	37183	-0.0884924	0.00783132	1.55387e-65	3.62774e-62	Yes	118351	-0.0895325	0.00798814	3.90117e-202	3.04038e-201	-0.0962218	0.00925829	3.42739e-77	9.58579e-74	Yes	-0.0977075	0.00951349	1.62414e-240	1.66821e-239
M_LDL_TG ~ MAR12127	Liver	M_LDL_TG	Triglycerides in medium LDL	Lipoprotein particles and their constituents	Nightingale Health	MAR12127	Liver_EX_pail_hse_bc	Exchange of 1-Phosphatidyl-1D-Myo-Inositol	Exchange/demand reactions	Glyceride and phospholipid metabolism	37023	-0.0885944	0.00784771	2.14883e-65	4.9903e-62	Yes	119171	-0.0757991	0.00572239	3.30975e-146	1.45216e-145	-0.0872045	0.00759925	2.2496e-63	2.98627e-60	Yes	-0.077284	0.00595129	5.41799e-152	2.45888e-151
M_LDL_TG ~ MAR11583	Liver	M_LDL_TG	Triglycerides in medium LDL	Lipoprotein particles and their constituents	Nightingale Health	MAR11583	Liver_PAIL_hs_SECt	Transport of 1-Phosphatidyl-1D-Myo-Inositol	Transport reactions	Glyceride and phospholipid metabolism	37023	-0.0885944	0.00784771	2.14883e-65	4.9903e-62	Yes	119171	-0.0757991	0.00572239	3.30975e-146	1.45216e-145	-0.0504762	0.00254783	2.52359e-22	4.56371e-20	Yes	-0.0459869	0.00210665	6.31946e-55	1.21355e-54
VLDL_FC_pct ~ MAR00655	Liver	VLDL_FC_pct	Free cholesterol to total lipids ratio in VLDL	Lipoprotein particles and their constituents	Nightingale Health	MAR00655	Liver_EX_pchol_hse_bc	Exchange of Phosphatidylcholine (Homo Sapiens)	Exchange/demand reactions	Glyceride and phospholipid metabolism	30849	-0.0968119	0.00938277	3.34165e-65	7.74001e-62	Yes	117801	-0.0364109	0.00132863	6.90005e-35	1.02012e-34	0.0984718	0.00973874	1.28401e-67	2.27349e-64	Yes	0.0347185	0.00120701	7.56638e-32	1.15223e-31
HDL_FC_by_CE ~ MAR09901	Liver	HDL_FC_by_CE	Ratio of free cholesterol to cholesteryl esters in HDL	Lipoprotein particles and their constituents	Nightingale Health	MAR09901	Liver_PSHSABCtc	Phosphatidylserine Transport by ABCa1	Transport reactions	Glyceride and phospholipid metabolism	36364	-0.0891376	0.0079481	4.59017e-65	1.06039e-61	Yes	118238	-0.103141	0.0105901	2.00399e-267	3.1058e-266	-0.0733522	0.00538186	1.39481e-44	7.83929e-42	Yes	-0.0700604	0.00488843	3.35344e-124	1.22695e-123
VLDL_FC_pct ~ MAR13084	Liver	VLDL_FC_pct	Free cholesterol to total lipids ratio in VLDL	Lipoprotein particles and their constituents	Nightingale Health	MAR13084	Liver_EX_tag_hse_bc	Triacylglycerol Exchange	Exchange/demand reactions	Glyceride and phospholipid metabolism	30849	-0.0965593	0.00934325	6.19608e-65	1.42763e-61	Yes	117801	-0.035124	0.00123596	1.42988e-32	2.05798e-32	-0.10732	0.0115487	6.56993e-80	2.04112e-76	Yes	-0.0388556	0.0015128	1.72586e-39	2.8507e-39
L_LDL_TG ~ MAR13089	Liver	L_LDL_TG	Triglycerides in large LDL	Lipoprotein particles and their constituents	Nightingale Health	MAR13089	Liver_LCAT2e	Lecithin-Cholesterol Acyltransferase	Formation and hydrolysis of cholesterol esters	Steroid metabolism	37195	-0.0880328	0.00775164	6.6311e-65	1.52388e-61	Yes	118911	-0.0946798	0.00892522	8.95793e-227	8.77705e-226	-0.0952692	0.00907622	9.97772e-76	2.48557e-72	Yes	-0.105759	0.0111419	7.02024e-283	1.10027e-281
VLDL_FC_pct ~ MAR07158	Liver	VLDL_FC_pct	Free cholesterol to total lipids ratio in VLDL	Lipoprotein particles and their constituents	Nightingale Health	MAR07158	Liver_PCHOLHSTDe	Transport of Phosphatidylcholine	Transport reactions	Glyceride and phospholipid metabolism	30849	-0.0965133	0.00932611	8.09867e-65	1.85629e-61	Yes	117801	-0.0365145	0.0013361	4.48757e-35	6.64777e-35	-0.0999449	0.0100242	1.48258e-69	2.74047e-66	Yes	-0.0356242	0.00127137	1.86107e-33	2.88813e-33
HDL_TG ~ MAR00714	Liver	HDL_TG	Triglycerides in HDL	Lipoprotein particles and their constituents	Nightingale Health	MAR00714	Liver_EX_xolest2_hse_bc	Exchange of Cholesterol Ester (from FullR2)	Exchange/demand reactions	Glyceride and phospholipid metabolism	36362	-0.0889653	0.00791434	8.60804e-65	1.96792e-61	Yes	118926	-0.090356	0.00812914	1.08659e-206	8.76151e-206	-0.0954868	0.00911724	2.11491e-74	4.48689e-71	Yes	-0.102094	0.0103782	1.38183e-263	1.729e-262
HDL_TG ~ MAR01827	Liver	HDL_TG	Triglycerides in HDL	Lipoprotein particles and their constituents	Nightingale Health	MAR01827	Liver_XOLEST2tebdL	Cholesterol Ester Transporter	Transport reactions	Glyceride and phospholipid metabolism	36362	-0.0889258	0.00790764	9.73531e-65	2.21413e-61	Yes	118926	-0.0905103	0.00815672	2.18292e-207	1.77596e-206	-0.0940628	0.00884733	3.03516e-72	5.96624e-69	Yes	-0.101101	0.0101767	1.74449e-258	2.07312e-257
HDL_TG ~ MAR00714	Liver	HDL_TG	Triglycerides in HDL	Lipoprotein particles and their constituents	Nightingale Health	MAR00714	Liver_EX_xolest2_hsbdL_bd	Exchange of Cholesterol Ester (from FullR2)	Exchange/demand reactions	Glyceride and phospholipid metabolism	36362	-0.0889258	0.00790764	9.73531e-65	2.21413e-61	Yes	118926	-0.0905103	0.00815672	2.18292e-207	1.77596e-206	-0.0940628	0.00884733	3.03516e-72	5.96624e-69	Yes	-0.101101	0.0101767	1.74449e-258	2.07312e-257
HDL_CE_pct_C ~ MAR09901	Liver	HDL_CE_pct_C	Esterified cholesterol to total cholesterol ratio in HDL	Lipoprotein particles and their constituents	Nightingale Health	MAR09901	Liver_PSHSABCtc	Phosphatidylserine Transport by ABCa1	Transport reactions	Glyceride and phospholipid metabolism	36364	0.0888531	0.00789744	1.16518e-64	2.63638e-61	Yes	118244	0.104039	0.0107776	3.68718e-272	5.98762e-271	0.0731077	0.00534605	2.69306e-44	1.50497e-41	Yes	0.0709392	0.00501297	2.49654e-127	9.26867e-127
HDL_FC_pct_C ~ MAR09901	Liver	HDL_FC_pct_C	Free cholesterol to total cholesterol ratio in HDL	Lipoprotein particles and their constituents	Nightingale Health	MAR09901	Liver_PSHSABCtc	Phosphatidylserine Transport by ABCa1	Transport reactions	Glyceride and phospholipid metabolism	36364	-0.0888531	0.00789744	1.16518e-64	2.63638e-61	Yes	118244	-0.104039	0.0107776	3.68718e-272	5.98762e-271	-0.0731077	0.00534605	2.69306e-44	1.50497e-41	Yes	-0.0709392	0.00501297	2.49654e-127	9.26867e-127
M_LDL_TG ~ MAR00702	Liver	M_LDL_TG	Triglycerides in medium LDL	Lipoprotein particles and their constituents	Nightingale Health	MAR00702	Liver_EX_ttdcae_bc	Exchange of Myristic Acid	Exchange/demand reactions	Fatty acid metabolism	37023	0.0879789	0.00774217	1.54982e-64	3.49767e-61	Yes	119171	0.0728823	0.00529322	2.30707e-135	9.1564e-135	0.0955389	0.0091256	8.68437e-76	2.20853e-72	Yes	0.0855963	0.00729807	4.75328e-186	2.88783e-185
VLDL_FC_pct ~ MAR00476	Liver	VLDL_FC_pct	Free cholesterol to total lipids ratio in VLDL	Lipoprotein particles and their constituents	Nightingale Health	MAR00476	Liver_PCt	Phosphatidylcholine Transporter	Transport reactions	Glyceride and phospholipid metabolism	30849	-0.0962847	0.00928306	1.58661e-64	3.57156e-61	Yes	117801	-0.0360941	0.00130546	2.61771e-34	3.8415e-34	-0.0993965	0.00990698	9.26329e-69	1.68581e-65	Yes	-0.0356147	0.00127078	1.92517e-33	2.98393e-33
M_HDL_CE_pct_C ~ MAR01601	Liver	M_HDL_CE_pct_C	Esterified cholesterol to total cholesterol ratio in medium HDL	Lipoprotein particles and their constituents	Nightingale Health	MAR01601	Liver_PEt	Phosphatidylethanolamine Transport	Transport reactions	Glyceride and phospholipid metabolism	37131	0.0878081	0.00770865	1.9082e-64	4.27362e-61	Yes	118743	0.111332	0.0123596	2.59811477237643e-313	6.43763879161288e-312	0.0908463	0.00825259	7.00128e-69	1.28607e-65	Yes	0.113725	0.0129044	<2.225x10-308	<2.225x10-308
M_HDL_FC_pct_C ~ MAR01601	Liver	M_HDL_FC_pct_C	Free cholesterol to total cholesterol ratio in medium HDL	Lipoprotein particles and their constituents	Nightingale Health	MAR01601	Liver_PEt	Phosphatidylethanolamine Transport	Transport reactions	Glyceride and phospholipid metabolism	37131	-0.0878081	0.00770865	1.9082e-64	4.27362e-61	Yes	118743	-0.111332	0.0123596	2.59811477237643e-313	6.43763879161288e-312	-0.0908463	0.00825259	7.00128e-69	1.28607e-65	Yes	-0.113725	0.0129044	<2.225x10-308	<2.225x10-308
L_HDL_TG ~ MAR00639	Liver	L_HDL_TG	Triglycerides in large HDL	Lipoprotein particles and their constituents	Nightingale Health	MAR00639	Liver_EX_ocdcae_bc	Exchange of Octadecanoate (N-C18:0)	Exchange/demand reactions	Fatty acid metabolism	36548	0.08846	0.00782788	2.02678e-64	4.52766e-61	Yes	119456	0.107407	0.0114761	1.18073e-292	2.31936e-291	0.10687	0.0114202	2.75603e-93	2.70427e-89	Yes	0.136127	0.0184336	<2.225x10-308	<2.225x10-308
M_HDL_CE_pct ~ MAR13084	Liver	M_HDL_CE_pct	Cholesterol esters to total lipids ratio in medium HDL	Lipoprotein particles and their constituents	Nightingale Health	MAR13084	Liver_EX_tag_hse_bc	Triacylglycerol Exchange	Exchange/demand reactions	Glyceride and phospholipid metabolism	37148	0.0877487	0.00770139	2.04736e-64	4.56206e-61	Yes	118509	0.0639758	0.00408547	2.61067e-104	7.90573e-104	0.0924034	0.00854152	2.86259e-71	5.46287e-68	Yes	0.0709829	0.00502991	4.98215e-128	1.85788e-127
IDL_TG ~ MAR00665	Liver	IDL_TG	Triglycerides in IDL	Lipoprotein particles and their constituents	Nightingale Health	MAR00665	Liver_LPS	Triacylglycerol Lipase	Acylglycerides metabolism	Glyceride and phospholipid metabolism	37205	-0.0876884	0.0076894	2.05643e-64	4.57069e-61	Yes	119000	-0.116865	0.0135969	<2.225x10-308	<2.225x10-308	NA	NA	NA	NA	NA	NA	NA	NA	NA
VLDL_FC_pct ~ MAR00614	Liver	VLDL_FC_pct	Free cholesterol to total lipids ratio in VLDL	Lipoprotein particles and their constituents	Nightingale Health	MAR00614	Liver_CEPTE	Ethanolamine Phosphotransferase	Glycerophospholipid metabolism	Glyceride and phospholipid metabolism	30849	-0.0961865	0.00926005	2.27299e-64	5.02663e-61	Yes	117801	-0.0341694	0.00117014	6.3279e-31	8.94021e-31	-0.0882076	0.00775582	3.60682e-54	3.18119e-51	Yes	-0.0376214	0.00141769	4.10114e-37	6.62801e-37
VLDL_FC_pct ~ MAR00651	Liver	VLDL_FC_pct	Free cholesterol to total lipids ratio in VLDL	Lipoprotein particles and their constituents	Nightingale Health	MAR00651	Liver_PETHCT	Phosphoethanolamine Cytidyltransferase	Glycerophospholipid metabolism	Glyceride and phospholipid metabolism	30849	-0.0961865	0.00926005	2.27299e-64	5.02663e-61	Yes	117801	-0.0341694	0.00117014	6.3279e-31	8.94021e-31	-0.0882076	0.00775582	3.60682e-54	3.18119e-51	Yes	-0.0376214	0.00141769	4.10114e-37	6.62801e-37
M_HDL_FC_by_CE ~ MAR01601	Liver	M_HDL_FC_by_CE	Ratio of free cholesterol to cholesteryl esters in medium HDL	Lipoprotein particles and their constituents	Nightingale Health	MAR01601	Liver_PEt	Phosphatidylethanolamine Transport	Transport reactions	Glyceride and phospholipid metabolism	37145	-0.0876688	0.00768539	2.79748e-64	6.17103e-61	Yes	118744	-0.111422	0.0123778	8.95019787180684e-314	2.23125422174185e-312	-0.0910919	0.00829828	2.79973e-69	5.15897e-66	Yes	-0.113711	0.0128989	<2.225x10-308	<2.225x10-308
HDL_TG ~ MAR01827	Liver	HDL_TG	Triglycerides in HDL	Lipoprotein particles and their constituents	Nightingale Health	MAR01827	Liver_XOLEST2te	Cholesterol Ester Transporter	Transport reactions	Glyceride and phospholipid metabolism	36362	-0.0885567	0.00784242	3.22975e-64	7.10677e-61	Yes	118926	-0.0903733	0.00813185	9.27986e-207	7.49004e-206	-0.094063	0.00884736	3.03326e-72	5.96624e-69	Yes	-0.101102	0.0101768	1.73547e-258	2.0689e-257
L_HDL_TG ~ MAR09849	Liver	L_HDL_TG	Triglycerides in large HDL	Lipoprotein particles and their constituents	Nightingale Health	MAR09849	Liver_EX_ethampe_bc	Exchange of Ethanolamine Phosphate	Exchange/demand reactions	Glyceride and phospholipid metabolism	36548	-0.088249	0.00779686	3.59532e-64	7.87181e-61	Yes	119456	-0.110285	0.0121018	<2.225x10-308	<2.225x10-308	0.0893667	0.00798287	1.15564e-65	1.7312e-62	Yes	0.119337	0.0141734	<2.225x10-308	<2.225x10-308
L_HDL_TG ~ MAR09827	Liver	L_HDL_TG	Triglycerides in large HDL	Lipoprotein particles and their constituents	Nightingale Health	MAR09827	Liver_ETHAMPtr	Transport of Ethanolamine Phosphate	Transport reactions	Glyceride and phospholipid metabolism	36548	-0.088249	0.00779686	3.59532e-64	7.87181e-61	Yes	119456	-0.110285	0.0121018	<2.225x10-308	<2.225x10-308	0.0893667	0.00798287	1.15564e-65	1.7312e-62	Yes	0.119337	0.0141734	<2.225x10-308	<2.225x10-308
HDL_TG ~ MAR01669	Liver	HDL_TG	Triglycerides in HDL	Lipoprotein particles and their constituents	Nightingale Health	MAR01669	Liver_PSt3	Transport of Phosphatidylserine	Transport reactions	Glyceride and phospholipid metabolism	36362	0.0885135	0.00783598	3.63589e-64	7.94088e-61	Yes	118926	0.0940375	0.00880801	7.50172e-224	7.13583e-223	0.0693495	0.00480761	5.3497e-40	2.56581e-37	Yes	0.074274	0.00548909	4.76392e-140	1.95994e-139
HDL_FC_by_CE ~ MAR12127	Liver	HDL_FC_by_CE	Ratio of free cholesterol to cholesteryl esters in HDL	Lipoprotein particles and their constituents	Nightingale Health	MAR12127	Liver_EX_pail_hse_bc	Exchange of 1-Phosphatidyl-1D-Myo-Inositol	Exchange/demand reactions	Glyceride and phospholipid metabolism	36364	-0.0884975	0.00783092	3.95951e-64	8.60497e-61	Yes	118238	-0.100658	0.0100856	1.01333e-254	1.33452e-253	-0.088383	0.0078132	5.48401e-64	7.6598e-61	Yes	-0.104212	0.010818	3.64098e-273	5.06659e-272
HDL_FC_by_CE ~ MAR11583	Liver	HDL_FC_by_CE	Ratio of free cholesterol to cholesteryl esters in HDL	Lipoprotein particles and their constituents	Nightingale Health	MAR11583	Liver_PAIL_hs_SECt	Transport of 1-Phosphatidyl-1D-Myo-Inositol	Transport reactions	Glyceride and phospholipid metabolism	36364	-0.0884975	0.00783092	3.95951e-64	8.60497e-61	Yes	118238	-0.100658	0.0100856	1.01333e-254	1.33452e-253	-0.0505234	0.00255392	5.27388e-22	9.3917e-20	Yes	-0.0593497	0.00350717	1.34942e-89	3.53219e-89
LDL_TG ~ MAR00656	Liver	LDL_TG	Triglycerides in LDL	Lipoprotein particles and their constituents	Nightingale Health	MAR00656	Liver_EX_pe_hse_bc	Exchange of Phosphatidylethanolamine	Exchange/demand reactions	Glyceride and phospholipid metabolism	37001	-0.0876369	0.00768493	4.92635e-64	1.06798e-60	Yes	118821	-0.0875145	0.00762576	8.69226e-194	6.28185e-193	0.0922668	0.00850756	1.01726e-70	1.92879e-67	Yes	0.0953524	0.00905225	8.24015e-230	7.57014e-229
VLDL_FC_pct ~ MAR09805	Liver	VLDL_FC_pct	Free cholesterol to total lipids ratio in VLDL	Lipoprotein particles and their constituents	Nightingale Health	MAR09805	Liver_HMR_9805	Sn-Glycero-3-Phosphocholine Cholinephosphohydrolase	Glycerophospholipid metabolism	Glyceride and phospholipid metabolism	30849	-0.095654	0.00919257	6.52198e-64	1.41042e-60	Yes	117801	-0.0344189	0.00118648	2.46894e-31	3.51192e-31	-0.0760868	0.00577843	9.0337e-41	4.48622e-38	Yes	-0.0306318	0.000939951	3.64848e-25	5.12888e-25
HDL_CE_pct_C ~ MAR12127	Liver	HDL_CE_pct_C	Esterified cholesterol to total cholesterol ratio in HDL	Lipoprotein particles and their constituents	Nightingale Health	MAR12127	Liver_EX_pail_hse_bc	Exchange of 1-Phosphatidyl-1D-Myo-Inositol	Exchange/demand reactions	Glyceride and phospholipid metabolism	36364	0.0883027	0.00779647	7.4594e-64	1.59744e-60	Yes	118244	0.101687	0.0102951	5.23307e-260	7.30479e-259	0.0881215	0.00776703	1.28183e-63	1.75705e-60	Yes	0.105565	0.0111029	2.33781e-280	3.53944e-279
HDL_CE_pct_C ~ MAR11583	Liver	HDL_CE_pct_C	Esterified cholesterol to total cholesterol ratio in HDL	Lipoprotein particles and their constituents	Nightingale Health	MAR11583	Liver_PAIL_hs_SECt	Transport of 1-Phosphatidyl-1D-Myo-Inositol	Transport reactions	Glyceride and phospholipid metabolism	36364	0.0883027	0.00779647	7.4594e-64	1.59744e-60	Yes	118244	0.101687	0.0102951	5.23307e-260	7.30479e-259	0.050484	0.00254994	5.67565e-22	1.00797e-19	Yes	0.0603226	0.00362378	1.60268e-92	4.29614e-92
HDL_FC_pct_C ~ MAR12127	Liver	HDL_FC_pct_C	Free cholesterol to total cholesterol ratio in HDL	Lipoprotein particles and their constituents	Nightingale Health	MAR12127	Liver_EX_pail_hse_bc	Exchange of 1-Phosphatidyl-1D-Myo-Inositol	Exchange/demand reactions	Glyceride and phospholipid metabolism	36364	-0.0883027	0.00779647	7.4594e-64	1.59744e-60	Yes	118244	-0.101687	0.0102951	5.23307e-260	7.30479e-259	-0.0881215	0.00776703	1.28183e-63	1.75705e-60	Yes	-0.105565	0.0111029	2.33781e-280	3.53944e-279
HDL_FC_pct_C ~ MAR11583	Liver	HDL_FC_pct_C	Free cholesterol to total cholesterol ratio in HDL	Lipoprotein particles and their constituents	Nightingale Health	MAR11583	Liver_PAIL_hs_SECt	Transport of 1-Phosphatidyl-1D-Myo-Inositol	Transport reactions	Glyceride and phospholipid metabolism	36364	-0.0883027	0.00779647	7.4594e-64	1.59744e-60	Yes	118244	-0.101687	0.0102951	5.23307e-260	7.30479e-259	-0.050484	0.00254994	5.67565e-22	1.00797e-19	Yes	-0.0603226	0.00362378	1.60268e-92	4.29614e-92
HDL_FC_by_CE ~ MAR13086	Liver	HDL_FC_by_CE	Ratio of free cholesterol to cholesteryl esters in HDL	Lipoprotein particles and their constituents	Nightingale Health	MAR13086	Liver_CHOLESTle	Hydrolysis of Cholesterol Ester by Cholesterol Esterase	Formation and hydrolysis of cholesterol esters	Steroid metabolism	36364	0.088173	0.00778781	8.74699e-64	1.86864e-60	Yes	118238	0.101686	0.0102999	4.06454e-260	5.72264e-259	0.089756	0.00805304	6.66376e-66	1.00465e-62	Yes	0.104255	0.0108171	3.84391e-273	5.33916e-272
IDL_TG ~ MAR13091	Liver	IDL_TG	Triglycerides in IDL	Lipoprotein particles and their constituents	Nightingale Health	MAR13091	Liver_EX_lys1P	Exchange of 1-acyl-PE	Exchange/demand reactions	Glyceride and phospholipid metabolism	37205	-0.0872063	0.00760485	1.00872e-63	2.14974e-60	Yes	119000	-0.10455	0.0108775	2.35393e-276	4.0229e-275	NA	NA	NA	NA	NA	NA	NA	NA	NA
LDL_TG ~ MAR13086	Liver	LDL_TG	Triglycerides in LDL	Lipoprotein particles and their constituents	Nightingale Health	MAR13086	Liver_CHOLESTle	Hydrolysis of Cholesterol Ester by Cholesterol Esterase	Formation and hydrolysis of cholesterol esters	Steroid metabolism	37001	0.0873772	0.00763012	1.37369e-63	2.92046e-60	Yes	118821	0.089163	0.00791964	3.32578e-201	2.56255e-200	0.0861407	0.00741865	7.17435e-62	8.69086e-59	Yes	0.0908987	0.00822222	7.60667e-209	5.85783e-208
M_HDL_CE_pct_C ~ MAR00665	Liver	M_HDL_CE_pct_C	Esterified cholesterol to total cholesterol ratio in medium HDL	Lipoprotein particles and their constituents	Nightingale Health	MAR00665	Liver_LPS	Triacylglycerol Lipase	Acylglycerides metabolism	Glyceride and phospholipid metabolism	37131	0.0870841	0.00758735	1.86035e-63	3.93609e-60	Yes	118743	0.114885	0.0131668	<2.225x10-308	<2.225x10-308	NA	NA	NA	NA	NA	NA	NA	NA	NA
M_HDL_FC_pct_C ~ MAR00665	Liver	M_HDL_FC_pct_C	Free cholesterol to total cholesterol ratio in medium HDL	Lipoprotein particles and their constituents	Nightingale Health	MAR00665	Liver_LPS	Triacylglycerol Lipase	Acylglycerides metabolism	Glyceride and phospholipid metabolism	37131	-0.0870841	0.00758735	1.86035e-63	3.93609e-60	Yes	118743	-0.114885	0.0131668	<2.225x10-308	<2.225x10-308	NA	NA	NA	NA	NA	NA	NA	NA	NA
HDL_FC_pct_C ~ MAR13086	Liver	HDL_FC_pct_C	Free cholesterol to total cholesterol ratio in HDL	Lipoprotein particles and their constituents	Nightingale Health	MAR13086	Liver_CHOLESTle	Hydrolysis of Cholesterol Ester by Cholesterol Esterase	Formation and hydrolysis of cholesterol esters	Steroid metabolism	36364	0.0879101	0.00774144	2.05173e-63	4.32023e-60	Yes	118244	0.102739	0.0105166	1.37782e-265	2.09944e-264	0.0894543	0.00799899	1.80044e-65	2.68688e-62	Yes	0.105298	0.0110363	1.11185e-278	1.65357e-277
HDL_CE_pct_C ~ MAR13086	Liver	HDL_CE_pct_C	Esterified cholesterol to total cholesterol ratio in HDL	Lipoprotein particles and their constituents	Nightingale Health	MAR13086	Liver_CHOLESTle	Hydrolysis of Cholesterol Ester by Cholesterol Esterase	Formation and hydrolysis of cholesterol esters	Steroid metabolism	36364	-0.0879101	0.00774144	2.05173e-63	4.32023e-60	Yes	118244	-0.102739	0.0105166	1.37782e-265	2.09944e-264	-0.0894543	0.00799899	1.80044e-65	2.68688e-62	Yes	-0.105298	0.0110363	1.11185e-278	1.65357e-277
HDL_FC_by_CE ~ MAR00714	Liver	HDL_FC_by_CE	Ratio of free cholesterol to cholesteryl esters in HDL	Lipoprotein particles and their constituents	Nightingale Health	MAR00714	Liver_EX_xolest2_hsbdL_bd	Exchange of Cholesterol Ester (from FullR2)	Exchange/demand reactions	Glyceride and phospholipid metabolism	36364	-0.0878398	0.00771559	3.30067e-63	6.91698e-60	Yes	118238	-0.106895	0.0113706	4.37255e-287	8.04628e-286	-0.101699	0.0103422	3.36339e-84	1.61643e-80	Yes	-0.118398	0.0139607	<2.225x10-308	<2.225x10-308
HDL_FC_by_CE ~ MAR01827	Liver	HDL_FC_by_CE	Ratio of free cholesterol to cholesteryl esters in HDL	Lipoprotein particles and their constituents	Nightingale Health	MAR01827	Liver_XOLEST2tebdL	Cholesterol Ester Transporter	Transport reactions	Glyceride and phospholipid metabolism	36364	-0.0878398	0.00771559	3.30067e-63	6.91698e-60	Yes	118238	-0.106895	0.0113706	4.37255e-287	8.04628e-286	-0.101699	0.0103422	3.36339e-84	1.61643e-80	Yes	-0.118398	0.0139607	<2.225x10-308	<2.225x10-308
M_HDL_FC_by_CE ~ MAR00665	Liver	M_HDL_FC_by_CE	Ratio of free cholesterol to cholesteryl esters in medium HDL	Lipoprotein particles and their constituents	Nightingale Health	MAR00665	Liver_LPS	Triacylglycerol Lipase	Acylglycerides metabolism	Glyceride and phospholipid metabolism	37145	-0.086894	0.00755345	3.33287e-63	6.96788e-60	Yes	118744	-0.114858	0.0131582	<2.225x10-308	<2.225x10-308	NA	NA	NA	NA	NA	NA	NA	NA	NA
HDL_FC_by_CE ~ MAR01827	Liver	HDL_FC_by_CE	Ratio of free cholesterol to cholesteryl esters in HDL	Lipoprotein particles and their constituents	Nightingale Health	MAR01827	Liver_XOLEST2te	Cholesterol Ester Transporter	Transport reactions	Glyceride and phospholipid metabolism	36364	-0.0878294	0.00771404	3.39572e-63	7.08245e-60	Yes	118238	-0.10693	0.0113775	2.92905e-287	5.41442e-286	-0.101699	0.0103422	3.36248e-84	1.61643e-80	Yes	-0.118399	0.0139608	<2.225x10-308	<2.225x10-308
M_LDL_TG ~ MAR00656	Liver	M_LDL_TG	Triglycerides in medium LDL	Lipoprotein particles and their constituents	Nightingale Health	MAR00656	Liver_EX_pe_hse_bc	Exchange of Phosphatidylethanolamine	Exchange/demand reactions	Glyceride and phospholipid metabolism	37023	-0.086893	0.0075534	5.30575e-63	1.104e-59	Yes	119171	-0.0725866	0.00524689	3.41437e-134	1.34463e-133	0.0914319	0.00835377	1.64936e-69	3.04397e-66	Yes	0.078673	0.00616174	2.59678e-157	1.23014e-156
L_LDL_TG ~ MAR00665	Liver	L_LDL_TG	Triglycerides in large LDL	Lipoprotein particles and their constituents	Nightingale Health	MAR00665	Liver_LPS	Triacylglycerol Lipase	Acylglycerides metabolism	Glyceride and phospholipid metabolism	37195	-0.0866258	0.00750518	6.82892e-63	1.41759e-59	Yes	118911	-0.103587	0.0106845	2.70983e-271	4.34853e-270	NA	NA	NA	NA	NA	NA	NA	NA	NA
HDL_FC_by_CE ~ MAR00714	Liver	HDL_FC_by_CE	Ratio of free cholesterol to cholesteryl esters in HDL	Lipoprotein particles and their constituents	Nightingale Health	MAR00714	Liver_EX_xolest2_hse_bc	Exchange of Cholesterol Ester (from FullR2)	Exchange/demand reactions	Glyceride and phospholipid metabolism	36364	-0.0875879	0.00767108	7.48104e-63	1.5493e-59	Yes	118238	-0.106553	0.0112983	2.89426e-285	5.30203e-284	-0.102503	0.0105065	1.6325e-85	8.61974e-82	Yes	-0.119588	0.0142432	<2.225x10-308	<2.225x10-308
HDL_FC_pct_C ~ MAR01827	Liver	HDL_FC_pct_C	Free cholesterol to total cholesterol ratio in HDL	Lipoprotein particles and their constituents	Nightingale Health	MAR01827	Liver_XOLEST2te	Cholesterol Ester Transporter	Transport reactions	Glyceride and phospholipid metabolism	36364	-0.0874669	0.0076505	1.09227e-62	2.25147e-59	Yes	118244	-0.108174	0.0116467	4.63784e-294	9.33523e-293	-0.101308	0.0102627	1.45425e-83	6.79669e-80	Yes	-0.119757	0.0142857	<2.225x10-308	<2.225x10-308
HDL_CE_pct_C ~ MAR01827	Liver	HDL_CE_pct_C	Esterified cholesterol to total cholesterol ratio in HDL	Lipoprotein particles and their constituents	Nightingale Health	MAR01827	Liver_XOLEST2te	Cholesterol Ester Transporter	Transport reactions	Glyceride and phospholipid metabolism	36364	0.0874669	0.0076505	1.09227e-62	2.25147e-59	Yes	118244	0.108174	0.0116467	4.63784e-294	9.33523e-293	0.101308	0.0102627	1.45425e-83	6.79669e-80	Yes	0.119757	0.0142857	<2.225x10-308	<2.225x10-308
HDL_FC_pct_C ~ MAR00714	Liver	HDL_FC_pct_C	Free cholesterol to total cholesterol ratio in HDL	Lipoprotein particles and their constituents	Nightingale Health	MAR00714	Liver_EX_xolest2_hsbdL_bd	Exchange of Cholesterol Ester (from FullR2)	Exchange/demand reactions	Glyceride and phospholipid metabolism	36364	-0.0874629	0.00764953	1.11197e-62	2.27079e-59	Yes	118244	-0.108145	0.0116409	6.49287e-294	1.29097e-292	-0.101308	0.0102627	1.45462e-83	6.79669e-80	Yes	-0.119757	0.0142856	<2.225x10-308	<2.225x10-308
HDL_CE_pct_C ~ MAR00714	Liver	HDL_CE_pct_C	Esterified cholesterol to total cholesterol ratio in HDL	Lipoprotein particles and their constituents	Nightingale Health	MAR00714	Liver_EX_xolest2_hsbdL_bd	Exchange of Cholesterol Ester (from FullR2)	Exchange/demand reactions	Glyceride and phospholipid metabolism	36364	0.0874629	0.00764953	1.11197e-62	2.27079e-59	Yes	118244	0.108145	0.0116409	6.49287e-294	1.29097e-292	0.101308	0.0102627	1.45462e-83	6.79669e-80	Yes	0.119757	0.0142856	<2.225x10-308	<2.225x10-308
HDL_CE_pct_C ~ MAR01827	Liver	HDL_CE_pct_C	Esterified cholesterol to total cholesterol ratio in HDL	Lipoprotein particles and their constituents	Nightingale Health	MAR01827	Liver_XOLEST2tebdL	Cholesterol Ester Transporter	Transport reactions	Glyceride and phospholipid metabolism	36364	0.0874629	0.00764953	1.11197e-62	2.27079e-59	Yes	118244	0.108145	0.0116409	6.49287e-294	1.29097e-292	0.101308	0.0102627	1.45462e-83	6.79669e-80	Yes	0.119757	0.0142856	<2.225x10-308	<2.225x10-308
HDL_FC_pct_C ~ MAR01827	Liver	HDL_FC_pct_C	Free cholesterol to total cholesterol ratio in HDL	Lipoprotein particles and their constituents	Nightingale Health	MAR01827	Liver_XOLEST2tebdL	Cholesterol Ester Transporter	Transport reactions	Glyceride and phospholipid metabolism	36364	-0.0874629	0.00764953	1.11197e-62	2.27079e-59	Yes	118244	-0.108145	0.0116409	6.49287e-294	1.29097e-292	-0.101308	0.0102627	1.45462e-83	6.79669e-80	Yes	-0.119757	0.0142856	<2.225x10-308	<2.225x10-308
LDL_TG_pct ~ MAR00625	Liver	LDL_TG_pct	Triglycerides to total lipids ratio in LDL	Lipoprotein particles and their constituents	Nightingale Health	MAR00625	Liver_CEPTC	Choline Phosphotransferase	Glycerophospholipid metabolism	Glyceride and phospholipid metabolism	37001	-0.0865938	0.00750123	1.53089e-62	3.11185e-59	Yes	118352	-0.0827751	0.00682427	6.89889e-173	3.92736e-172	-0.0453521	0.00205547	2.65905e-18	3.70875e-16	Yes	-0.0447049	0.00199167	1.1126e-51	2.06583e-51
LDL_TG_pct ~ MAR00638	Liver	LDL_TG_pct	Triglycerides to total lipids ratio in LDL	Lipoprotein particles and their constituents	Nightingale Health	MAR00638	Liver_CHLPCTD	Choline Phosphate Cytididyltransferase	Glycerophospholipid metabolism	Glyceride and phospholipid metabolism	37001	-0.0865938	0.00750123	1.53089e-62	3.11185e-59	Yes	118352	-0.0827751	0.00682427	6.89889e-173	3.92736e-172	-0.0453521	0.00205547	2.65905e-18	3.70875e-16	Yes	-0.0447049	0.00199167	1.1126e-51	2.06583e-51
HDL_TG ~ MAR00656	Liver	HDL_TG	Triglycerides in HDL	Lipoprotein particles and their constituents	Nightingale Health	MAR00656	Liver_EX_pe_hse_bc	Exchange of Phosphatidylethanolamine	Exchange/demand reactions	Glyceride and phospholipid metabolism	36362	-0.087333	0.00762442	1.77795e-62	3.60574e-59	Yes	118926	-0.0866467	0.00747552	3.54023e-190	2.473e-189	0.0895232	0.00801166	1.43785e-65	2.15122e-62	Yes	0.0949284	0.00896863	6.47762e-228	5.87956e-227
M_HDL_FC_by_CE ~ MAR06646	Liver	M_HDL_FC_by_CE	Ratio of free cholesterol to cholesteryl esters in medium HDL	Lipoprotein particles and their constituents	Nightingale Health	MAR06646	Liver_RADH	Retinal Dehydrogenase	Retinol metabolism	Vitamin A metabolism	37145	-0.0863757	0.007461	1.89109e-62	3.82636e-59	Yes	118744	-0.10009	0.00999581	1.66463e-253	2.16774e-252	0.0443826	0.00197033	1.13927e-17	1.49915e-15	Yes	0.0606252	0.00366959	4.78418e-94	1.30462e-93
M_LDL_TG_pct ~ MAR00625	Liver	M_LDL_TG_pct	Triglycerides to total lipids ratio in medium LDL	Lipoprotein particles and their constituents	Nightingale Health	MAR00625	Liver_CEPTC	Choline Phosphotransferase	Glycerophospholipid metabolism	Glyceride and phospholipid metabolism	37023	-0.086448	0.00747611	2.25445e-62	4.5407e-59	Yes	118711	-0.0885611	0.00780587	3.88424e-198	2.90765e-197	-0.0462603	0.0021388	5.43313e-19	7.92923e-17	Yes	-0.0470393	0.00220269	3.90375e-57	7.64787e-57
M_LDL_TG_pct ~ MAR00638	Liver	M_LDL_TG_pct	Triglycerides to total lipids ratio in medium LDL	Lipoprotein particles and their constituents	Nightingale Health	MAR00638	Liver_CHLPCTD	Choline Phosphate Cytididyltransferase	Glycerophospholipid metabolism	Glyceride and phospholipid metabolism	37023	-0.086448	0.00747611	2.25445e-62	4.5407e-59	Yes	118711	-0.0885611	0.00780587	3.88424e-198	2.90765e-197	-0.0462603	0.0021388	5.43313e-19	7.92923e-17	Yes	-0.0470393	0.00220269	3.90375e-57	7.64787e-57
M_LDL_TG ~ MAR13086	Liver	M_LDL_TG	Triglycerides in medium LDL	Lipoprotein particles and their constituents	Nightingale Health	MAR13086	Liver_CHOLESTle	Hydrolysis of Cholesterol Ester by Cholesterol Esterase	Formation and hydrolysis of cholesterol esters	Steroid metabolism	37023	0.0864488	0.00746917	2.567e-62	5.1584e-59	Yes	119171	0.0739184	0.00544365	3.65355e-139	1.50044e-138	0.0856093	0.0073282	3.59144e-61	4.22878e-58	Yes	0.0752088	0.00562999	7.13475e-144	3.0207e-143
HDL_FC_pct_C ~ MAR00714	Liver	HDL_FC_pct_C	Free cholesterol to total cholesterol ratio in HDL	Lipoprotein particles and their constituents	Nightingale Health	MAR00714	Liver_EX_xolest2_hse_bc	Exchange of Cholesterol Ester (from FullR2)	Exchange/demand reactions	Glyceride and phospholipid metabolism	36364	-0.0872009	0.00760344	2.59458e-62	5.19014e-59	Yes	118244	-0.107803	0.0115679	4.48535e-292	8.74751e-291	-0.102096	0.0104232	7.57296e-85	3.8769e-81	Yes	-0.120937	0.014569	<2.225x10-308	<2.225x10-308
HDL_CE_pct_C ~ MAR00714	Liver	HDL_CE_pct_C	Esterified cholesterol to total cholesterol ratio in HDL	Lipoprotein particles and their constituents	Nightingale Health	MAR00714	Liver_EX_xolest2_hse_bc	Exchange of Cholesterol Ester (from FullR2)	Exchange/demand reactions	Glyceride and phospholipid metabolism	36364	0.0872009	0.00760344	2.59458e-62	5.19014e-59	Yes	118244	0.107803	0.0115679	4.48535e-292	8.74751e-291	0.102096	0.0104232	7.57296e-85	3.8769e-81	Yes	0.120937	0.014569	<2.225x10-308	<2.225x10-308
LDL_TG_pct ~ MAR00142	Liver	LDL_TG_pct	Triglycerides to total lipids ratio in LDL	Lipoprotein particles and their constituents	Nightingale Health	MAR00142	Liver_DAGt	Diacylglycerol Transport	Transport reactions	Glyceride and phospholipid metabolism	37001	-0.0864235	0.00747176	2.65701e-62	5.29096e-59	Yes	118352	-0.0864713	0.00745081	1.24937e-188	8.48029e-188	-0.0988208	0.00975956	6.70237e-81	2.19827e-77	Yes	-0.0996491	0.00989214	4.71092e-250	5.24436e-249
LDL_TG_pct ~ MAR00002	Liver	LDL_TG_pct	Triglycerides to total lipids ratio in LDL	Lipoprotein particles and their constituents	Nightingale Health	MAR00002	Liver_LPSe	Triacylglycerol Lipase, Extracellular	Acylglycerides metabolism	Glyceride and phospholipid metabolism	37001	-0.0864235	0.00747176	2.65701e-62	5.29096e-59	Yes	118352	-0.0864713	0.00745081	1.24937e-188	8.48029e-188	-0.097445	0.0094908	1.02934e-78	3.07532e-75	Yes	-0.0982064	0.00960741	6.97705e-243	7.33699e-242
LDL_TG_pct ~ MAR00614	Liver	LDL_TG_pct	Triglycerides to total lipids ratio in LDL	Lipoprotein particles and their constituents	Nightingale Health	MAR00614	Liver_CEPTE	Ethanolamine Phosphotransferase	Glycerophospholipid metabolism	Glyceride and phospholipid metabolism	37001	-0.0862474	0.0074415	4.67898e-62	9.27538e-59	Yes	118352	-0.0865972	0.00747334	3.39185e-189	2.32943e-188	-0.0669007	0.00447484	5.7193e-38	2.50997e-35	Yes	-0.0670175	0.00447174	7.54664e-114	2.48275e-113
LDL_TG_pct ~ MAR00651	Liver	LDL_TG_pct	Triglycerides to total lipids ratio in LDL	Lipoprotein particles and their constituents	Nightingale Health	MAR00651	Liver_PETHCT	Phosphoethanolamine Cytidyltransferase	Glycerophospholipid metabolism	Glyceride and phospholipid metabolism	37001	-0.0862474	0.0074415	4.67898e-62	9.27538e-59	Yes	118352	-0.0865972	0.00747334	3.39185e-189	2.32943e-188	-0.0669007	0.00447484	5.7193e-38	2.50997e-35	Yes	-0.0670175	0.00447174	7.54664e-114	2.48275e-113
M_HDL_CE_pct ~ MAR00655	Liver	M_HDL_CE_pct	Cholesterol esters to total lipids ratio in medium HDL	Lipoprotein particles and their constituents	Nightingale Health	MAR00655	Liver_EX_pchol_hse_bc	Exchange of Phosphatidylcholine (Homo Sapiens)	Exchange/demand reactions	Glyceride and phospholipid metabolism	37148	0.0860337	0.00740431	5.42292e-62	1.0726e-58	Yes	118509	0.0614398	0.00376848	2.37154e-96	6.68723e-96	-0.077769	0.00604962	6.00941e-51	4.66437e-48	Yes	-0.0596979	0.00355652	4.95456e-91	1.31324e-90
L_LDL_TG ~ MAR13091	Liver	L_LDL_TG	Triglycerides in large LDL	Lipoprotein particles and their constituents	Nightingale Health	MAR13091	Liver_EX_lys1P	Exchange of 1-acyl-PE	Exchange/demand reactions	Glyceride and phospholipid metabolism	37195	-0.0859664	0.00739204	5.73161e-62	1.13111e-58	Yes	118911	-0.0923252	0.00848697	1.07337e-215	9.51097e-215	NA	NA	NA	NA	NA	NA	NA	NA	NA
HDL_TG ~ MAR09901	Liver	HDL_TG	Triglycerides in HDL	Lipoprotein particles and their constituents	Nightingale Health	MAR09901	Liver_PSHSABCtc	Phosphatidylserine Transport by ABCa1	Transport reactions	Glyceride and phospholipid metabolism	36362	-0.0869101	0.00755623	6.22828e-62	1.22638e-58	Yes	118926	-0.0914947	0.00833608	6.39748e-212	5.40998e-211	-0.0599641	0.00359674	2.46178e-30	7.13602e-28	Yes	-0.0619773	0.00382569	3.99806e-98	1.13523e-97
HDL_TG ~ MAR12127	Liver	HDL_TG	Triglycerides in HDL	Lipoprotein particles and their constituents	Nightingale Health	MAR12127	Liver_EX_pail_hse_bc	Exchange of 1-Phosphatidyl-1D-Myo-Inositol	Exchange/demand reactions	Glyceride and phospholipid metabolism	36362	-0.0869227	0.00755491	6.38128e-62	1.25091e-58	Yes	118926	-0.0889284	0.00787688	2.57164e-200	1.97216e-199	-0.0850921	0.00724258	1.98789e-59	2.20194e-56	Yes	-0.0898129	0.00803614	2.42395e-204	1.79017e-203
HDL_TG ~ MAR11583	Liver	HDL_TG	Triglycerides in HDL	Lipoprotein particles and their constituents	Nightingale Health	MAR11583	Liver_PAIL_hs_SECt	Transport of 1-Phosphatidyl-1D-Myo-Inositol	Transport reactions	Glyceride and phospholipid metabolism	36362	-0.0869227	0.00755491	6.38128e-62	1.25091e-58	Yes	118926	-0.0889284	0.00787688	2.57164e-200	1.97216e-199	-0.0508727	0.00258941	2.75053e-22	4.96421e-20	Yes	-0.0520497	0.0026993	9.41087e-70	2.05897e-69
L_LDL_TG_pct ~ MAR00625	Liver	L_LDL_TG_pct	Triglycerides to total lipids ratio in large LDL	Lipoprotein particles and their constituents	Nightingale Health	MAR00625	Liver_CEPTC	Choline Phosphotransferase	Glycerophospholipid metabolism	Glyceride and phospholipid metabolism	37183	-0.0859101	0.00738066	7.4224e-62	1.44854e-58	Yes	118351	-0.0825283	0.00678566	6.4589e-172	3.63374e-171	-0.0452106	0.00204413	2.72457e-18	3.79655e-16	Yes	-0.0441202	0.00194061	2.12338e-50	3.9024e-50
L_LDL_TG_pct ~ MAR00638	Liver	L_LDL_TG_pct	Triglycerides to total lipids ratio in large LDL	Lipoprotein particles and their constituents	Nightingale Health	MAR00638	Liver_CHLPCTD	Choline Phosphate Cytididyltransferase	Glycerophospholipid metabolism	Glyceride and phospholipid metabolism	37183	-0.0859101	0.00738066	7.4224e-62	1.44854e-58	Yes	118351	-0.0825283	0.00678566	6.4589e-172	3.63374e-171	-0.0452106	0.00204413	2.72457e-18	3.79655e-16	Yes	-0.0441202	0.00194061	2.12338e-50	3.9024e-50
HDL_FC_by_CE ~ MAR09409	Liver	HDL_FC_by_CE	Ratio of free cholesterol to cholesteryl esters in HDL	Lipoprotein particles and their constituents	Nightingale Health	MAR09409	Liver_EX_spc_hse_bc	Exchange of Sphingosylphosphorylcholine (Homo Sapiens)	Exchange/demand reactions	Glyceride and phospholipid metabolism	36364	0.0867609	0.00753753	8.71739e-62	1.69003e-58	Yes	118238	0.107319	0.0114696	1.39623e-289	2.62865e-288	0.0955044	0.00911862	2.04302e-74	4.3422e-71	Yes	0.111475	0.0123691	2.89603566421772e-312	5.69428311120226e-311
HDL_FC_by_CE ~ MAR08247	Liver	HDL_FC_by_CE	Ratio of free cholesterol to cholesteryl esters in HDL	Lipoprotein particles and their constituents	Nightingale Health	MAR08247	Liver_SPC_HSt	Sphingosylphosphorylcholine Transport (Diffusion)	Transport reactions	Glyceride and phospholipid metabolism	36364	0.0867609	0.00753753	8.71739e-62	1.69003e-58	Yes	118238	0.107319	0.0114696	1.39623e-289	2.62865e-288	0.0955044	0.00911862	2.04302e-74	4.3422e-71	Yes	0.111475	0.0123691	2.89603566421772e-312	5.69428311120226e-311
HDL_FC_by_CE ~ MAR08245	Liver	HDL_FC_by_CE	Ratio of free cholesterol to cholesteryl esters in HDL	Lipoprotein particles and their constituents	Nightingale Health	MAR08245	Liver_SPHMDAc	Sphingomyelin Deacylase	Sphingolipid metabolism	Glyceride and phospholipid metabolism	36364	0.0867609	0.00753753	8.71739e-62	1.69003e-58	Yes	118238	0.107319	0.0114696	1.39623e-289	2.62865e-288	0.0955044	0.00911862	2.04302e-74	4.3422e-71	Yes	0.111475	0.0123691	2.89603566421772e-312	5.69428311120226e-311
LDL_TG ~ MAR01601	Liver	LDL_TG	Triglycerides in LDL	Lipoprotein particles and their constituents	Nightingale Health	MAR01601	Liver_PEt	Phosphatidylethanolamine Transport	Transport reactions	Glyceride and phospholipid metabolism	37001	-0.0860424	0.00740808	8.74279e-62	1.69123e-58	Yes	118821	-0.0856659	0.00730675	9.73664e-186	6.31449e-185	-0.0825789	0.00681707	5.51983e-57	5.53139e-54	Yes	-0.0837953	0.00699286	8.03466e-178	4.50202e-177
M_LDL_TG_pct ~ MAR00142	Liver	M_LDL_TG_pct	Triglycerides to total lipids ratio in medium LDL	Lipoprotein particles and their constituents	Nightingale Health	MAR00142	Liver_DAGt	Diacylglycerol Transport	Transport reactions	Glyceride and phospholipid metabolism	37023	-0.0859194	0.00738474	1.24665e-61	2.40099e-58	Yes	118711	-0.0916429	0.00836116	3.84177e-212	3.25214e-211	-0.0984822	0.0096937	2.06729e-80	6.52589e-77	Yes	-0.105859	0.0111545	1.06366e-282	1.66362e-281
M_LDL_TG_pct ~ MAR00002	Liver	M_LDL_TG_pct	Triglycerides to total lipids ratio in medium LDL	Lipoprotein particles and their constituents	Nightingale Health	MAR00002	Liver_LPSe	Triacylglycerol Lipase, Extracellular	Acylglycerides metabolism	Glyceride and phospholipid metabolism	37023	-0.0859194	0.00738474	1.24665e-61	2.40099e-58	Yes	118711	-0.0916429	0.00836116	3.84177e-212	3.25214e-211	-0.097171	0.00943836	2.47547e-78	7.25157e-75	Yes	-0.104188	0.010805	7.30351e-274	1.02595e-272
M_HDL_CE_pct ~ MAR07158	Liver	M_HDL_CE_pct	Cholesterol esters to total lipids ratio in medium HDL	Lipoprotein particles and their constituents	Nightingale Health	MAR07158	Liver_PCHOLHSTDe	Transport of Phosphatidylcholine	Transport reactions	Glyceride and phospholipid metabolism	37148	0.085754	0.00735622	1.33773e-61	2.57079e-58	Yes	118509	0.0610703	0.0037231	3.26653e-95	9.07591e-95	0.0803075	0.00645062	3.23754e-54	2.86622e-51	Yes	0.0612174	0.00373992	1.23303e-95	3.42911e-95
L_LDL_TG_pct ~ MAR00142	Liver	L_LDL_TG_pct	Triglycerides to total lipids ratio in large LDL	Lipoprotein particles and their constituents	Nightingale Health	MAR00142	Liver_DAGt	Diacylglycerol Transport	Transport reactions	Glyceride and phospholipid metabolism	37183	-0.0857254	0.00734901	1.34563e-61	2.57473e-58	Yes	118351	-0.0864245	0.00744501	1.75405e-188	1.18861e-187	-0.0974974	0.00950558	3.26453e-79	9.85604e-76	Yes	-0.099122	0.0097913	1.64012e-247	1.78901e-246
L_LDL_TG_pct ~ MAR00002	Liver	L_LDL_TG_pct	Triglycerides to total lipids ratio in large LDL	Lipoprotein particles and their constituents	Nightingale Health	MAR00002	Liver_LPSe	Triacylglycerol Lipase, Extracellular	Acylglycerides metabolism	Glyceride and phospholipid metabolism	37183	-0.0857254	0.00734901	1.34563e-61	2.57473e-58	Yes	118351	-0.0864245	0.00744501	1.75405e-188	1.18861e-187	-0.0962218	0.0092583	3.42695e-77	9.58579e-74	Yes	-0.0977075	0.00951349	1.62381e-240	1.66821e-239
M_LDL_TG_pct ~ MAR00614	Liver	M_LDL_TG_pct	Triglycerides to total lipids ratio in medium LDL	Lipoprotein particles and their constituents	Nightingale Health	MAR00614	Liver_CEPTE	Ethanolamine Phosphotransferase	Glycerophospholipid metabolism	Glyceride and phospholipid metabolism	37023	-0.0858237	0.00736842	1.69192e-61	3.2233e-58	Yes	118711	-0.0920449	0.00843684	4.73654e-214	4.10333e-213	-0.0661327	0.00437216	3.71422e-37	1.54209e-34	Yes	-0.0719884	0.00515642	2.09051e-131	7.97638e-131
M_LDL_TG_pct ~ MAR00651	Liver	M_LDL_TG_pct	Triglycerides to total lipids ratio in medium LDL	Lipoprotein particles and their constituents	Nightingale Health	MAR00651	Liver_PETHCT	Phosphoethanolamine Cytidyltransferase	Glycerophospholipid metabolism	Glyceride and phospholipid metabolism	37023	-0.0858237	0.00736842	1.69192e-61	3.2233e-58	Yes	118711	-0.0920449	0.00843684	4.73654e-214	4.10333e-213	-0.0661327	0.00437216	3.71422e-37	1.54209e-34	Yes	-0.0719884	0.00515642	2.09051e-131	7.97638e-131
L_HDL_PL_pct ~ MAR00625	Liver	L_HDL_PL_pct	Phospholipids to total lipids ratio in large HDL	Lipoprotein particles and their constituents	Nightingale Health	MAR00625	Liver_CEPTC	Choline Phosphotransferase	Glycerophospholipid metabolism	Glyceride and phospholipid metabolism	36547	0.086381	0.00746129	1.77999e-61	3.37648e-58	Yes	119273	0.0438745	0.00192316	2.43226e-50	4.27139e-50	0.0502594	0.00252699	6.85485e-22	1.20594e-19	Yes	0.0179151	0.000320846	1.11646e-09	1.28016e-09
L_HDL_PL_pct ~ MAR00638	Liver	L_HDL_PL_pct	Phospholipids to total lipids ratio in large HDL	Lipoprotein particles and their constituents	Nightingale Health	MAR00638	Liver_CHLPCTD	Choline Phosphate Cytididyltransferase	Glycerophospholipid metabolism	Glyceride and phospholipid metabolism	36547	0.086381	0.00746129	1.77999e-61	3.37648e-58	Yes	119273	0.0438745	0.00192316	2.43226e-50	4.27139e-50	0.0502594	0.00252699	6.85485e-22	1.20594e-19	Yes	0.0179151	0.000320846	1.11646e-09	1.28016e-09
LDL_TG_pct ~ MAR00655	Liver	LDL_TG_pct	Triglycerides to total lipids ratio in LDL	Lipoprotein particles and their constituents	Nightingale Health	MAR00655	Liver_EX_pchol_hse_bc	Exchange of Phosphatidylcholine (Homo Sapiens)	Exchange/demand reactions	Glyceride and phospholipid metabolism	37001	-0.0858437	0.00736906	1.81405e-61	3.43368e-58	Yes	118352	-0.0869427	0.00753257	1.10109e-190	7.74468e-190	0.0810925	0.00657169	5.42618e-55	4.94131e-52	Yes	0.0820334	0.00670132	8.42643e-170	4.4083e-169
M_HDL_CE_pct ~ MAR00476	Liver	M_HDL_CE_pct	Cholesterol esters to total lipids ratio in medium HDL	Lipoprotein particles and their constituents	Nightingale Health	MAR00476	Liver_PCt	Phosphatidylcholine Transporter	Transport reactions	Glyceride and phospholipid metabolism	37148	0.0856557	0.00733921	1.84117e-61	3.47753e-58	Yes	118509	0.0610263	0.00371763	4.48231e-95	1.24243e-94	0.080173	0.0064289	4.86714e-54	4.26722e-51	Yes	0.0602891	0.00362784	8.02573e-93	2.15825e-92
L_HDL_PL_pct ~ MAR13084	Liver	L_HDL_PL_pct	Phospholipids to total lipids ratio in large HDL	Lipoprotein particles and their constituents	Nightingale Health	MAR13084	Liver_EX_tag_hse_bc	Triacylglycerol Exchange	Exchange/demand reactions	Glyceride and phospholipid metabolism	36547	0.0862761	0.00744511	2.40008e-61	4.52348e-58	Yes	119273	0.0432047	0.0018654	7.00999e-49	1.21586e-48	0.0949128	0.00901624	5.85534e-74	1.22677e-70	Yes	0.047267	0.00223187	3.8471e-58	7.63169e-58
HDL_FC_pct_C ~ MAR09409	Liver	HDL_FC_pct_C	Free cholesterol to total cholesterol ratio in HDL	Lipoprotein particles and their constituents	Nightingale Health	MAR09409	Liver_EX_spc_hse_bc	Exchange of Sphingosylphosphorylcholine (Homo Sapiens)	Exchange/demand reactions	Glyceride and phospholipid metabolism	36364	0.0863141	0.00746009	3.61987e-61	6.73589e-58	Yes	118244	0.108533	0.011733	3.09895e-296	6.44455e-295	0.0951833	0.0090574	6.30296e-74	1.3066e-70	Yes	0.112672	0.0126385	4.45923889310475e-319	9.50885658905105e-318
HDL_FC_pct_C ~ MAR08247	Liver	HDL_FC_pct_C	Free cholesterol to total cholesterol ratio in HDL	Lipoprotein particles and their constituents	Nightingale Health	MAR08247	Liver_SPC_HSt	Sphingosylphosphorylcholine Transport (Diffusion)	Transport reactions	Glyceride and phospholipid metabolism	36364	0.0863141	0.00746009	3.61987e-61	6.73589e-58	Yes	118244	0.108533	0.011733	3.09895e-296	6.44455e-295	0.0951833	0.0090574	6.30296e-74	1.3066e-70	Yes	0.112672	0.0126385	4.45923889310475e-319	9.50885658905105e-318
HDL_FC_pct_C ~ MAR08245	Liver	HDL_FC_pct_C	Free cholesterol to total cholesterol ratio in HDL	Lipoprotein particles and their constituents	Nightingale Health	MAR08245	Liver_SPHMDAc	Sphingomyelin Deacylase	Sphingolipid metabolism	Glyceride and phospholipid metabolism	36364	0.0863141	0.00746009	3.61987e-61	6.73589e-58	Yes	118244	0.108533	0.011733	3.09895e-296	6.44455e-295	0.0951833	0.0090574	6.30296e-74	1.3066e-70	Yes	0.112672	0.0126385	4.45923889310475e-319	9.50885658905105e-318
HDL_CE_pct_C ~ MAR09409	Liver	HDL_CE_pct_C	Esterified cholesterol to total cholesterol ratio in HDL	Lipoprotein particles and their constituents	Nightingale Health	MAR09409	Liver_EX_spc_hse_bc	Exchange of Sphingosylphosphorylcholine (Homo Sapiens)	Exchange/demand reactions	Glyceride and phospholipid metabolism	36364	-0.0863141	0.00746009	3.61987e-61	6.73589e-58	Yes	118244	-0.108533	0.011733	3.09895e-296	6.44455e-295	-0.0951833	0.0090574	6.30296e-74	1.3066e-70	Yes	-0.112672	0.0126385	4.45923889310475e-319	9.50885658905105e-318
HDL_CE_pct_C ~ MAR08247	Liver	HDL_CE_pct_C	Esterified cholesterol to total cholesterol ratio in HDL	Lipoprotein particles and their constituents	Nightingale Health	MAR08247	Liver_SPC_HSt	Sphingosylphosphorylcholine Transport (Diffusion)	Transport reactions	Glyceride and phospholipid metabolism	36364	-0.0863141	0.00746009	3.61987e-61	6.73589e-58	Yes	118244	-0.108533	0.011733	3.09895e-296	6.44455e-295	-0.0951833	0.0090574	6.30296e-74	1.3066e-70	Yes	-0.112672	0.0126385	4.45923889310475e-319	9.50885658905105e-318
HDL_CE_pct_C ~ MAR08245	Liver	HDL_CE_pct_C	Esterified cholesterol to total cholesterol ratio in HDL	Lipoprotein particles and their constituents	Nightingale Health	MAR08245	Liver_SPHMDAc	Sphingomyelin Deacylase	Sphingolipid metabolism	Glyceride and phospholipid metabolism	36364	-0.0863141	0.00746009	3.61987e-61	6.73589e-58	Yes	118244	-0.108533	0.011733	3.09895e-296	6.44455e-295	-0.0951833	0.0090574	6.30296e-74	1.3066e-70	Yes	-0.112672	0.0126385	4.45923889310475e-319	9.50885658905105e-318
LDL_TG_pct ~ MAR07158	Liver	LDL_TG_pct	Triglycerides to total lipids ratio in LDL	Lipoprotein particles and their constituents	Nightingale Health	MAR07158	Liver_PCHOLHSTDe	Transport of Phosphatidylcholine	Transport reactions	Glyceride and phospholipid metabolism	37001	-0.0854964	0.00730929	5.54822e-61	1.03024e-57	Yes	118352	-0.0863798	0.00743494	3.13045e-188	2.10556e-187	-0.0834166	0.00695523	4.16734e-58	4.41266e-55	Yes	-0.0857078	0.00731676	2.91042e-185	1.76114e-184
VLDL_FC_pct ~ MAR00142	Liver	VLDL_FC_pct	Free cholesterol to total lipids ratio in VLDL	Lipoprotein particles and their constituents	Nightingale Health	MAR00142	Liver_DAGt	Diacylglycerol Transport	Transport reactions	Glyceride and phospholipid metabolism	30849	-0.0935421	0.00875628	5.93954e-61	1.09827e-57	Yes	117801	-0.0329962	0.00109076	6.12253e-29	8.45517e-29	-0.108798	0.0118737	4.06535e-82	1.79281e-78	Yes	-0.0393859	0.00155445	1.57279e-40	2.62536e-40
VLDL_FC_pct ~ MAR00002	Liver	VLDL_FC_pct	Free cholesterol to total lipids ratio in VLDL	Lipoprotein particles and their constituents	Nightingale Health	MAR00002	Liver_LPSe	Triacylglycerol Lipase, Extracellular	Acylglycerides metabolism	Glyceride and phospholipid metabolism	30849	-0.0935421	0.00875628	5.93954e-61	1.09827e-57	Yes	117801	-0.0329962	0.00109076	6.12253e-29	8.45517e-29	-0.10732	0.0115487	6.56811e-80	2.04112e-76	Yes	-0.0388557	0.0015128	1.72569e-39	2.8507e-39
IDL_TG ~ MAR13088	Liver	IDL_TG	Triglycerides in IDL	Lipoprotein particles and their constituents	Nightingale Health	MAR13088	Liver_LCAT2	Lecithin-Cholesterol Acyltransferase	Formation and hydrolysis of cholesterol esters	Steroid metabolism	37205	-0.0851862	0.00725663	7.04759e-61	1.29771e-57	Yes	119000	-0.102006	0.0103548	4.13952e-263	6.10223e-262	NA	NA	NA	NA	NA	NA	NA	NA	NA
IDL_TG ~ MAR13090	Liver	IDL_TG	Triglycerides in IDL	Lipoprotein particles and their constituents	Nightingale Health	MAR13090	Liver_MAR13090	Transport of 1-acyl-PE	Transport reactions	Glyceride and phospholipid metabolism	37205	-0.0851862	0.00725663	7.04759e-61	1.29771e-57	Yes	119000	-0.102006	0.0103548	4.13952e-263	6.10223e-262	NA	NA	NA	NA	NA	NA	NA	NA	NA
M_LDL_TG ~ MAR01601	Liver	M_LDL_TG	Triglycerides in medium LDL	Lipoprotein particles and their constituents	Nightingale Health	MAR01601	Liver_PEt	Phosphatidylethanolamine Transport	Transport reactions	Glyceride and phospholipid metabolism	37023	-0.0853249	0.00728357	8.28022e-61	1.5206e-57	Yes	119171	-0.0709874	0.00501814	2.04834e-128	7.63167e-128	-0.0815032	0.00663942	1.42089e-55	1.31529e-52	Yes	-0.0689097	0.00472874	4.15824e-121	1.46409e-120
LDL_TG_pct ~ MAR00476	Liver	LDL_TG_pct	Triglycerides to total lipids ratio in LDL	Lipoprotein particles and their constituents	Nightingale Health	MAR00476	Liver_PCt	Phosphatidylcholine Transporter	Transport reactions	Glyceride and phospholipid metabolism	37001	-0.0853726	0.0072878	8.29266e-61	1.5206e-57	Yes	118352	-0.0862886	0.00741938	7.70005e-188	5.13673e-187	-0.0834067	0.00695306	4.34014e-58	4.59151e-55	Yes	-0.0844724	0.00710883	4.88089e-180	2.7739e-179
L_HDL_TG ~ MAR09285	Liver	L_HDL_TG	Triglycerides in large HDL	Lipoprotein particles and their constituents	Nightingale Health	MAR09285	Liver_EX_chsterolbdL_bd	Exchange of Cholesterol	Exchange/demand reactions	Steroid metabolism	36548	0.0858567	0.00737422	8.86041e-61	1.61797e-57	Yes	119456	0.112195	0.0125255	2.20481735113115e-319	5.8356069692893e-318	0.0846859	0.0071574	4.86557e-59	5.28508e-56	Yes	0.112666	0.0126261	5.92878775009496e-322	1.33595350635473e-320
L_HDL_TG ~ MAR00018	Liver	L_HDL_TG	Triglycerides in large HDL	Lipoprotein particles and their constituents	Nightingale Health	MAR00018	Liver_r1050bdL	Transport of Cholesterol	Transport reactions	Steroid metabolism	36548	0.0858567	0.00737422	8.86041e-61	1.61797e-57	Yes	119456	0.112195	0.0125255	2.20481735113115e-319	5.8356069692893e-318	0.0846859	0.0071574	4.86557e-59	5.28508e-56	Yes	0.112666	0.0126261	5.92878775009496e-322	1.33595350635473e-320
LDL_TG ~ MAR09409	Liver	LDL_TG	Triglycerides in LDL	Lipoprotein particles and their constituents	Nightingale Health	MAR09409	Liver_EX_spc_hse_bc	Exchange of Sphingosylphosphorylcholine (Homo Sapiens)	Exchange/demand reactions	Glyceride and phospholipid metabolism	37001	0.0853372	0.00728271	9.12108e-61	1.65527e-57	Yes	118821	0.0913217	0.00830702	5.51795e-211	4.62782e-210	0.0909975	0.00827686	7.63093e-69	1.39089e-65	Yes	0.0973724	0.00943642	1.61102e-239	1.62389e-238
LDL_TG ~ MAR08247	Liver	LDL_TG	Triglycerides in LDL	Lipoprotein particles and their constituents	Nightingale Health	MAR08247	Liver_SPC_HSt	Sphingosylphosphorylcholine Transport (Diffusion)	Transport reactions	Glyceride and phospholipid metabolism	37001	0.0853372	0.00728271	9.12108e-61	1.65527e-57	Yes	118821	0.0913217	0.00830702	5.51795e-211	4.62782e-210	0.0909975	0.00827686	7.63093e-69	1.39089e-65	Yes	0.0973724	0.00943642	1.61102e-239	1.62389e-238
LDL_TG ~ MAR08245	Liver	LDL_TG	Triglycerides in LDL	Lipoprotein particles and their constituents	Nightingale Health	MAR08245	Liver_SPHMDAc	Sphingomyelin Deacylase	Sphingolipid metabolism	Glyceride and phospholipid metabolism	37001	0.0853372	0.00728271	9.12108e-61	1.65527e-57	Yes	118821	0.0913217	0.00830702	5.51795e-211	4.62782e-210	0.0909975	0.00827686	7.63093e-69	1.39089e-65	Yes	0.0973724	0.00943642	1.61102e-239	1.62389e-238
HDL_TG ~ MAR00702	Liver	HDL_TG	Triglycerides in HDL	Lipoprotein particles and their constituents	Nightingale Health	MAR00702	Liver_EX_ttdcae_bc	Exchange of Myristic Acid	Exchange/demand reactions	Fatty acid metabolism	36362	0.0861242	0.00740922	9.29026e-61	1.6825e-57	Yes	118926	0.0857032	0.0073211	2.81283e-186	1.8403e-185	0.0923832	0.00853345	9.77144e-70	1.81189e-66	Yes	0.101491	0.0102594	1.40641e-260	1.70617e-259
L_HDL_TG ~ MAR00667	Liver	L_HDL_TG	Triglycerides in large HDL	Lipoprotein particles and their constituents	Nightingale Health	MAR00667	Liver_LPS2	Diacylglycerol Lipase	Acylglycerides metabolism	Glyceride and phospholipid metabolism	36548	-0.0857992	0.00736822	9.89847e-61	1.7853e-57	Yes	119456	-0.107972	0.011597	9.84066e-296	2.02068e-294	-0.0403744	0.00162873	1.17951e-14	1.23189e-12	Yes	-0.0555417	0.00306971	2.03941e-79	4.89485e-79
L_HDL_TG ~ MAR00679	Liver	L_HDL_TG	Triglycerides in large HDL	Lipoprotein particles and their constituents	Nightingale Health	MAR00679	Liver_LPS3	1-Acylglycerol Lipase	Acylglycerides metabolism	Glyceride and phospholipid metabolism	36548	-0.0857992	0.00736822	9.89847e-61	1.7853e-57	Yes	119456	-0.107972	0.011597	9.84066e-296	2.02068e-294	-0.0993976	0.00987839	6.89679e-81	2.25575e-77	Yes	-0.131278	0.0171417	<2.225x10-308	<2.225x10-308
M_LDL_TG_pct ~ MAR00655	Liver	M_LDL_TG_pct	Triglycerides to total lipids ratio in medium LDL	Lipoprotein particles and their constituents	Nightingale Health	MAR00655	Liver_EX_pchol_hse_bc	Exchange of Phosphatidylcholine (Homo Sapiens)	Exchange/demand reactions	Glyceride and phospholipid metabolism	37023	-0.0852698	0.00727082	1.05111e-60	1.89193e-57	Yes	118711	-0.0925113	0.0085214	3.48389e-216	3.09713e-215	0.0808832	0.00653743	9.57668e-55	8.62093e-52	Yes	0.0870288	0.00753686	2.34375e-191	1.5023e-190
VLDL_FC_pct ~ MAR00625	Liver	VLDL_FC_pct	Free cholesterol to total lipids ratio in VLDL	Lipoprotein particles and their constituents	Nightingale Health	MAR00625	Liver_CEPTC	Choline Phosphotransferase	Glycerophospholipid metabolism	Glyceride and phospholipid metabolism	30849	-0.0932295	0.00871684	1.09966e-60	1.97125e-57	Yes	117801	-0.0353619	0.00125248	5.52235e-33	7.99612e-33	-0.0483931	0.00233723	1.9646e-17	2.54734e-15	Yes	-0.015004	0.0002254	3.89857e-07	4.33556e-07
VLDL_FC_pct ~ MAR00638	Liver	VLDL_FC_pct	Free cholesterol to total lipids ratio in VLDL	Lipoprotein particles and their constituents	Nightingale Health	MAR00638	Liver_CHLPCTD	Choline Phosphate Cytididyltransferase	Glycerophospholipid metabolism	Glyceride and phospholipid metabolism	30849	-0.0932295	0.00871684	1.09966e-60	1.97125e-57	Yes	117801	-0.0353619	0.00125248	5.52235e-33	7.99612e-33	-0.0483931	0.00233723	1.9646e-17	2.54734e-15	Yes	-0.015004	0.0002254	3.89857e-07	4.33556e-07
LDL_TG ~ MAR00694	Liver	LDL_TG	Triglycerides in LDL	Lipoprotein particles and their constituents	Nightingale Health	MAR00694	Liver_EX_retinol_cis_11e_bc	Exchange of Cis-11-Retinol	Exchange/demand reactions	Vitamin A metabolism	37001	0.0852555	0.0072669	1.22602e-60	2.18884e-57	Yes	118821	0.0875711	0.00763669	4.60416e-194	3.33925e-193	0.0938491	0.00880387	3.96886e-73	8.07112e-70	Yes	0.0985588	0.00966945	2.07185e-245	2.21524e-244
LDL_TG ~ MAR13095	Liver	LDL_TG	Triglycerides in LDL	Lipoprotein particles and their constituents	Nightingale Health	MAR13095	Liver_RETH2e	Retinyl Ester Hydrolase (11-Cis)	Retinol metabolism	Vitamin A metabolism	37001	0.0852555	0.0072669	1.22602e-60	2.18884e-57	Yes	118821	0.0875711	0.00763669	4.60416e-194	3.33925e-193	0.0938491	0.00880387	3.96886e-73	8.07112e-70	Yes	0.0985588	0.00966945	2.07185e-245	2.21524e-244
M_HDL_FC_pct_C ~ MAR06646	Liver	M_HDL_FC_pct_C	Free cholesterol to total cholesterol ratio in medium HDL	Lipoprotein particles and their constituents	Nightingale Health	MAR06646	Liver_RADH	Retinal Dehydrogenase	Retinol metabolism	Vitamin A metabolism	37131	-0.0849718	0.00721975	1.84567e-60	3.2818e-57	Yes	118743	-0.100029	0.00998532	3.07964e-253	3.99129e-252	0.0447745	0.00200534	5.97267e-18	8.04276e-16	Yes	0.0607098	0.00368042	2.55972e-94	7.01052e-94
M_HDL_CE_pct_C ~ MAR06646	Liver	M_HDL_CE_pct_C	Esterified cholesterol to total cholesterol ratio in medium HDL	Lipoprotein particles and their constituents	Nightingale Health	MAR06646	Liver_RADH	Retinal Dehydrogenase	Retinol metabolism	Vitamin A metabolism	37131	0.0849718	0.00721975	1.84567e-60	3.2818e-57	Yes	118743	0.100029	0.00998532	3.07964e-253	3.99129e-252	-0.0447745	0.00200534	5.97267e-18	8.04276e-16	Yes	-0.0607098	0.00368042	2.55972e-94	7.01052e-94
HDL_TG ~ MAR00617	Liver	HDL_TG	Triglycerides in HDL	Lipoprotein particles and their constituents	Nightingale Health	MAR00617	Liver_EX_hdceae_bc	Exchange of Hexadecenoate (N-C16:1)	Exchange/demand reactions	Fatty acid metabolism	36362	0.0858788	0.00736957	1.92592e-60	3.41759e-57	Yes	118926	0.0869323	0.00752763	1.71013e-191	1.21437e-190	0.0670666	0.00449151	1.77956e-37	7.50219e-35	Yes	0.075514	0.00568239	6.35773e-145	2.72064e-144
VLDL_FC_pct ~ MAR13098	Liver	VLDL_FC_pct	Free cholesterol to total lipids ratio in VLDL	Lipoprotein particles and their constituents	Nightingale Health	MAR13098	Liver_EX_11_cis_retfae_bc	Exchange of Fatty Acid 11-Cis-Retinol	Exchange/demand reactions	Vitamin A metabolism	30849	0.0930308	0.00867816	2.01157e-60	3.5624e-57	Yes	117801	0.0316655	0.0010044	8.8803e-27	1.19282e-26	0.0999217	0.0100589	8.62356e-70	1.60156e-66	Yes	0.0358295	0.00128561	8.19706e-34	1.27994e-33
M_LDL_TG ~ MAR09409	Liver	M_LDL_TG	Triglycerides in medium LDL	Lipoprotein particles and their constituents	Nightingale Health	MAR09409	Liver_EX_spc_hse_bc	Exchange of Sphingosylphosphorylcholine (Homo Sapiens)	Exchange/demand reactions	Glyceride and phospholipid metabolism	37023	0.0850547	0.00723449	2.07444e-60	3.6517e-57	Yes	119171	0.0754608	0.00567329	5.76301e-145	2.49761e-144	0.0904371	0.00817595	4.60611e-68	8.26756e-65	Yes	0.0807877	0.00649641	8.98692e-166	4.55361e-165
M_LDL_TG ~ MAR08247	Liver	M_LDL_TG	Triglycerides in medium LDL	Lipoprotein particles and their constituents	Nightingale Health	MAR08247	Liver_SPC_HSt	Sphingosylphosphorylcholine Transport (Diffusion)	Transport reactions	Glyceride and phospholipid metabolism	37023	0.0850547	0.00723449	2.07444e-60	3.6517e-57	Yes	119171	0.0754608	0.00567329	5.76301e-145	2.49761e-144	0.0904371	0.00817595	4.60611e-68	8.26756e-65	Yes	0.0807877	0.00649641	8.98692e-166	4.55361e-165
M_LDL_TG ~ MAR08245	Liver	M_LDL_TG	Triglycerides in medium LDL	Lipoprotein particles and their constituents	Nightingale Health	MAR08245	Liver_SPHMDAc	Sphingomyelin Deacylase	Sphingolipid metabolism	Glyceride and phospholipid metabolism	37023	0.0850547	0.00723449	2.07444e-60	3.6517e-57	Yes	119171	0.0754608	0.00567329	5.76301e-145	2.49761e-144	0.0904371	0.00817595	4.60611e-68	8.26756e-65	Yes	0.0807877	0.00649641	8.98692e-166	4.55361e-165
HDL_FC_by_CE ~ MAR00694	Liver	HDL_FC_by_CE	Ratio of free cholesterol to cholesteryl esters in HDL	Lipoprotein particles and their constituents	Nightingale Health	MAR00694	Liver_EX_retinol_cis_11e_bc	Exchange of Cis-11-Retinol	Exchange/demand reactions	Vitamin A metabolism	36364	0.0857656	0.00736256	2.17424e-60	3.81213e-57	Yes	118238	0.101126	0.0101818	3.83661e-257	5.23011e-256	0.0975035	0.0095042	1.69126e-77	4.78699e-74	Yes	0.113083	0.0127314	2.09483833836689e-321	4.67781353482492e-320
HDL_FC_by_CE ~ MAR13095	Liver	HDL_FC_by_CE	Ratio of free cholesterol to cholesteryl esters in HDL	Lipoprotein particles and their constituents	Nightingale Health	MAR13095	Liver_RETH2e	Retinyl Ester Hydrolase (11-Cis)	Retinol metabolism	Vitamin A metabolism	36364	0.0857656	0.00736256	2.17424e-60	3.81213e-57	Yes	118238	0.101126	0.0101818	3.83661e-257	5.23011e-256	0.0975035	0.0095042	1.69126e-77	4.78699e-74	Yes	0.113083	0.0127314	2.09483833836689e-321	4.67781353482492e-320
HDL_TG ~ MAR01601	Liver	HDL_TG	Triglycerides in HDL	Lipoprotein particles and their constituents	Nightingale Health	MAR01601	Liver_PEt	Phosphatidylethanolamine Transport	Transport reactions	Glyceride and phospholipid metabolism	36362	-0.0858091	0.00736017	2.28882e-60	4.00505e-57	Yes	118926	-0.0851028	0.00721184	1.61447e-183	1.02104e-182	-0.0837408	0.00701181	1.38199e-57	1.43243e-54	Yes	-0.0847563	0.00715164	5.32852e-182	3.10762e-181
M_LDL_TG_pct ~ MAR07158	Liver	M_LDL_TG_pct	Triglycerides to total lipids ratio in medium LDL	Lipoprotein particles and their constituents	Nightingale Health	MAR07158	Liver_PCHOLHSTDe	Transport of Phosphatidylcholine	Transport reactions	Glyceride and phospholipid metabolism	37023	-0.0849412	0.00721461	3.00931e-60	5.25533e-57	Yes	118711	-0.0919047	0.00840971	2.28997e-213	1.96297e-212	-0.0831462	0.00690987	9.01607e-58	9.40308e-55	Yes	-0.0910653	0.00825438	1.88959e-209	1.45813e-208
M_HDL_CE_pct ~ MAR00142	Liver	M_HDL_CE_pct	Cholesterol esters to total lipids ratio in medium HDL	Lipoprotein particles and their constituents	Nightingale Health	MAR00142	Liver_DAGt	Diacylglycerol Transport	Transport reactions	Glyceride and phospholipid metabolism	37148	0.0847675	0.00718637	3.24696e-60	5.64793e-57	Yes	118509	0.0614148	0.00376529	2.85139e-96	8.02367e-96	0.0928374	0.00862068	6.46769e-72	1.24844e-68	Yes	0.0717057	0.00513348	1.24636e-130	4.72219e-130
M_HDL_CE_pct ~ MAR00002	Liver	M_HDL_CE_pct	Cholesterol esters to total lipids ratio in medium HDL	Lipoprotein particles and their constituents	Nightingale Health	MAR00002	Liver_LPSe	Triacylglycerol Lipase, Extracellular	Acylglycerides metabolism	Glyceride and phospholipid metabolism	37148	0.0847675	0.00718637	3.24696e-60	5.64793e-57	Yes	118509	0.0614148	0.00376529	2.85139e-96	8.02367e-96	0.0924035	0.00854152	2.86223e-71	5.46287e-68	Yes	0.0709829	0.00502991	4.98169e-128	1.85788e-127
L_LDL_TG_pct ~ MAR00614	Liver	L_LDL_TG_pct	Triglycerides to total lipids ratio in large LDL	Lipoprotein particles and their constituents	Nightingale Health	MAR00614	Liver_CEPTE	Ethanolamine Phosphotransferase	Glycerophospholipid metabolism	Glyceride and phospholipid metabolism	37183	-0.084722	0.00717792	3.35306e-60	5.80954e-57	Yes	118351	-0.0863529	0.00743338	3.43884e-188	2.2997e-187	-0.0674274	0.00454536	1.00853e-38	4.53073e-36	Yes	-0.0667587	0.00443869	5.09755e-113	1.66043e-112
L_LDL_TG_pct ~ MAR00651	Liver	L_LDL_TG_pct	Triglycerides to total lipids ratio in large LDL	Lipoprotein particles and their constituents	Nightingale Health	MAR00651	Liver_PETHCT	Phosphoethanolamine Cytidyltransferase	Glycerophospholipid metabolism	Glyceride and phospholipid metabolism	37183	-0.084722	0.00717792	3.35306e-60	5.80954e-57	Yes	118351	-0.0863529	0.00743338	3.43884e-188	2.2997e-187	-0.0674274	0.00454536	1.00853e-38	4.53073e-36	Yes	-0.0667587	0.00443869	5.09755e-113	1.66043e-112
M_LDL_TG_pct ~ MAR00476	Liver	M_LDL_TG_pct	Triglycerides to total lipids ratio in medium LDL	Lipoprotein particles and their constituents	Nightingale Health	MAR00476	Liver_PCt	Phosphatidylcholine Transporter	Transport reactions	Glyceride and phospholipid metabolism	37023	-0.0848045	0.00719105	4.67667e-60	8.08691e-57	Yes	118711	-0.0918312	0.00839626	5.00315e-213	4.27971e-212	-0.0831309	0.00690692	9.52799e-58	9.88445e-55	Yes	-0.0897853	0.00802531	1.13226e-203	8.26541e-203
HDL_FC_pct_C ~ MAR00694	Liver	HDL_FC_pct_C	Free cholesterol to total cholesterol ratio in HDL	Lipoprotein particles and their constituents	Nightingale Health	MAR00694	Liver_EX_retinol_cis_11e_bc	Exchange of Cis-11-Retinol	Exchange/demand reactions	Vitamin A metabolism	36364	0.0854896	0.00731525	5.18907e-60	8.90298e-57	Yes	118244	0.102221	0.0104058	8.52176e-263	1.23611e-261	0.0971668	0.00943866	5.65133e-77	1.54749e-73	Yes	0.114321	0.0130141	<2.225x10-308	<2.225x10-308
HDL_FC_pct_C ~ MAR13095	Liver	HDL_FC_pct_C	Free cholesterol to total cholesterol ratio in HDL	Lipoprotein particles and their constituents	Nightingale Health	MAR13095	Liver_RETH2e	Retinyl Ester Hydrolase (11-Cis)	Retinol metabolism	Vitamin A metabolism	36364	0.0854896	0.00731525	5.18907e-60	8.90298e-57	Yes	118244	0.102221	0.0104058	8.52176e-263	1.23611e-261	0.0971668	0.00943866	5.65133e-77	1.54749e-73	Yes	0.114321	0.0130141	<2.225x10-308	<2.225x10-308
HDL_CE_pct_C ~ MAR00694	Liver	HDL_CE_pct_C	Esterified cholesterol to total cholesterol ratio in HDL	Lipoprotein particles and their constituents	Nightingale Health	MAR00694	Liver_EX_retinol_cis_11e_bc	Exchange of Cis-11-Retinol	Exchange/demand reactions	Vitamin A metabolism	36364	-0.0854896	0.00731525	5.18907e-60	8.90298e-57	Yes	118244	-0.102221	0.0104058	8.52176e-263	1.23611e-261	-0.0971668	0.00943866	5.65133e-77	1.54749e-73	Yes	-0.114321	0.0130141	<2.225x10-308	<2.225x10-308
HDL_CE_pct_C ~ MAR13095	Liver	HDL_CE_pct_C	Esterified cholesterol to total cholesterol ratio in HDL	Lipoprotein particles and their constituents	Nightingale Health	MAR13095	Liver_RETH2e	Retinyl Ester Hydrolase (11-Cis)	Retinol metabolism	Vitamin A metabolism	36364	-0.0854896	0.00731525	5.18907e-60	8.90298e-57	Yes	118244	-0.102221	0.0104058	8.52176e-263	1.23611e-261	-0.0971668	0.00943866	5.65133e-77	1.54749e-73	Yes	-0.114321	0.0130141	<2.225x10-308	<2.225x10-308
M_HDL_CE_pct_C ~ MAR13089	Liver	M_HDL_CE_pct_C	Esterified cholesterol to total cholesterol ratio in medium HDL	Lipoprotein particles and their constituents	Nightingale Health	MAR13089	Liver_LCAT2e	Lecithin-Cholesterol Acyltransferase	Formation and hydrolysis of cholesterol esters	Steroid metabolism	37131	0.0846028	0.00715571	6.13896e-60	1.04918e-56	Yes	118743	0.107404	0.0115024	1.31589e-291	2.54802e-290	0.0987634	0.00975664	3.73652e-81	1.30579e-77	Yes	0.11887	0.0141027	<2.225x10-308	<2.225x10-308
M_HDL_FC_pct_C ~ MAR13089	Liver	M_HDL_FC_pct_C	Free cholesterol to total cholesterol ratio in medium HDL	Lipoprotein particles and their constituents	Nightingale Health	MAR13089	Liver_LCAT2e	Lecithin-Cholesterol Acyltransferase	Formation and hydrolysis of cholesterol esters	Steroid metabolism	37131	-0.0846028	0.00715571	6.13896e-60	1.04918e-56	Yes	118743	-0.107404	0.0115024	1.31589e-291	2.54802e-290	-0.0987634	0.00975664	3.73652e-81	1.30579e-77	Yes	-0.11887	0.0141027	<2.225x10-308	<2.225x10-308
VLDL_FC_pct ~ MAR00628	Liver	VLDL_FC_pct	Free cholesterol to total lipids ratio in VLDL	Lipoprotein particles and their constituents	Nightingale Health	MAR00628	Liver_EX_lpchol_hse_bc	Exchange of Lysophosphatidylcholine	Exchange/demand reactions	Glyceride and phospholipid metabolism	30849	0.0928248	0.00859237	7.68e-60	1.31001e-56	Yes	117801	0.0347448	0.0012099	6.40989e-32	9.16887e-32	0.0895775	0.00807692	2.40093e-56	2.32867e-53	Yes	0.0330876	0.00109617	4.48013e-29	6.57769e-29
M_HDL_FC_by_CE ~ MAR13089	Liver	M_HDL_FC_by_CE	Ratio of free cholesterol to cholesteryl esters in medium HDL	Lipoprotein particles and their constituents	Nightingale Health	MAR13089	Liver_LCAT2e	Lecithin-Cholesterol Acyltransferase	Formation and hydrolysis of cholesterol esters	Steroid metabolism	37145	-0.084464	0.00713368	8.82795e-60	1.50291e-56	Yes	118744	-0.107514	0.0115241	3.68846e-292	7.22797e-291	-0.0987445	0.00975198	3.80791e-81	1.30579e-77	Yes	-0.118809	0.0140856	<2.225x10-308	<2.225x10-308
M_HDL_CE_pct ~ MAR00614	Liver	M_HDL_CE_pct	Cholesterol esters to total lipids ratio in medium HDL	Lipoprotein particles and their constituents	Nightingale Health	MAR00614	Liver_CEPTE	Ethanolamine Phosphotransferase	Glycerophospholipid metabolism	Glyceride and phospholipid metabolism	37148	0.0843953	0.00712519	1.02423e-59	1.73698e-56	Yes	118509	0.0608604	0.00369838	1.36393e-94	3.74873e-94	0.0648169	0.00420291	6.75633e-36	2.59047e-33	Yes	0.0455856	0.00207347	8.33025e-54	1.58363e-53
M_HDL_CE_pct ~ MAR00651	Liver	M_HDL_CE_pct	Cholesterol esters to total lipids ratio in medium HDL	Lipoprotein particles and their constituents	Nightingale Health	MAR00651	Liver_PETHCT	Phosphoethanolamine Cytidyltransferase	Glycerophospholipid metabolism	Glyceride and phospholipid metabolism	37148	0.0843953	0.00712519	1.02423e-59	1.73698e-56	Yes	118509	0.0608604	0.00369838	1.36393e-94	3.74873e-94	0.0648169	0.00420291	6.75633e-36	2.59047e-33	Yes	0.0455856	0.00207347	8.33025e-54	1.58363e-53
L_LDL_TG_pct ~ MAR00655	Liver	L_LDL_TG_pct	Triglycerides to total lipids ratio in large LDL	Lipoprotein particles and their constituents	Nightingale Health	MAR00655	Liver_EX_pchol_hse_bc	Exchange of Phosphatidylcholine (Homo Sapiens)	Exchange/demand reactions	Glyceride and phospholipid metabolism	37183	-0.0842615	0.00709921	1.47183e-59	2.49125e-56	Yes	118351	-0.0868382	0.00751681	2.75241e-190	1.92433e-189	0.0799004	0.00638353	1.019e-53	8.86137e-51	Yes	0.0815899	0.00663188	4.6876e-168	2.41231e-167
M_LDL_TG ~ MAR00694	Liver	M_LDL_TG	Triglycerides in medium LDL	Lipoprotein particles and their constituents	Nightingale Health	MAR00694	Liver_EX_retinol_cis_11e_bc	Exchange of Cis-11-Retinol	Exchange/demand reactions	Vitamin A metabolism	37023	0.0843622	0.00711463	1.95431e-59	3.29524e-56	Yes	119171	0.0723972	0.00522066	1.57081e-133	6.13571e-133	0.0932042	0.00868394	3.4031e-72	6.66725e-69	Yes	0.0815901	0.00662735	4.39239e-169	2.28055e-168
M_LDL_TG ~ MAR13095	Liver	M_LDL_TG	Triglycerides in medium LDL	Lipoprotein particles and their constituents	Nightingale Health	MAR13095	Liver_RETH2e	Retinyl Ester Hydrolase (11-Cis)	Retinol metabolism	Vitamin A metabolism	37023	0.0843622	0.00711463	1.95431e-59	3.29524e-56	Yes	119171	0.0723972	0.00522066	1.57081e-133	6.13571e-133	0.0932042	0.00868394	3.4031e-72	6.66725e-69	Yes	0.0815901	0.00662735	4.39239e-169	2.28055e-168
L_LDL_TG ~ MAR13088	Liver	L_LDL_TG	Triglycerides in large LDL	Lipoprotein particles and their constituents	Nightingale Health	MAR13088	Liver_LCAT2	Lecithin-Cholesterol Acyltransferase	Formation and hydrolysis of cholesterol esters	Steroid metabolism	37195	-0.0839512	0.00704957	3.58504e-59	6.02181e-56	Yes	118911	-0.0900431	0.00807274	3.15068e-205	2.52055e-204	NA	NA	NA	NA	NA	NA	NA	NA	NA
L_LDL_TG ~ MAR13090	Liver	L_LDL_TG	Triglycerides in large LDL	Lipoprotein particles and their constituents	Nightingale Health	MAR13090	Liver_MAR13090	Transport of 1-acyl-PE	Transport reactions	Glyceride and phospholipid metabolism	37195	-0.0839512	0.00704957	3.58504e-59	6.02181e-56	Yes	118911	-0.0900431	0.00807274	3.15068e-205	2.52055e-204	NA	NA	NA	NA	NA	NA	NA	NA	NA
M_HDL_CE_pct_C ~ MAR10033	Liver	M_HDL_CE_pct_C	Esterified cholesterol to total cholesterol ratio in medium HDL	Lipoprotein particles and their constituents	Nightingale Health	MAR10033	Liver_MAR10033	Fatty acid pool formation and breakdown	Pool reactions	Miscellaneous	37131	0.0839439	0.00705021	4.44623e-59	7.43995e-56	Yes	118743	0.110118	0.0120981	1.09181e-306	2.47234e-305	NA	NA	NA	NA	NA	NA	NA	NA	NA
M_HDL_FC_pct_C ~ MAR10033	Liver	M_HDL_FC_pct_C	Free cholesterol to total cholesterol ratio in medium HDL	Lipoprotein particles and their constituents	Nightingale Health	MAR10033	Liver_MAR10033	Fatty acid pool formation and breakdown	Pool reactions	Miscellaneous	37131	-0.0839439	0.00705021	4.44623e-59	7.43995e-56	Yes	118743	-0.110118	0.0120981	1.09181e-306	2.47234e-305	NA	NA	NA	NA	NA	NA	NA	NA	NA
L_LDL_TG_pct ~ MAR07158	Liver	L_LDL_TG_pct	Triglycerides to total lipids ratio in large LDL	Lipoprotein particles and their constituents	Nightingale Health	MAR07158	Liver_PCHOLHSTDe	Transport of Phosphatidylcholine	Transport reactions	Glyceride and phospholipid metabolism	37183	-0.0838584	0.00703158	5.24577e-59	8.76118e-56	Yes	118351	-0.0862982	0.00742321	6.19285e-188	4.13465e-187	-0.0826484	0.00682984	2.32438e-57	2.3737e-54	Yes	-0.0855197	0.00728742	1.59534e-184	9.56193e-184
IDL_TG ~ MAR13085	Liver	IDL_TG	Triglycerides in IDL	Lipoprotein particles and their constituents	Nightingale Health	MAR13085	Liver_TAGt	Triacylglycerol Transport	Transport reactions	Glyceride and phospholipid metabolism	37205	-0.0838131	0.00702513	5.47865e-59	9.13278e-56	Yes	119000	-0.110313	0.0121139	1.03844e-307	2.39812e-306	-0.116036	0.0134655	1.07423e-111	2.43242e-107	Yes	-0.149964	0.0223796	<2.225x10-308	<2.225x10-308
L_HDL_PL_pct ~ MAR09805	Liver	L_HDL_PL_pct	Phospholipids to total lipids ratio in large HDL	Lipoprotein particles and their constituents	Nightingale Health	MAR09805	Liver_HMR_9805	Sn-Glycero-3-Phosphocholine Cholinephosphohydrolase	Glycerophospholipid metabolism	Glyceride and phospholipid metabolism	36547	0.0845414	0.00714866	5.7389e-59	9.54853e-56	Yes	119273	0.0420006	0.00176277	2.75371e-46	4.63807e-46	0.0668899	0.00447455	1.60119e-37	6.7575e-35	Yes	0.0354316	0.00125476	1.94459e-33	3.01342e-33
M_HDL_FC_by_CE ~ MAR10033	Liver	M_HDL_FC_by_CE	Ratio of free cholesterol to cholesteryl esters in medium HDL	Lipoprotein particles and their constituents	Nightingale Health	MAR10033	Liver_MAR10033	Fatty acid pool formation and breakdown	Pool reactions	Miscellaneous	37145	-0.08382	0.00702842	6.36859e-59	1.05762e-55	Yes	118744	-0.11013	0.0120986	1.05329e-306	2.39845e-305	NA	NA	NA	NA	NA	NA	NA	NA	NA
LDL_TG_pct ~ MAR13087	Liver	LDL_TG_pct	Triglycerides to total lipids ratio in LDL	Lipoprotein particles and their constituents	Nightingale Health	MAR13087	Liver_MAR13087	Fatty acid pool formation and breakdown	Pool reactions	Miscellaneous	37001	-0.0839573	0.00705338	6.64806e-59	1.10196e-55	Yes	118352	-0.0820492	0.00670674	6.17812e-170	3.42147e-169	NA	NA	NA	NA	NA	NA	NA	NA	NA
LDL_TG_pct ~ MAR09805	Liver	LDL_TG_pct	Triglycerides to total lipids ratio in LDL	Lipoprotein particles and their constituents	Nightingale Health	MAR09805	Liver_HMR_9805	Sn-Glycero-3-Phosphocholine Cholinephosphohydrolase	Glycerophospholipid metabolism	Glyceride and phospholipid metabolism	37001	-0.0839662	0.00705254	6.75415e-59	1.11744e-55	Yes	118352	-0.0835925	0.00696039	2.62632e-176	1.54919e-175	-0.0586539	0.00343903	1.47484e-29	4.12193e-27	Yes	-0.0560154	0.00312543	4.24376e-80	1.02375e-79
L_LDL_TG_pct ~ MAR00476	Liver	L_LDL_TG_pct	Triglycerides to total lipids ratio in large LDL	Lipoprotein particles and their constituents	Nightingale Health	MAR00476	Liver_PCt	Phosphatidylcholine Transporter	Transport reactions	Glyceride and phospholipid metabolism	37183	-0.0836929	0.00700368	8.86315e-59	1.46361e-55	Yes	118351	-0.0861926	0.00740516	1.75991e-187	1.17021e-186	-0.0827241	0.00684249	1.83263e-57	1.88954e-54	Yes	-0.0842498	0.0070741	3.65386e-179	2.06108e-178
IDL_TG ~ MAR10033	Liver	IDL_TG	Triglycerides in IDL	Lipoprotein particles and their constituents	Nightingale Health	MAR10033	Liver_MAR10033	Fatty acid pool formation and breakdown	Pool reactions	Miscellaneous	37205	-0.0835807	0.00698596	1.14437e-58	1.88621e-55	Yes	119000	-0.112768	0.0126613	1.32409593085454e-321	3.59778603301596e-320	NA	NA	NA	NA	NA	NA	NA	NA	NA
HDL_FC_by_CE ~ MAR00665	Liver	HDL_FC_by_CE	Ratio of free cholesterol to cholesteryl esters in HDL	Lipoprotein particles and their constituents	Nightingale Health	MAR00665	Liver_LPS	Triacylglycerol Lipase	Acylglycerides metabolism	Glyceride and phospholipid metabolism	36364	-0.0844821	0.00714132	1.26923e-58	2.0881e-55	Yes	118238	-0.102964	0.010552	1.8277e-266	2.79538e-265	NA	NA	NA	NA	NA	NA	NA	NA	NA
L_LDL_TG_pct ~ MAR09805	Liver	L_LDL_TG_pct	Triglycerides to total lipids ratio in large LDL	Lipoprotein particles and their constituents	Nightingale Health	MAR09805	Liver_HMR_9805	Sn-Glycero-3-Phosphocholine Cholinephosphohydrolase	Glycerophospholipid metabolism	Glyceride and phospholipid metabolism	37183	-0.0835354	0.00697927	1.40202e-58	2.30224e-55	Yes	118351	-0.083459	0.00694022	8.46274e-176	4.96318e-175	-0.0587074	0.00344623	9.39135e-30	2.65689e-27	Yes	-0.0556252	0.00308298	4.9251e-79	1.17464e-78
M_LDL_TG_pct ~ MAR09805	Liver	M_LDL_TG_pct	Triglycerides to total lipids ratio in medium LDL	Lipoprotein particles and their constituents	Nightingale Health	MAR09805	Liver_HMR_9805	Sn-Glycero-3-Phosphocholine Cholinephosphohydrolase	Glycerophospholipid metabolism	Glyceride and phospholipid metabolism	37023	-0.0836386	0.00699717	1.7601e-58	2.88487e-55	Yes	118711	-0.0890298	0.00788857	3.19161e-200	2.44301e-199	-0.058247	0.00339096	3.4908e-29	9.51676e-27	Yes	-0.0604254	0.00363504	3.83335e-93	1.03526e-92
IDL_TG ~ MAR00649	Liver	IDL_TG	Triglycerides in IDL	Lipoprotein particles and their constituents	Nightingale Health	MAR00649	Liver_ETHP	Ethanolamine Phosphate Phosphatase	Glycerophospholipid metabolism	Glyceride and phospholipid metabolism	37205	0.0834142	0.00695832	1.92413e-58	3.14785e-55	Yes	119000	0.0982686	0.00961288	2.54911e-244	3.01164e-243	0.0859965	0.00739605	5.12107e-62	6.2292e-59	Yes	0.109763	0.0119897	1.465e-304	2.65313e-303
M_LDL_TG_pct ~ MAR13087	Liver	M_LDL_TG_pct	Triglycerides to total lipids ratio in medium LDL	Lipoprotein particles and their constituents	Nightingale Health	MAR13087	Liver_MAR13087	Fatty acid pool formation and breakdown	Pool reactions	Miscellaneous	37023	-0.0834221	0.00696309	3.33079e-58	5.43904e-55	Yes	118711	-0.0870767	0.00754714	1.29532e-191	9.23029e-191	NA	NA	NA	NA	NA	NA	NA	NA	NA
M_HDL_CE_pct_C ~ MAR00623	Liver	M_HDL_CE_pct_C	Esterified cholesterol to total cholesterol ratio in medium HDL	Lipoprotein particles and their constituents	Nightingale Health	MAR00623	Liver_PSSA1_hs	Phosphatidylserine Synthase (Phosphatidylcholine)	Glycerophospholipid metabolism	Glyceride and phospholipid metabolism	37131	0.0833203	0.00694169	3.40723e-58	5.54329e-55	Yes	118743	0.104432	0.0108643	1.83825e-275	3.10258e-274	-0.0848522	0.00720087	2.63026e-60	2.97506e-57	Yes	-0.100421	0.0100444	9.81478e-255	1.12573e-253
M_HDL_FC_pct_C ~ MAR00623	Liver	M_HDL_FC_pct_C	Free cholesterol to total cholesterol ratio in medium HDL	Lipoprotein particles and their constituents	Nightingale Health	MAR00623	Liver_PSSA1_hs	Phosphatidylserine Synthase (Phosphatidylcholine)	Glycerophospholipid metabolism	Glyceride and phospholipid metabolism	37131	-0.0833203	0.00694169	3.40723e-58	5.54329e-55	Yes	118743	-0.104432	0.0108643	1.83825e-275	3.10258e-274	0.0848522	0.00720087	2.63026e-60	2.97506e-57	Yes	0.100421	0.0100444	9.81478e-255	1.12573e-253
HDL_CE_pct_C ~ MAR00665	Liver	HDL_CE_pct_C	Esterified cholesterol to total cholesterol ratio in HDL	Lipoprotein particles and their constituents	Nightingale Health	MAR00665	Liver_LPS	Triacylglycerol Lipase	Acylglycerides metabolism	Glyceride and phospholipid metabolism	36364	0.0841566	0.0070864	3.48306e-58	5.6458e-55	Yes	118244	0.104151	0.0107989	1.07006e-272	1.75869e-271	NA	NA	NA	NA	NA	NA	NA	NA	NA
HDL_FC_pct_C ~ MAR00665	Liver	HDL_FC_pct_C	Free cholesterol to total cholesterol ratio in HDL	Lipoprotein particles and their constituents	Nightingale Health	MAR00665	Liver_LPS	Triacylglycerol Lipase	Acylglycerides metabolism	Glyceride and phospholipid metabolism	36364	-0.0841566	0.0070864	3.48306e-58	5.6458e-55	Yes	118244	-0.104151	0.0107989	1.07006e-272	1.75869e-271	NA	NA	NA	NA	NA	NA	NA	NA	NA
L_HDL_PL_pct ~ MAR00614	Liver	L_HDL_PL_pct	Phospholipids to total lipids ratio in large HDL	Lipoprotein particles and their constituents	Nightingale Health	MAR00614	Liver_CEPTE	Ethanolamine Phosphotransferase	Glycerophospholipid metabolism	Glyceride and phospholipid metabolism	36547	0.0838363	0.00703341	4.82372e-58	7.7902e-55	Yes	119273	0.0422912	0.00178765	6.47125e-47	1.09584e-46	0.0715732	0.00512371	9.97736e-43	5.33755e-40	Yes	0.0431573	0.00186058	9.27129e-49	1.67663e-48
L_HDL_PL_pct ~ MAR00651	Liver	L_HDL_PL_pct	Phospholipids to total lipids ratio in large HDL	Lipoprotein particles and their constituents	Nightingale Health	MAR00651	Liver_PETHCT	Phosphoethanolamine Cytidyltransferase	Glycerophospholipid metabolism	Glyceride and phospholipid metabolism	36547	0.0838363	0.00703341	4.82372e-58	7.7902e-55	Yes	119273	0.0422912	0.00178765	6.47125e-47	1.09584e-46	0.0715732	0.00512371	9.97736e-43	5.33755e-40	Yes	0.0431573	0.00186058	9.27129e-49	1.67663e-48
LDL_TG ~ MAR13089	Liver	LDL_TG	Triglycerides in LDL	Lipoprotein particles and their constituents	Nightingale Health	MAR13089	Liver_LCAT2e	Lecithin-Cholesterol Acyltransferase	Formation and hydrolysis of cholesterol esters	Steroid metabolism	37001	-0.083275	0.00693944	5.59882e-58	9.02542e-55	Yes	118821	-0.0824515	0.00676868	3.63406e-172	2.05016e-171	-0.0896455	0.00803505	7.04173e-67	1.18862e-63	Yes	-0.0915983	0.00835919	2.64635e-212	2.06738e-211
IDL_TG ~ MAR00639	Liver	IDL_TG	Triglycerides in IDL	Lipoprotein particles and their constituents	Nightingale Health	MAR00639	Liver_EX_ocdcae_bc	Exchange of Octadecanoate (N-C18:0)	Exchange/demand reactions	Fatty acid metabolism	37205	0.0830337	0.00689515	6.31124e-58	1.01553e-54	Yes	119000	0.0965229	0.00927186	1.09249e-235	1.20514e-234	0.0951374	0.00905201	1.50344e-75	3.58348e-72	Yes	0.119592	0.0142318	<2.225x10-308	<2.225x10-308
HDL_size ~ MAR13084	Liver	HDL_size	Mean diameter for HDL particles	Lipoprotein particles and their constituents	Nightingale Health	MAR13084	Liver_EX_tag_hse_bc	Triacylglycerol Exchange	Exchange/demand reactions	Glyceride and phospholipid metabolism	37220	-0.0829889	0.00688715	6.96362e-58	1.11845e-54	Yes	120266	-0.111566	0.0125032	6.5019038992708e-321	1.75506939372186e-319	-0.0930431	0.00865701	2.38701e-72	4.71579e-69	Yes	-0.122439	0.0150517	<2.225x10-308	<2.225x10-308
VLDL_FC_pct ~ MAR01499	Liver	VLDL_FC_pct	Free cholesterol to total lipids ratio in VLDL	Lipoprotein particles and their constituents	Nightingale Health	MAR01499	Liver_LPCHOLt	Lysophosphatidylcholine Transport	Transport reactions	Glyceride and phospholipid metabolism	30849	0.0911794	0.00828964	8.67215e-58	1.39033e-54	Yes	117801	0.0337549	0.00114207	3.18668e-30	4.46584e-30	0.0760644	0.00581707	4.94428e-41	2.48049e-38	Yes	0.0277093	0.000769428	6.8721e-21	9.21555e-21
IDL_TG ~ MAR09285	Liver	IDL_TG	Triglycerides in IDL	Lipoprotein particles and their constituents	Nightingale Health	MAR09285	Liver_EX_chsterole_bc	Exchange of Cholesterol	Exchange/demand reactions	Steroid metabolism	37205	-0.0829326	0.00687765	8.76961e-58	1.4034e-54	Yes	119000	-0.105698	0.0111144	2.32192e-282	4.12381e-281	-0.0989428	0.00979117	1.35528e-81	5.82407e-78	Yes	-0.129321	0.0166409	<2.225x10-308	<2.225x10-308
LDL_TG_pct ~ MAR13098	Liver	LDL_TG_pct	Triglycerides to total lipids ratio in LDL	Lipoprotein particles and their constituents	Nightingale Health	MAR13098	Liver_EX_11_cis_retfae_bc	Exchange of Fatty Acid 11-Cis-Retinol	Exchange/demand reactions	Vitamin A metabolism	37001	0.0831082	0.0069033	1.10058e-57	1.75807e-54	Yes	118352	0.0856447	0.00731131	4.00229e-185	2.56701e-184	0.0821973	0.00675319	1.82245e-56	1.78971e-53	Yes	0.0850152	0.00719681	3.00641e-182	1.75877e-181
L_LDL_TG_pct ~ MAR13087	Liver	L_LDL_TG_pct	Triglycerides to total lipids ratio in large LDL	Lipoprotein particles and their constituents	Nightingale Health	MAR13087	Liver_MAR13087	Fatty acid pool formation and breakdown	Pool reactions	Miscellaneous	37183	-0.0828463	0.00686371	1.22987e-57	1.96103e-54	Yes	118351	-0.0820434	0.0067079	5.7957e-170	3.21187e-169	NA	NA	NA	NA	NA	NA	NA	NA	NA
L_LDL_TG ~ MAR00649	Liver	L_LDL_TG	Triglycerides in large LDL	Lipoprotein particles and their constituents	Nightingale Health	MAR00649	Liver_ETHP	Ethanolamine Phosphate Phosphatase	Glycerophospholipid metabolism	Glyceride and phospholipid metabolism	37195	0.0828095	0.00685845	1.3026e-57	2.07324e-54	Yes	118911	0.086599	0.00746875	5.67843e-190	3.93627e-189	0.0858899	0.00737751	7.53191e-62	9.07731e-59	Yes	0.0973765	0.00944042	8.3254e-240	8.43685e-239
HDL_size ~ MAR00625	Liver	HDL_size	Mean diameter for HDL particles	Lipoprotein particles and their constituents	Nightingale Health	MAR00625	Liver_CEPTC	Choline Phosphotransferase	Glycerophospholipid metabolism	Glyceride and phospholipid metabolism	37220	-0.0827656	0.00685014	1.39682e-57	2.2152e-54	Yes	120266	-0.10991	0.012134	1.91965946134734e-311	4.61624304687418e-310	-0.0454166	0.00206267	1.84763e-18	2.61104e-16	Yes	-0.0598567	0.00359732	2.29445e-93	6.20987e-93
HDL_size ~ MAR00638	Liver	HDL_size	Mean diameter for HDL particles	Lipoprotein particles and their constituents	Nightingale Health	MAR00638	Liver_CHLPCTD	Choline Phosphate Cytididyltransferase	Glycerophospholipid metabolism	Glyceride and phospholipid metabolism	37220	-0.0827656	0.00685014	1.39682e-57	2.2152e-54	Yes	120266	-0.10991	0.012134	1.91965946134734e-311	4.61624304687418e-310	-0.0454166	0.00206267	1.84763e-18	2.61104e-16	Yes	-0.0598567	0.00359732	2.29445e-93	6.20987e-93
M_HDL_FC_pct_C ~ MAR09849	Liver	M_HDL_FC_pct_C	Free cholesterol to total cholesterol ratio in medium HDL	Lipoprotein particles and their constituents	Nightingale Health	MAR09849	Liver_EX_ethampe_bc	Exchange of Ethanolamine Phosphate	Exchange/demand reactions	Glyceride and phospholipid metabolism	37131	-0.0827055	0.00684305	2.16925e-57	3.41556e-54	Yes	118743	-0.0952835	0.00905476	9.92657e-230	1.02432e-228	0.0826257	0.00682939	2.80312e-57	2.8527e-54	Yes	0.103365	0.0106622	2.36213e-270	3.20454e-269
M_HDL_CE_pct_C ~ MAR09849	Liver	M_HDL_CE_pct_C	Esterified cholesterol to total cholesterol ratio in medium HDL	Lipoprotein particles and their constituents	Nightingale Health	MAR09849	Liver_EX_ethampe_bc	Exchange of Ethanolamine Phosphate	Exchange/demand reactions	Glyceride and phospholipid metabolism	37131	0.0827055	0.00684305	2.16925e-57	3.41556e-54	Yes	118743	0.0952835	0.00905476	9.92657e-230	1.02432e-228	-0.0826257	0.00682939	2.80312e-57	2.8527e-54	Yes	-0.103365	0.0106622	2.36213e-270	3.20454e-269
M_HDL_CE_pct_C ~ MAR09827	Liver	M_HDL_CE_pct_C	Esterified cholesterol to total cholesterol ratio in medium HDL	Lipoprotein particles and their constituents	Nightingale Health	MAR09827	Liver_ETHAMPtr	Transport of Ethanolamine Phosphate	Transport reactions	Glyceride and phospholipid metabolism	37131	0.0827055	0.00684305	2.16925e-57	3.41556e-54	Yes	118743	0.0952835	0.00905476	9.92657e-230	1.02432e-228	-0.0826257	0.00682939	2.80312e-57	2.8527e-54	Yes	-0.103365	0.0106622	2.36213e-270	3.20454e-269
M_HDL_FC_pct_C ~ MAR09827	Liver	M_HDL_FC_pct_C	Free cholesterol to total cholesterol ratio in medium HDL	Lipoprotein particles and their constituents	Nightingale Health	MAR09827	Liver_ETHAMPtr	Transport of Ethanolamine Phosphate	Transport reactions	Glyceride and phospholipid metabolism	37131	-0.0827055	0.00684305	2.16925e-57	3.41556e-54	Yes	118743	-0.0952835	0.00905476	9.92657e-230	1.02432e-228	0.0826257	0.00682939	2.80312e-57	2.8527e-54	Yes	0.103365	0.0106622	2.36213e-270	3.20454e-269
L_LDL_TG_pct ~ MAR13098	Liver	L_LDL_TG_pct	Triglycerides to total lipids ratio in large LDL	Lipoprotein particles and their constituents	Nightingale Health	MAR13098	Liver_EX_11_cis_retfae_bc	Exchange of Fatty Acid 11-Cis-Retinol	Exchange/demand reactions	Vitamin A metabolism	37183	0.0826376	0.00682922	2.35172e-57	3.69625e-54	Yes	118351	0.0856591	0.00731598	3.06686e-185	1.96859e-184	0.0810704	0.00657255	2.92311e-55	2.68895e-52	Yes	0.0847433	0.0071537	3.65338e-181	2.09516e-180
L_LDL_TG ~ MAR13085	Liver	L_LDL_TG	Triglycerides in large LDL	Lipoprotein particles and their constituents	Nightingale Health	MAR13085	Liver_TAGt	Triacylglycerol Transport	Transport reactions	Glyceride and phospholipid metabolism	37195	-0.0824457	0.00679867	4.00732e-57	6.28716e-54	Yes	118911	-0.0982437	0.00960951	4.41393e-244	5.19226e-243	-0.115396	0.0133183	1.85088e-110	3.96244e-106	Yes	-0.133177	0.0176592	<2.225x10-308	<2.225x10-308
M_LDL_TG_pct ~ MAR13098	Liver	M_LDL_TG_pct	Triglycerides to total lipids ratio in medium LDL	Lipoprotein particles and their constituents	Nightingale Health	MAR13098	Liver_EX_11_cis_retfae_bc	Exchange of Fatty Acid 11-Cis-Retinol	Exchange/demand reactions	Vitamin A metabolism	37023	0.082654	0.00682862	4.12299e-57	6.45713e-54	Yes	118711	0.0906322	0.0081806	1.37761e-207	1.12641e-206	0.0818989	0.00670457	4.20003e-56	4.05692e-53	Yes	0.0900061	0.00806059	1.45989e-204	1.08453e-203
L_HDL_PL_pct ~ MAR07158	Liver	L_HDL_PL_pct	Phospholipids to total lipids ratio in large HDL	Lipoprotein particles and their constituents	Nightingale Health	MAR07158	Liver_PCHOLHSTDe	Transport of Phosphatidylcholine	Transport reactions	Glyceride and phospholipid metabolism	36547	0.0831371	0.00691578	4.23733e-57	6.62441e-54	Yes	119273	0.0431818	0.00186392	7.64029e-49	1.32378e-48	0.0827863	0.00685447	1.31489e-56	1.29995e-53	Yes	0.0425706	0.00181142	1.62106e-47	2.89079e-47
L_HDL_TG ~ MAR00736	Liver	L_HDL_TG	Triglycerides in large HDL	Lipoprotein particles and their constituents	Nightingale Health	MAR00736	Liver_SMS	Sphingomyelin Synthase (Homo Sapiens)	Sphingolipid metabolism	Glyceride and phospholipid metabolism	36548	0.0831285	0.00691542	4.25039e-57	6.63305e-54	Yes	119456	0.106659	0.0113165	1.36871e-288	2.55326e-287	0.0898207	0.00806253	2.65068e-66	4.10128e-63	Yes	0.114248	0.012985	<2.225x10-308	<2.225x10-308
HDL_TG ~ MAR13089	Liver	HDL_TG	Triglycerides in HDL	Lipoprotein particles and their constituents	Nightingale Health	MAR13089	Liver_LCAT2e	Lecithin-Cholesterol Acyltransferase	Formation and hydrolysis of cholesterol esters	Steroid metabolism	36362	-0.0833723	0.00694746	4.50932e-57	7.02467e-54	Yes	118926	-0.0823418	0.00675195	6.58792e-172	3.70378e-171	-0.0824493	0.00679702	7.15815e-56	6.77686e-53	Yes	-0.0882598	0.00775819	2.55336e-197	1.73043e-196
M_LDL_TG ~ MAR13089	Liver	M_LDL_TG	Triglycerides in medium LDL	Lipoprotein particles and their constituents	Nightingale Health	MAR13089	Liver_LCAT2e	Lecithin-Cholesterol Acyltransferase	Formation and hydrolysis of cholesterol esters	Steroid metabolism	37023	-0.0825775	0.00682241	4.63139e-57	7.20208e-54	Yes	119171	-0.068295	0.00464461	5.55124e-119	1.91186e-118	-0.0894321	0.00799588	1.3413e-66	2.15303e-63	Yes	-0.0756786	0.00570623	8.45453e-146	3.64055e-145
M_HDL_CE_pct ~ MAR00628	Liver	M_HDL_CE_pct	Cholesterol esters to total lipids ratio in medium HDL	Lipoprotein particles and their constituents	Nightingale Health	MAR00628	Liver_EX_lpchol_hse_bc	Exchange of Lysophosphatidylcholine	Exchange/demand reactions	Glyceride and phospholipid metabolism	37148	-0.0824024	0.00679266	5.26918e-57	8.17944e-54	Yes	118509	-0.0580054	0.00335888	4.53508e-86	1.14742e-85	-0.067501	0.00455792	8.63375e-39	3.89201e-36	Yes	-0.05638	0.00317045	2.4295e-81	5.9365e-81
M_HDL_CE_pct_C ~ MAR13091	Liver	M_HDL_CE_pct_C	Esterified cholesterol to total cholesterol ratio in medium HDL	Lipoprotein particles and their constituents	Nightingale Health	MAR13091	Liver_EX_lys1P	Exchange of 1-acyl-PE	Exchange/demand reactions	Glyceride and phospholipid metabolism	37131	0.0824154	0.00679022	5.84544e-57	9.04209e-54	Yes	118743	0.104739	0.0109384	2.45495e-277	4.2221e-276	NA	NA	NA	NA	NA	NA	NA	NA	NA
M_HDL_FC_pct_C ~ MAR13091	Liver	M_HDL_FC_pct_C	Free cholesterol to total cholesterol ratio in medium HDL	Lipoprotein particles and their constituents	Nightingale Health	MAR13091	Liver_EX_lys1P	Exchange of 1-acyl-PE	Exchange/demand reactions	Glyceride and phospholipid metabolism	37131	-0.0824154	0.00679022	5.84544e-57	9.04209e-54	Yes	118743	-0.104739	0.0109384	2.45495e-277	4.2221e-276	NA	NA	NA	NA	NA	NA	NA	NA	NA
L_HDL_PL_pct ~ MAR00655	Liver	L_HDL_PL_pct	Phospholipids to total lipids ratio in large HDL	Lipoprotein particles and their constituents	Nightingale Health	MAR00655	Liver_EX_pchol_hse_bc	Exchange of Phosphatidylcholine (Homo Sapiens)	Exchange/demand reactions	Glyceride and phospholipid metabolism	36547	0.082973	0.00688869	6.98851e-57	1.07913e-53	Yes	119273	0.0432207	0.00186726	6.29156e-49	1.09218e-48	-0.0796541	0.00634286	1.66928e-52	1.3716e-49	Yes	-0.0414552	0.00171718	3.90837e-45	6.82658e-45
M_HDL_FC_by_CE ~ MAR13091	Liver	M_HDL_FC_by_CE	Ratio of free cholesterol to cholesteryl esters in medium HDL	Lipoprotein particles and their constituents	Nightingale Health	MAR13091	Liver_EX_lys1P	Exchange of 1-acyl-PE	Exchange/demand reactions	Glyceride and phospholipid metabolism	37145	-0.0822951	0.00677197	7.84972e-57	1.20999e-53	Yes	118744	-0.104864	0.0109631	5.80157e-278	1.00413e-276	NA	NA	NA	NA	NA	NA	NA	NA	NA
M_HDL_FC_by_CE ~ MAR09285	Liver	M_HDL_FC_by_CE	Ratio of free cholesterol to cholesteryl esters in medium HDL	Lipoprotein particles and their constituents	Nightingale Health	MAR09285	Liver_EX_chsterole_bc	Exchange of Cholesterol	Exchange/demand reactions	Steroid metabolism	37145	-0.0822468	0.00676524	8.90635e-57	1.37046e-53	Yes	118744	-0.106022	0.0112093	3.4254e-284	6.24695e-283	-0.104976	0.0110229	1.57149e-91	1.42336e-87	Yes	-0.128221	0.016398	<2.225x10-308	<2.225x10-308
L_LDL_TG ~ MAR10033	Liver	L_LDL_TG	Triglycerides in large LDL	Lipoprotein particles and their constituents	Nightingale Health	MAR10033	Liver_MAR10033	Fatty acid pool formation and breakdown	Pool reactions	Miscellaneous	37195	-0.0821827	0.0067549	9.12229e-57	1.40124e-53	Yes	118911	-0.0998973	0.00993826	2.11905e-252	2.71185e-251	NA	NA	NA	NA	NA	NA	NA	NA	NA
LDL_TG_pct ~ MAR04024	Liver	LDL_TG_pct	Triglycerides to total lipids ratio in LDL	Lipoprotein particles and their constituents	Nightingale Health	MAR04024	Liver_CYTK1	Cytidylate Kinase (CMP)	Nucleotide metabolism	Nucleotide metabolism	37001	-0.0823731	0.00678658	9.76162e-57	1.49683e-53	Yes	118352	-0.0764042	0.00581611	1.41995e-147	6.32536e-147	-0.0234574	0.000549604	6.4827e-06	0.000306011	No	-0.0207677	0.000429697	2.17983e-12	2.61014e-12
M_HDL_FC_pct_C ~ MAR09285	Liver	M_HDL_FC_pct_C	Free cholesterol to total cholesterol ratio in medium HDL	Lipoprotein particles and their constituents	Nightingale Health	MAR09285	Liver_EX_chsterole_bc	Exchange of Cholesterol	Exchange/demand reactions	Steroid metabolism	37131	-0.0821815	0.00675578	1.11552e-56	1.70459e-53	Yes	118743	-0.105971	0.0112006	5.70868e-284	1.03646e-282	-0.104518	0.0109276	1.01955e-90	8.89243e-87	Yes	-0.128297	0.0164205	<2.225x10-308	<2.225x10-308
M_HDL_CE_pct_C ~ MAR09285	Liver	M_HDL_CE_pct_C	Esterified cholesterol to total cholesterol ratio in medium HDL	Lipoprotein particles and their constituents	Nightingale Health	MAR09285	Liver_EX_chsterole_bc	Exchange of Cholesterol	Exchange/demand reactions	Steroid metabolism	37131	0.0821815	0.00675578	1.11552e-56	1.70459e-53	Yes	118743	0.105971	0.0112006	5.70868e-284	1.03646e-282	0.104518	0.0109276	1.01955e-90	8.89243e-87	Yes	0.128297	0.0164205	<2.225x10-308	<2.225x10-308
M_LDL_TG_pct ~ MAR09822	Liver	M_LDL_TG_pct	Triglycerides to total lipids ratio in medium LDL	Lipoprotein particles and their constituents	Nightingale Health	MAR09822	Liver_CHOLPtr	Transport of Choline Phosphate	Transport reactions	Glyceride and phospholipid metabolism	37023	0.082267	0.00677307	1.16583e-56	1.7753e-53	Yes	118711	0.0852088	0.00722814	1.4223e-183	9.002e-183	0.06402	0.00409567	6.54708e-35	2.35603e-32	Yes	0.0662696	0.0043698	1.28267e-111	4.1091e-111
M_LDL_TG_pct ~ MAR09845	Liver	M_LDL_TG_pct	Triglycerides to total lipids ratio in medium LDL	Lipoprotein particles and their constituents	Nightingale Health	MAR09845	Liver_EX_cholpe_bc	Exchange of Choline Phosphate	Exchange/demand reactions	Glyceride and phospholipid metabolism	37023	0.082267	0.00677307	1.16583e-56	1.7753e-53	Yes	118711	0.0852088	0.00722814	1.4223e-183	9.002e-183	0.06402	0.00409567	6.54708e-35	2.35603e-32	Yes	0.0662696	0.0043698	1.28267e-111	4.1091e-111
L_LDL_TG ~ MAR00639	Liver	L_LDL_TG	Triglycerides in large LDL	Lipoprotein particles and their constituents	Nightingale Health	MAR00639	Liver_EX_ocdcae_bc	Exchange of Octadecanoate (N-C18:0)	Exchange/demand reactions	Fatty acid metabolism	37195	0.0819874	0.00672229	1.68386e-56	2.55971e-53	Yes	118911	0.086439	0.00743926	3.15449e-189	2.17191e-188	0.0951354	0.00905235	1.56354e-75	3.70424e-72	Yes	0.106274	0.0112424	1.99438e-285	3.22596e-284
M_HDL_FC_by_CE ~ MAR00623	Liver	M_HDL_FC_by_CE	Ratio of free cholesterol to cholesteryl esters in medium HDL	Lipoprotein particles and their constituents	Nightingale Health	MAR00623	Liver_PSSA1_hs	Phosphatidylserine Synthase (Phosphatidylcholine)	Glycerophospholipid metabolism	Glyceride and phospholipid metabolism	37145	-0.082014	0.00672588	1.86448e-56	2.8294e-53	Yes	118744	-0.104517	0.01088	7.31551e-276	1.24762e-274	0.083889	0.00703799	5.32177e-59	5.76997e-56	Yes	0.100217	0.0100019	1.1584e-253	1.32065e-252
VLDL_FC_pct ~ MAR00617	Liver	VLDL_FC_pct	Free cholesterol to total lipids ratio in VLDL	Lipoprotein particles and their constituents	Nightingale Health	MAR00617	Liver_EX_hdceae_bc	Exchange of Hexadecenoate (N-C16:1)	Exchange/demand reactions	Fatty acid metabolism	30849	0.0898094	0.00809229	1.8888e-56	2.86137e-53	Yes	117801	0.0332078	0.00110451	2.77201e-29	3.83788e-29	0.0716223	0.00515823	1.43686e-36	5.78214e-34	Yes	0.0229983	0.000530224	7.10639e-15	8.76717e-15
L_HDL_PL_pct ~ MAR00476	Liver	L_HDL_PL_pct	Phospholipids to total lipids ratio in large HDL	Lipoprotein particles and their constituents	Nightingale Health	MAR00476	Liver_PCt	Phosphatidylcholine Transporter	Transport reactions	Glyceride and phospholipid metabolism	36547	0.0826181	0.00682961	2.08121e-56	3.14744e-53	Yes	119273	0.042941	0.00184319	2.55384e-48	4.41453e-48	0.0834083	0.00695665	1.99154e-57	2.04622e-54	Yes	0.0423458	0.00179258	4.85176e-47	8.61953e-47
HDL_size ~ MAR00614	Liver	HDL_size	Mean diameter for HDL particles	Lipoprotein particles and their constituents	Nightingale Health	MAR00614	Liver_CEPTE	Ethanolamine Phosphotransferase	Glycerophospholipid metabolism	Glyceride and phospholipid metabolism	37220	-0.0817946	0.00669035	2.82135e-56	4.25214e-53	Yes	120266	-0.109319	0.0120041	4.10005e-308	9.5224e-307	-0.0719836	0.00518163	5.90736e-44	3.27789e-41	Yes	-0.0959971	0.00925155	1.24687e-237	1.22423e-236
HDL_size ~ MAR00651	Liver	HDL_size	Mean diameter for HDL particles	Lipoprotein particles and their constituents	Nightingale Health	MAR00651	Liver_PETHCT	Phosphoethanolamine Cytidyltransferase	Glycerophospholipid metabolism	Glyceride and phospholipid metabolism	37220	-0.0817946	0.00669035	2.82135e-56	4.25214e-53	Yes	120266	-0.109319	0.0120041	4.10005e-308	9.5224e-307	-0.0719836	0.00518163	5.90736e-44	3.27789e-41	Yes	-0.0959971	0.00925155	1.24687e-237	1.22423e-236
LDL_TG_pct ~ MAR09822	Liver	LDL_TG_pct	Triglycerides to total lipids ratio in LDL	Lipoprotein particles and their constituents	Nightingale Health	MAR09822	Liver_CHOLPtr	Transport of Choline Phosphate	Transport reactions	Glyceride and phospholipid metabolism	37001	0.0819919	0.00672878	2.87673e-56	4.32081e-53	Yes	118352	0.0799713	0.00637252	1.5285e-161	7.71536e-161	0.06439	0.00414377	2.78755e-35	1.01806e-32	Yes	0.0619037	0.00381497	2.20968e-97	6.22526e-97
LDL_TG_pct ~ MAR09845	Liver	LDL_TG_pct	Triglycerides to total lipids ratio in LDL	Lipoprotein particles and their constituents	Nightingale Health	MAR09845	Liver_EX_cholpe_bc	Exchange of Choline Phosphate	Exchange/demand reactions	Glyceride and phospholipid metabolism	37001	0.0819919	0.00672878	2.87673e-56	4.32081e-53	Yes	118352	0.0799713	0.00637252	1.5285e-161	7.71536e-161	0.06439	0.00414377	2.78755e-35	1.01806e-32	Yes	0.0619037	0.00381497	2.20968e-97	6.22526e-97
M_HDL_CE_pct ~ MAR13087	Liver	M_HDL_CE_pct	Cholesterol esters to total lipids ratio in medium HDL	Lipoprotein particles and their constituents	Nightingale Health	MAR13087	Liver_MAR13087	Fatty acid pool formation and breakdown	Pool reactions	Miscellaneous	37148	0.0818425	0.00669919	3.04649e-56	4.56799e-53	Yes	118509	0.0584663	0.00341161	2.15352e-87	5.5838e-87	NA	NA	NA	NA	NA	NA	NA	NA	NA
L_HDL_PL_pct ~ MAR00142	Liver	L_HDL_PL_pct	Phospholipids to total lipids ratio in large HDL	Lipoprotein particles and their constituents	Nightingale Health	MAR00142	Liver_DAGt	Diacylglycerol Transport	Transport reactions	Glyceride and phospholipid metabolism	36547	0.0824983	0.00680836	3.0818e-56	4.60524e-53	Yes	119273	0.0401132	0.00160814	2.23473e-42	3.59674e-42	0.0957338	0.00917287	3.23198e-75	7.12647e-72	Yes	0.0475716	0.00226071	7.183e-59	1.43774e-58
L_HDL_PL_pct ~ MAR00002	Liver	L_HDL_PL_pct	Phospholipids to total lipids ratio in large HDL	Lipoprotein particles and their constituents	Nightingale Health	MAR00002	Liver_LPSe	Triacylglycerol Lipase, Extracellular	Acylglycerides metabolism	Glyceride and phospholipid metabolism	36547	0.0824983	0.00680836	3.0818e-56	4.60524e-53	Yes	119273	0.0401132	0.00160814	2.23473e-42	3.59674e-42	0.0949128	0.00901624	5.85462e-74	1.22677e-70	Yes	0.047267	0.00223187	3.84694e-58	7.63169e-58
L_LDL_TG ~ MAR09285	Liver	L_LDL_TG	Triglycerides in large LDL	Lipoprotein particles and their constituents	Nightingale Health	MAR09285	Liver_EX_chsterole_bc	Exchange of Cholesterol	Exchange/demand reactions	Steroid metabolism	37195	-0.0817431	0.00668193	3.59541e-56	5.36365e-53	Yes	118911	-0.0933679	0.00867771	1.62037e-220	1.49257e-219	-0.0986442	0.00973214	4.32693e-81	1.45565e-77	Yes	-0.114493	0.0130497	<2.225x10-308	<2.225x10-308
VLDL_FC_pct ~ MAR01669	Liver	VLDL_FC_pct	Free cholesterol to total lipids ratio in VLDL	Lipoprotein particles and their constituents	Nightingale Health	MAR01669	Liver_PSt3	Transport of Phosphatidylserine	Transport reactions	Glyceride and phospholipid metabolism	30849	0.0897726	0.00804769	3.78884e-56	5.64264e-53	Yes	117801	0.0325297	0.00106025	3.55068e-28	4.85494e-28	0.0705181	0.00497249	2.6048e-35	9.53094e-33	Yes	0.0292466	0.000856667	4.45738e-23	6.11053e-23
M_HDL_CE_pct ~ MAR13098	Liver	M_HDL_CE_pct	Cholesterol esters to total lipids ratio in medium HDL	Lipoprotein particles and their constituents	Nightingale Health	MAR13098	Liver_EX_11_cis_retfae_bc	Exchange of Fatty Acid 11-Cis-Retinol	Exchange/demand reactions	Vitamin A metabolism	37148	-0.08169	0.00667425	4.86507e-56	7.23321e-53	Yes	118509	-0.060735	0.0036831	3.29887e-94	9.05162e-94	-0.0768018	0.00589999	9.96486e-50	6.87764e-47	Yes	-0.0615173	0.00377623	1.51171e-96	4.23056e-96
S_LDL_TG ~ MAR13084	Liver	S_LDL_TG	Triglycerides in small LDL	Lipoprotein particles and their constituents	Nightingale Health	MAR13084	Liver_EX_tag_hse_bc	Triacylglycerol Exchange	Exchange/demand reactions	Glyceride and phospholipid metabolism	37027	-0.0818129	0.00669418	5.03224e-56	7.46913e-53	Yes	119620	-0.0542138	0.0029319	5.1088e-76	1.16658e-75	-0.0864754	0.00747445	2.29098e-62	2.80119e-59	Yes	-0.0604934	0.00364908	3.49911e-94	9.55952e-94
M_LDL_TG_pct ~ MAR04024	Liver	M_LDL_TG_pct	Triglycerides to total lipids ratio in medium LDL	Lipoprotein particles and their constituents	Nightingale Health	MAR04024	Liver_CYTK1	Cytidylate Kinase (CMP)	Nucleotide metabolism	Nucleotide metabolism	37023	-0.0817714	0.00668799	5.72761e-56	8.48693e-53	Yes	118711	-0.0815705	0.00662372	2.4086e-168	1.3169e-167	-0.0237059	0.000561297	5.13751e-06	0.000246505	No	-0.0225147	0.000504625	2.50497e-14	3.07286e-14
L_HDL_TG ~ MAR09958	Liver	L_HDL_TG	Triglycerides in large HDL	Lipoprotein particles and their constituents	Nightingale Health	MAR09958	Liver_GLYC2P3Pc	Formation of Glycerol-3-Phosphate	Transport reactions	Glyceride and phospholipid metabolism	36548	0.0822914	0.00677292	5.90955e-56	8.72713e-53	Yes	119456	0.103624	0.0106812	2.00307e-272	3.26581e-271	0.0683132	0.00466695	4.57682e-39	2.09283e-36	Yes	0.0843283	0.00707755	6.68603e-181	3.82854e-180
L_HDL_TG ~ MAR09951	Liver	L_HDL_TG	Triglycerides in large HDL	Lipoprotein particles and their constituents	Nightingale Health	MAR09951	Liver_GPDDACHOL	Glycerophosphocholine Phosphodiesterase	Glycerophospholipid metabolism	Glyceride and phospholipid metabolism	36548	0.0822914	0.00677292	5.90955e-56	8.72713e-53	Yes	119456	0.103624	0.0106812	2.00307e-272	3.26581e-271	0.0683132	0.00466695	4.57682e-39	2.09283e-36	Yes	0.0843283	0.00707755	6.68603e-181	3.82854e-180
M_HDL_CE_pct ~ MAR00625	Liver	M_HDL_CE_pct	Cholesterol esters to total lipids ratio in medium HDL	Lipoprotein particles and their constituents	Nightingale Health	MAR00625	Liver_CEPTC	Choline Phosphotransferase	Glycerophospholipid metabolism	Glyceride and phospholipid metabolism	37148	0.0816062	0.00666181	6.14485e-56	9.04427e-53	Yes	118509	0.0582892	0.00339119	7.00955e-87	1.79522e-86	0.0430723	0.00185488	1.00263e-16	1.23334e-14	Yes	0.0355733	0.00126304	1.9182e-33	2.97374e-33
M_HDL_CE_pct ~ MAR00638	Liver	M_HDL_CE_pct	Cholesterol esters to total lipids ratio in medium HDL	Lipoprotein particles and their constituents	Nightingale Health	MAR00638	Liver_CHLPCTD	Choline Phosphate Cytididyltransferase	Glycerophospholipid metabolism	Glyceride and phospholipid metabolism	37148	0.0816062	0.00666181	6.14485e-56	9.04427e-53	Yes	118509	0.0582892	0.00339119	7.00955e-87	1.79522e-86	0.0430723	0.00185488	1.00263e-16	1.23334e-14	Yes	0.0355733	0.00126304	1.9182e-33	2.97374e-33
VLDL_FC_pct ~ MAR00661	Liver	VLDL_FC_pct	Free cholesterol to total lipids ratio in VLDL	Lipoprotein particles and their constituents	Nightingale Health	MAR00661	Liver_EX_ps_hse_bc	Exchange of Phosphatidylserine (Homo Sapiens)	Exchange/demand reactions	Glyceride and phospholipid metabolism	30849	-0.0896164	0.008011	6.71852e-56	9.87212e-53	Yes	117801	-0.0304679	0.000929752	6.57358e-25	8.64041e-25	0.0787368	0.00618762	1.52682e-43	8.36174e-41	Yes	0.0335407	0.00112657	7.77678e-30	1.15432e-29
M_HDL_CE_pct ~ MAR01499	Liver	M_HDL_CE_pct	Cholesterol esters to total lipids ratio in medium HDL	Lipoprotein particles and their constituents	Nightingale Health	MAR01499	Liver_LPCHOLt	Lysophosphatidylcholine Transport	Transport reactions	Glyceride and phospholipid metabolism	37148	-0.0815687	0.00665563	6.90086e-56	1.01232e-52	Yes	118509	-0.0577025	0.00332425	3.3568e-85	8.39921e-85	-0.0618174	0.00382195	8.61737e-33	2.83188e-30	Yes	-0.048475	0.00234662	1.15704e-60	2.3501e-60
M_HDL_FC_by_CE ~ MAR09849	Liver	M_HDL_FC_by_CE	Ratio of free cholesterol to cholesteryl esters in medium HDL	Lipoprotein particles and their constituents	Nightingale Health	MAR09849	Liver_EX_ethampe_bc	Exchange of Ethanolamine Phosphate	Exchange/demand reactions	Glyceride and phospholipid metabolism	37145	-0.0815557	0.00665365	7.23487e-56	1.05779e-52	Yes	118744	-0.0952191	0.00904091	2.21095e-229	2.25578e-228	0.0831448	0.00691445	5.41078e-58	5.68839e-55	Yes	0.10334	0.010655	3.56906e-270	4.8246e-269
M_HDL_FC_by_CE ~ MAR09827	Liver	M_HDL_FC_by_CE	Ratio of free cholesterol to cholesteryl esters in medium HDL	Lipoprotein particles and their constituents	Nightingale Health	MAR09827	Liver_ETHAMPtr	Transport of Ethanolamine Phosphate	Transport reactions	Glyceride and phospholipid metabolism	37145	-0.0815557	0.00665365	7.23487e-56	1.05779e-52	Yes	118744	-0.0952191	0.00904091	2.21095e-229	2.25578e-228	0.0831448	0.00691445	5.41078e-58	5.68839e-55	Yes	0.10334	0.010655	3.56906e-270	4.8246e-269
HDL_FC_by_CE ~ MAR00656	Liver	HDL_FC_by_CE	Ratio of free cholesterol to cholesteryl esters in HDL	Lipoprotein particles and their constituents	Nightingale Health	MAR00656	Liver_EX_pe_hse_bc	Exchange of Phosphatidylethanolamine	Exchange/demand reactions	Glyceride and phospholipid metabolism	36364	-0.08241	0.00678911	8.22191e-56	1.2001e-52	Yes	118238	-0.10108	0.0101649	1.01737e-256	1.38458e-255	0.0964348	0.00929649	7.73805e-76	1.97214e-72	Yes	0.110594	0.0121797	1.73393e-307	3.25703e-306
VLDL_FC_pct ~ MAR13087	Liver	VLDL_FC_pct	Free cholesterol to total lipids ratio in VLDL	Lipoprotein particles and their constituents	Nightingale Health	MAR13087	Liver_MAR13087	Fatty acid pool formation and breakdown	Pool reactions	Miscellaneous	30849	-0.0893345	0.00799769	8.2695e-56	1.20505e-52	Yes	117801	-0.0330194	0.0010922	5.63585e-29	7.78703e-29	NA	NA	NA	NA	NA	NA	NA	NA	NA
L_HDL_TG ~ MAR00650	Liver	L_HDL_TG	Triglycerides in large HDL	Lipoprotein particles and their constituents	Nightingale Health	MAR00650	Liver_EX_ocdceae_bc	Exchange of Oleic Acid	Exchange/demand reactions	Fatty acid metabolism	36548	0.0821235	0.00675178	8.73291e-56	1.27015e-52	Yes	119456	0.108468	0.0117156	9.41306e-299	2.00353e-297	0.0564853	0.00319525	2.93047e-27	7.25051e-25	Yes	0.0812354	0.00652688	6.107e-167	3.11104e-166
M_HDL_CE_pct_C ~ MAR09850	Liver	M_HDL_CE_pct_C	Esterified cholesterol to total cholesterol ratio in medium HDL	Lipoprotein particles and their constituents	Nightingale Health	MAR09850	Liver_EX_g3pce_bc	Exchange of Glycerophosphocholine	Exchange/demand reactions	Glyceride and phospholipid metabolism	37131	0.0815092	0.00664578	8.78838e-56	1.27015e-52	Yes	118743	0.0953449	0.00907865	2.47475e-230	2.57324e-229	0.0956848	0.00915865	2.84087e-76	7.44993e-73	Yes	0.113864	0.0129289	<2.225x10-308	<2.225x10-308
M_HDL_FC_pct_C ~ MAR09850	Liver	M_HDL_FC_pct_C	Free cholesterol to total cholesterol ratio in medium HDL	Lipoprotein particles and their constituents	Nightingale Health	MAR09850	Liver_EX_g3pce_bc	Exchange of Glycerophosphocholine	Exchange/demand reactions	Glyceride and phospholipid metabolism	37131	-0.0815092	0.00664578	8.78838e-56	1.27015e-52	Yes	118743	-0.0953449	0.00907865	2.47475e-230	2.57324e-229	-0.0956848	0.00915865	2.84087e-76	7.44993e-73	Yes	-0.113864	0.0129289	<2.225x10-308	<2.225x10-308
M_HDL_FC_pct_C ~ MAR09829	Liver	M_HDL_FC_pct_C	Free cholesterol to total cholesterol ratio in medium HDL	Lipoprotein particles and their constituents	Nightingale Health	MAR09829	Liver_G3PCtr	Transport of Glycerophosphocholine	Transport reactions	Glyceride and phospholipid metabolism	37131	-0.0815092	0.00664578	8.78838e-56	1.27015e-52	Yes	118743	-0.0953449	0.00907865	2.47475e-230	2.57324e-229	-0.0956848	0.00915865	2.84087e-76	7.44993e-73	Yes	-0.113864	0.0129289	<2.225x10-308	<2.225x10-308
M_HDL_CE_pct_C ~ MAR09829	Liver	M_HDL_CE_pct_C	Esterified cholesterol to total cholesterol ratio in medium HDL	Lipoprotein particles and their constituents	Nightingale Health	MAR09829	Liver_G3PCtr	Transport of Glycerophosphocholine	Transport reactions	Glyceride and phospholipid metabolism	37131	0.0815092	0.00664578	8.78838e-56	1.27015e-52	Yes	118743	0.0953449	0.00907865	2.47475e-230	2.57324e-229	0.0956848	0.00915865	2.84087e-76	7.44993e-73	Yes	0.113864	0.0129289	<2.225x10-308	<2.225x10-308
L_LDL_TG_pct ~ MAR09822	Liver	L_LDL_TG_pct	Triglycerides to total lipids ratio in large LDL	Lipoprotein particles and their constituents	Nightingale Health	MAR09822	Liver_CHOLPtr	Transport of Choline Phosphate	Transport reactions	Glyceride and phospholipid metabolism	37183	0.0813961	0.00662591	1.0727e-55	1.54525e-52	Yes	118351	0.0796282	0.00631963	3.26329e-160	1.62209e-159	0.0643156	0.0041359	2.20934e-35	8.16266e-33	Yes	0.0613464	0.00374771	1.07441e-95	2.99018e-95
L_LDL_TG_pct ~ MAR09845	Liver	L_LDL_TG_pct	Triglycerides to total lipids ratio in large LDL	Lipoprotein particles and their constituents	Nightingale Health	MAR09845	Liver_EX_cholpe_bc	Exchange of Choline Phosphate	Exchange/demand reactions	Glyceride and phospholipid metabolism	37183	0.0813961	0.00662591	1.0727e-55	1.54525e-52	Yes	118351	0.0796282	0.00631963	3.26329e-160	1.62209e-159	0.0643156	0.0041359	2.20934e-35	8.16266e-33	Yes	0.0613464	0.00374771	1.07441e-95	2.99018e-95
VLDL_FC_pct ~ MAR00702	Liver	VLDL_FC_pct	Free cholesterol to total lipids ratio in VLDL	Lipoprotein particles and their constituents	Nightingale Health	MAR00702	Liver_EX_ttdcae_bc	Exchange of Myristic Acid	Exchange/demand reactions	Fatty acid metabolism	30849	0.0891723	0.0079807	1.07817e-55	1.5506e-52	Yes	117801	0.0327675	0.00107634	1.40561e-28	1.93262e-28	0.0993316	0.00988965	1.21434e-68	2.193e-65	Yes	0.0340663	0.00116317	9.44596e-31	1.41933e-30
L_HDL_TG ~ MAR00635	Liver	L_HDL_TG	Triglycerides in large HDL	Lipoprotein particles and their constituents	Nightingale Health	MAR00635	Liver_GPDDA1	Glycerophosphodiester Phosphodiesterase (Glycerophosphocholine)	Glycerophospholipid metabolism	Glyceride and phospholipid metabolism	36548	0.0820702	0.00673639	1.16044e-55	1.6662e-52	Yes	119456	0.103503	0.0106556	8.97114e-272	1.44817e-270	0.0684103	0.00468011	3.58911e-39	1.65144e-36	Yes	0.0842187	0.00705848	2.03595e-180	1.16055e-179
LDL_TG ~ MAR00665	Liver	LDL_TG	Triglycerides in LDL	Lipoprotein particles and their constituents	Nightingale Health	MAR00665	Liver_LPS	Triacylglycerol Lipase	Acylglycerides metabolism	Glyceride and phospholipid metabolism	37001	-0.0815164	0.00664092	1.4872e-55	2.13189e-52	Yes	118821	-0.0897791	0.00802574	6.97254e-204	5.51311e-203	NA	NA	NA	NA	NA	NA	NA	NA	NA
VLDL_FC_pct ~ MAR04024	Liver	VLDL_FC_pct	Free cholesterol to total lipids ratio in VLDL	Lipoprotein particles and their constituents	Nightingale Health	MAR04024	Liver_CYTK1	Cytidylate Kinase (CMP)	Nucleotide metabolism	Nucleotide metabolism	30849	-0.0890195	0.00794332	1.93242e-55	2.7656e-52	Yes	117801	-0.0294535	0.000869132	2.17182e-23	2.82056e-23	-0.0317555	0.0010059	2.52233e-08	1.57984e-06	No	-0.0126372	0.000159987	1.9148e-05	2.08232e-05
HDL_size ~ MAR00655	Liver	HDL_size	Mean diameter for HDL particles	Lipoprotein particles and their constituents	Nightingale Health	MAR00655	Liver_EX_pchol_hse_bc	Exchange of Phosphatidylcholine (Homo Sapiens)	Exchange/demand reactions	Glyceride and phospholipid metabolism	37220	-0.081162	0.00658727	1.96092e-55	2.80184e-52	Yes	120266	-0.11048	0.0122609	1.06567311616095e-314	2.69794013755812e-313	0.0784843	0.00615978	6.08029e-52	4.89693e-49	Yes	0.104127	0.0108871	1.71759e-279	2.5798e-278
L_LDL_TG_pct ~ MAR04024	Liver	L_LDL_TG_pct	Triglycerides to total lipids ratio in large LDL	Lipoprotein particles and their constituents	Nightingale Health	MAR04024	Liver_CYTK1	Cytidylate Kinase (CMP)	Nucleotide metabolism	Nucleotide metabolism	37183	-0.0812116	0.00659345	1.97391e-55	2.81583e-52	Yes	118351	-0.076263	0.00579616	4.51083e-147	1.99524e-146	-0.025058	0.00062775	1.35227e-06	7.06573e-05	No	-0.0204417	0.000416445	4.73565e-12	5.63927e-12
XS_VLDL_TG_pct ~ MAR00152	Liver	XS_VLDL_TG_pct	Triglycerides to total lipids ratio in very small VLDL	Lipoprotein particles and their constituents	Nightingale Health	MAR00152	Liver_DESAT18_9	Fatty Acyl Coenzyme A Desaturase (N-C18:2CoA -> N-C18:3CoA)	Fatty acid biosynthesis	Fatty acid metabolism	37205	-0.0811594	0.0065857	2.12259e-55	3.02302e-52	Yes	119201	-0.0647619	0.00419283	1.35659e-107	4.22095e-107	-0.083785	0.00701925	6.11964e-59	6.59254e-56	Yes	-0.064888	0.0042099	5.01983e-108	1.5593e-107
LDL_TG ~ MAR13091	Liver	LDL_TG	Triglycerides in LDL	Lipoprotein particles and their constituents	Nightingale Health	MAR13091	Liver_EX_lys1P	Exchange of 1-acyl-PE	Exchange/demand reactions	Glyceride and phospholipid metabolism	37001	-0.0813106	0.006616	2.36966e-55	3.36945e-52	Yes	118821	-0.0804437	0.00644314	5.86864e-164	3.026e-163	NA	NA	NA	NA	NA	NA	NA	NA	NA
HDL_FC_pct_C ~ MAR00656	Liver	HDL_FC_pct_C	Free cholesterol to total cholesterol ratio in HDL	Lipoprotein particles and their constituents	Nightingale Health	MAR00656	Liver_EX_pe_hse_bc	Exchange of Phosphatidylethanolamine	Exchange/demand reactions	Glyceride and phospholipid metabolism	36364	-0.0819887	0.00671988	2.93435e-55	4.15895e-52	Yes	118244	-0.102317	0.0104179	4.22367e-263	6.20385e-262	0.0960156	0.00921584	3.41416e-75	7.47219e-72	Yes	0.111986	0.0124907	2.39012313398255e-315	4.85073247287084e-314
HDL_CE_pct_C ~ MAR00656	Liver	HDL_CE_pct_C	Esterified cholesterol to total cholesterol ratio in HDL	Lipoprotein particles and their constituents	Nightingale Health	MAR00656	Liver_EX_pe_hse_bc	Exchange of Phosphatidylethanolamine	Exchange/demand reactions	Glyceride and phospholipid metabolism	36364	0.0819887	0.00671988	2.93435e-55	4.15895e-52	Yes	118244	0.102317	0.0104179	4.22367e-263	6.20385e-262	-0.0960156	0.00921584	3.41416e-75	7.47219e-72	Yes	-0.111986	0.0124907	2.39012313398255e-315	4.85073247287084e-314
LDL_TG_pct ~ MAR00661	Liver	LDL_TG_pct	Triglycerides to total lipids ratio in LDL	Lipoprotein particles and their constituents	Nightingale Health	MAR00661	Liver_EX_ps_hse_bc	Exchange of Phosphatidylserine (Homo Sapiens)	Exchange/demand reactions	Glyceride and phospholipid metabolism	37001	-0.0812468	0.00660175	3.09338e-55	4.3773e-52	Yes	118352	-0.084419	0.00709684	9.8017e-180	6.0259e-179	0.0684215	0.00468186	1.19308e-39	5.65543e-37	Yes	0.0659459	0.00433193	2.41862e-110	7.6735e-110
HDL_size ~ MAR07158	Liver	HDL_size	Mean diameter for HDL particles	Lipoprotein particles and their constituents	Nightingale Health	MAR07158	Liver_PCHOLHSTDe	Transport of Phosphatidylcholine	Transport reactions	Glyceride and phospholipid metabolism	37220	-0.0809438	0.0065519	3.81356e-55	5.38773e-52	Yes	120266	-0.11012	0.0121817	1.14951090040852e-312	2.82253399401491e-311	-0.0790415	0.00624756	1.167e-52	9.6158e-50	Yes	-0.107004	0.0114998	3.45866e-295	5.92354e-294
L_HDL_PL_pct ~ MAR01669	Liver	L_HDL_PL_pct	Phospholipids to total lipids ratio in large HDL	Lipoprotein particles and their constituents	Nightingale Health	MAR01669	Liver_PSt3	Transport of Phosphatidylserine	Transport reactions	Glyceride and phospholipid metabolism	36547	-0.0815039	0.00664538	6.2529e-55	8.81984e-52	Yes	119273	-0.0389084	0.00151273	5.78115e-40	9.08578e-40	-0.0576797	0.00332763	2.54122e-28	6.66413e-26	Yes	-0.0330421	0.00109064	2.78688e-29	4.10521e-29
HDL_TG ~ MAR13091	Liver	HDL_TG	Triglycerides in HDL	Lipoprotein particles and their constituents	Nightingale Health	MAR13091	Liver_EX_lys1P	Exchange of 1-acyl-PE	Exchange/demand reactions	Glyceride and phospholipid metabolism	36362	-0.0816957	0.00667065	7.30062e-55	1.02812e-51	Yes	118926	-0.0805569	0.00646249	1.33128e-164	6.9125e-164	NA	NA	NA	NA	NA	NA	NA	NA	NA
M_LDL_TG_pct ~ MAR00661	Liver	M_LDL_TG_pct	Triglycerides to total lipids ratio in medium LDL	Lipoprotein particles and their constituents	Nightingale Health	MAR00661	Liver_EX_ps_hse_bc	Exchange of Phosphatidylserine (Homo Sapiens)	Exchange/demand reactions	Glyceride and phospholipid metabolism	37023	-0.0808113	0.00653197	1.06084e-54	1.49156e-51	Yes	118711	-0.0893817	0.00794996	9.03501e-202	7.03471e-201	0.0679954	0.00462365	3.3652e-39	1.55023e-36	Yes	0.0695018	0.00480851	1.18397e-122	4.23567e-122
LDL_TG_pct ~ MAR00714	Liver	LDL_TG_pct	Triglycerides to total lipids ratio in LDL	Lipoprotein particles and their constituents	Nightingale Health	MAR00714	Liver_EX_xolest2_hsbdL_bd	Exchange of Cholesterol Ester (from FullR2)	Exchange/demand reactions	Glyceride and phospholipid metabolism	37001	-0.0807815	0.00652815	1.22476e-54	1.71654e-51	Yes	118352	-0.0787781	0.0061797	1.06014e-156	5.10472e-156	-0.0859663	0.00738552	1.33336e-61	1.58744e-58	Yes	-0.0886806	0.00783315	3.05147e-198	2.09806e-197
LDL_TG_pct ~ MAR01827	Liver	LDL_TG_pct	Triglycerides to total lipids ratio in LDL	Lipoprotein particles and their constituents	Nightingale Health	MAR01827	Liver_XOLEST2tebdL	Cholesterol Ester Transporter	Transport reactions	Glyceride and phospholipid metabolism	37001	-0.0807815	0.00652815	1.22476e-54	1.71654e-51	Yes	118352	-0.0787781	0.0061797	1.06014e-156	5.10472e-156	-0.0859663	0.00738552	1.33336e-61	1.58744e-58	Yes	-0.0886806	0.00783315	3.05147e-198	2.09806e-197
IDL_TG ~ MAR00623	Liver	IDL_TG	Triglycerides in IDL	Lipoprotein particles and their constituents	Nightingale Health	MAR00623	Liver_PSSA1_hs	Phosphatidylserine Synthase (Phosphatidylcholine)	Glycerophospholipid metabolism	Glyceride and phospholipid metabolism	37205	-0.0805751	0.00649117	1.25501e-54	1.75615e-51	Yes	119000	-0.102835	0.0105166	3.29553e-267	5.07847e-266	0.0821099	0.00674251	1.11312e-56	1.10139e-53	Yes	0.100311	0.0099963	4.96235e-254	5.68305e-253
L_LDL_TG_pct ~ MAR00661	Liver	L_LDL_TG_pct	Triglycerides to total lipids ratio in large LDL	Lipoprotein particles and their constituents	Nightingale Health	MAR00661	Liver_EX_ps_hse_bc	Exchange of Phosphatidylserine (Homo Sapiens)	Exchange/demand reactions	Glyceride and phospholipid metabolism	37183	-0.0805832	0.00649351	1.29074e-54	1.80327e-51	Yes	118351	-0.0842589	0.00707185	4.17683e-179	2.52968e-178	0.0683964	0.00467768	8.40026e-40	3.99797e-37	Yes	0.0656178	0.00429027	2.68616e-109	8.42696e-109
LDL_TG_pct ~ MAR01827	Liver	LDL_TG_pct	Triglycerides to total lipids ratio in LDL	Lipoprotein particles and their constituents	Nightingale Health	MAR01827	Liver_XOLEST2te	Cholesterol Ester Transporter	Transport reactions	Glyceride and phospholipid metabolism	37001	-0.0807401	0.00652125	1.39356e-54	1.94383e-51	Yes	118352	-0.0784357	0.00612577	2.39548e-155	1.14265e-154	-0.0859665	0.00738555	1.33255e-61	1.58744e-58	Yes	-0.0886809	0.0078332	3.04158e-198	2.09506e-197
HDL_size ~ MAR09805	Liver	HDL_size	Mean diameter for HDL particles	Lipoprotein particles and their constituents	Nightingale Health	MAR09805	Liver_HMR_9805	Sn-Glycero-3-Phosphocholine Cholinephosphohydrolase	Glycerophospholipid metabolism	Glyceride and phospholipid metabolism	37220	-0.080473	0.00647591	1.59223e-54	2.21744e-51	Yes	120266	-0.106079	0.0113043	3.5433e-290	6.78051e-289	-0.0650668	0.00423368	3.25186e-36	1.27376e-33	Yes	-0.0857026	0.00737669	1.00942e-189	6.38369e-189
M_LDL_TG ~ MAR00665	Liver	M_LDL_TG	Triglycerides in medium LDL	Lipoprotein particles and their constituents	Nightingale Health	MAR00665	Liver_LPS	Triacylglycerol Lipase	Acylglycerides metabolism	Glyceride and phospholipid metabolism	37023	-0.0807032	0.00650959	1.61219e-54	2.24169e-51	Yes	119171	-0.0742421	0.00548975	2.49996e-140	1.03872e-139	NA	NA	NA	NA	NA	NA	NA	NA	NA
M_LDL_TG ~ MAR13091	Liver	M_LDL_TG	Triglycerides in medium LDL	Lipoprotein particles and their constituents	Nightingale Health	MAR13091	Liver_EX_lys1P	Exchange of 1-acyl-PE	Exchange/demand reactions	Glyceride and phospholipid metabolism	37023	-0.0806334	0.00650513	1.75247e-54	2.4329e-51	Yes	119171	-0.0666419	0.00442247	2.25534e-113	7.38969e-113	NA	NA	NA	NA	NA	NA	NA	NA	NA
HDL_size ~ MAR00152	Liver	HDL_size	Mean diameter for HDL particles	Lipoprotein particles and their constituents	Nightingale Health	MAR00152	Liver_DESAT18_9	Fatty Acyl Coenzyme A Desaturase (N-C18:2CoA -> N-C18:3CoA)	Fatty acid biosynthesis	Fatty acid metabolism	37220	0.0803892	0.00646243	2.0519e-54	2.8441e-51	Yes	120266	0.0555791	0.00310365	8.55682e-81	2.04201e-80	0.0708112	0.00501423	1.37508e-42	7.32294e-40	Yes	0.0472296	0.00224145	7.70231e-59	1.54005e-58
M_HDL_FC_by_CE ~ MAR09850	Liver	M_HDL_FC_by_CE	Ratio of free cholesterol to cholesteryl esters in medium HDL	Lipoprotein particles and their constituents	Nightingale Health	MAR09850	Liver_EX_g3pce_bc	Exchange of Glycerophosphocholine	Exchange/demand reactions	Glyceride and phospholipid metabolism	37145	-0.0804284	0.00647073	2.2413e-54	3.09518e-51	Yes	118744	-0.0953897	0.0090855	1.65472e-230	1.7294e-229	-0.0954687	0.00911838	5.67731e-76	1.45639e-72	Yes	-0.113767	0.0129045	<2.225x10-308	<2.225x10-308
M_HDL_FC_by_CE ~ MAR09829	Liver	M_HDL_FC_by_CE	Ratio of free cholesterol to cholesteryl esters in medium HDL	Lipoprotein particles and their constituents	Nightingale Health	MAR09829	Liver_G3PCtr	Transport of Glycerophosphocholine	Transport reactions	Glyceride and phospholipid metabolism	37145	-0.0804284	0.00647073	2.2413e-54	3.09518e-51	Yes	118744	-0.0953897	0.0090855	1.65472e-230	1.7294e-229	-0.0954687	0.00911838	5.67731e-76	1.45639e-72	Yes	-0.113767	0.0129045	<2.225x10-308	<2.225x10-308
HDL_size ~ MAR00476	Liver	HDL_size	Mean diameter for HDL particles	Lipoprotein particles and their constituents	Nightingale Health	MAR00476	Liver_PCt	Phosphatidylcholine Transporter	Transport reactions	Glyceride and phospholipid metabolism	37220	-0.0803597	0.00645768	2.24359e-54	3.09518e-51	Yes	120266	-0.109713	0.0120916	2.34852750469508e-310	0	-0.0788115	0.00621125	2.30973e-52	1.8847e-49	Yes	-0.106358	0.0113617	1.19763e-291	2.03731e-290
LDL_TG_pct ~ MAR00714	Liver	LDL_TG_pct	Triglycerides to total lipids ratio in LDL	Lipoprotein particles and their constituents	Nightingale Health	MAR00714	Liver_EX_xolest2_hse_bc	Exchange of Cholesterol Ester (from FullR2)	Exchange/demand reactions	Glyceride and phospholipid metabolism	37001	-0.0805733	0.00649469	2.28982e-54	3.15402e-51	Yes	118352	-0.0788158	0.00618594	7.39392e-157	3.57293e-156	-0.0869377	0.00755327	5.78321e-63	7.43397e-60	Yes	-0.0897755	0.00802821	3.80405e-203	2.7583e-202
M_HDL_FC_by_CE ~ MAR13085	Liver	M_HDL_FC_by_CE	Ratio of free cholesterol to cholesteryl esters in medium HDL	Lipoprotein particles and their constituents	Nightingale Health	MAR13085	Liver_TAGt	Triacylglycerol Transport	Transport reactions	Glyceride and phospholipid metabolism	37145	-0.0804081	0.00646833	2.34459e-54	3.22441e-51	Yes	118744	-0.108138	0.011664	1.06236e-295	2.17597e-294	-0.118369	0.0140168	4.90767e-116	1.40941e-111	Yes	-0.148266	0.0219303	<2.225x10-308	<2.225x10-308
HDL_TG ~ MAR13086	Liver	HDL_TG	Triglycerides in HDL	Lipoprotein particles and their constituents	Nightingale Health	MAR13086	Liver_CHOLESTle	Hydrolysis of Cholesterol Ester by Cholesterol Esterase	Formation and hydrolysis of cholesterol esters	Steroid metabolism	36362	0.0811489	0.00659668	2.84265e-54	3.90328e-51	Yes	118926	0.0858326	0.00733691	1.12137e-186	7.37212e-186	0.078336	0.00613404	1.39797e-50	1.04644e-47	Yes	0.0883697	0.00777319	1.0674e-197	7.27946e-197
M_LDL_TG_pct ~ MAR00714	Liver	M_LDL_TG_pct	Triglycerides to total lipids ratio in medium LDL	Lipoprotein particles and their constituents	Nightingale Health	MAR00714	Liver_EX_xolest2_hsbdL_bd	Exchange of Cholesterol Ester (from FullR2)	Exchange/demand reactions	Glyceride and phospholipid metabolism	37023	-0.0804545	0.00647409	3.13258e-54	4.288e-51	Yes	118711	-0.0837351	0.00697558	3.2903e-177	1.96502e-176	-0.0857049	0.00734072	2.84098e-61	3.36195e-58	Yes	-0.0939996	0.00879451	4.45127e-223	3.86867e-222
M_LDL_TG_pct ~ MAR01827	Liver	M_LDL_TG_pct	Triglycerides to total lipids ratio in medium LDL	Lipoprotein particles and their constituents	Nightingale Health	MAR01827	Liver_XOLEST2tebdL	Cholesterol Ester Transporter	Transport reactions	Glyceride and phospholipid metabolism	37023	-0.0804545	0.00647409	3.13258e-54	4.288e-51	Yes	118711	-0.0837351	0.00697558	3.2903e-177	1.96502e-176	-0.0857049	0.00734072	2.84098e-61	3.36195e-58	Yes	-0.0939996	0.00879451	4.45127e-223	3.86867e-222
L_HDL_PL_pct ~ MAR13087	Liver	L_HDL_PL_pct	Phospholipids to total lipids ratio in large HDL	Lipoprotein particles and their constituents	Nightingale Health	MAR13087	Liver_MAR13087	Fatty acid pool formation and breakdown	Pool reactions	Miscellaneous	36547	0.0809307	0.00655378	3.39476e-54	4.63966e-51	Yes	119273	0.0388381	0.00150763	7.78105e-40	1.21866e-39	NA	NA	NA	NA	NA	NA	NA	NA	NA
M_LDL_TG_pct ~ MAR01827	Liver	M_LDL_TG_pct	Triglycerides to total lipids ratio in medium LDL	Lipoprotein particles and their constituents	Nightingale Health	MAR01827	Liver_XOLEST2te	Cholesterol Ester Transporter	Transport reactions	Glyceride and phospholipid metabolism	37023	-0.0804174	0.00646793	3.51468e-54	4.79612e-51	Yes	118711	-0.0834538	0.00692854	5.04012e-176	2.96872e-175	-0.0857051	0.00734076	2.83925e-61	3.36195e-58	Yes	-0.094	0.00879458	4.43434e-223	3.86283e-222
M_HDL_CE_pct_C ~ MAR13088	Liver	M_HDL_CE_pct_C	Esterified cholesterol to total cholesterol ratio in medium HDL	Lipoprotein particles and their constituents	Nightingale Health	MAR13088	Liver_LCAT2	Lecithin-Cholesterol Acyltransferase	Formation and hydrolysis of cholesterol esters	Steroid metabolism	37131	0.0803002	0.00644595	3.73432e-54	5.06443e-51	Yes	118743	0.102154	0.0104052	7.5078e-264	1.11482e-262	NA	NA	NA	NA	NA	NA	NA	NA	NA
M_HDL_CE_pct_C ~ MAR13090	Liver	M_HDL_CE_pct_C	Esterified cholesterol to total cholesterol ratio in medium HDL	Lipoprotein particles and their constituents	Nightingale Health	MAR13090	Liver_MAR13090	Transport of 1-acyl-PE	Transport reactions	Glyceride and phospholipid metabolism	37131	0.0803002	0.00644595	3.73432e-54	5.06443e-51	Yes	118743	0.102154	0.0104052	7.5078e-264	1.11482e-262	NA	NA	NA	NA	NA	NA	NA	NA	NA
M_HDL_FC_pct_C ~ MAR13088	Liver	M_HDL_FC_pct_C	Free cholesterol to total cholesterol ratio in medium HDL	Lipoprotein particles and their constituents	Nightingale Health	MAR13088	Liver_LCAT2	Lecithin-Cholesterol Acyltransferase	Formation and hydrolysis of cholesterol esters	Steroid metabolism	37131	-0.0803002	0.00644595	3.73432e-54	5.06443e-51	Yes	118743	-0.102154	0.0104052	7.5078e-264	1.11482e-262	NA	NA	NA	NA	NA	NA	NA	NA	NA
M_HDL_FC_pct_C ~ MAR13090	Liver	M_HDL_FC_pct_C	Free cholesterol to total cholesterol ratio in medium HDL	Lipoprotein particles and their constituents	Nightingale Health	MAR13090	Liver_MAR13090	Transport of 1-acyl-PE	Transport reactions	Glyceride and phospholipid metabolism	37131	-0.0803002	0.00644595	3.73432e-54	5.06443e-51	Yes	118743	-0.102154	0.0104052	7.5078e-264	1.11482e-262	NA	NA	NA	NA	NA	NA	NA	NA	NA
M_HDL_CE_pct_C ~ MAR13085	Liver	M_HDL_CE_pct_C	Esterified cholesterol to total cholesterol ratio in medium HDL	Lipoprotein particles and their constituents	Nightingale Health	MAR13085	Liver_TAGt	Triacylglycerol Transport	Transport reactions	Glyceride and phospholipid metabolism	37131	0.0801942	0.00643452	4.62782e-54	6.2569e-51	Yes	118743	0.108105	0.0116589	1.44064e-295	2.93602e-294	0.118447	0.014034	3.91476e-116	1.21302e-111	Yes	0.148202	0.0219154	<2.225x10-308	<2.225x10-308
M_HDL_FC_pct_C ~ MAR13085	Liver	M_HDL_FC_pct_C	Free cholesterol to total cholesterol ratio in medium HDL	Lipoprotein particles and their constituents	Nightingale Health	MAR13085	Liver_TAGt	Triacylglycerol Transport	Transport reactions	Glyceride and phospholipid metabolism	37131	-0.0801942	0.00643452	4.62782e-54	6.2569e-51	Yes	118743	-0.108105	0.0116589	1.44064e-295	2.93602e-294	-0.118447	0.014034	3.91476e-116	1.21302e-111	Yes	-0.148202	0.0219154	<2.225x10-308	<2.225x10-308
M_HDL_FC_by_CE ~ MAR13088	Liver	M_HDL_FC_by_CE	Ratio of free cholesterol to cholesteryl esters in medium HDL	Lipoprotein particles and their constituents	Nightingale Health	MAR13088	Liver_LCAT2	Lecithin-Cholesterol Acyltransferase	Formation and hydrolysis of cholesterol esters	Steroid metabolism	37145	-0.0801969	0.006431	4.72397e-54	6.36733e-51	Yes	118744	-0.102294	0.0104322	1.54827e-264	2.34165e-263	NA	NA	NA	NA	NA	NA	NA	NA	NA
M_HDL_FC_by_CE ~ MAR13090	Liver	M_HDL_FC_by_CE	Ratio of free cholesterol to cholesteryl esters in medium HDL	Lipoprotein particles and their constituents	Nightingale Health	MAR13090	Liver_MAR13090	Transport of 1-acyl-PE	Transport reactions	Glyceride and phospholipid metabolism	37145	-0.0801969	0.006431	4.72397e-54	6.36733e-51	Yes	118744	-0.102294	0.0104322	1.54827e-264	2.34165e-263	NA	NA	NA	NA	NA	NA	NA	NA	NA
L_HDL_PL_pct ~ MAR00661	Liver	L_HDL_PL_pct	Phospholipids to total lipids ratio in large HDL	Lipoprotein particles and their constituents	Nightingale Health	MAR00661	Liver_EX_ps_hse_bc	Exchange of Phosphatidylserine (Homo Sapiens)	Exchange/demand reactions	Glyceride and phospholipid metabolism	36547	0.0808066	0.00653537	4.77027e-54	6.41991e-51	Yes	119273	0.0383454	0.00146884	7.45045e-39	1.15402e-38	-0.0695951	0.00484529	1.70398e-40	8.34249e-38	Yes	-0.0366154	0.00133884	1.44831e-35	2.3033e-35
M_LDL_TG_pct ~ MAR00714	Liver	M_LDL_TG_pct	Triglycerides to total lipids ratio in medium LDL	Lipoprotein particles and their constituents	Nightingale Health	MAR00714	Liver_EX_xolest2_hse_bc	Exchange of Cholesterol Ester (from FullR2)	Exchange/demand reactions	Glyceride and phospholipid metabolism	37023	-0.0802445	0.00644047	5.87534e-54	7.89506e-51	Yes	118711	-0.083708	0.0069713	4.21876e-177	2.51399e-176	-0.0866305	0.00749995	1.44297e-62	1.78471e-59	Yes	-0.0952368	0.00902806	5.67391e-229	5.19994e-228
L_LDL_TG ~ MAR00623	Liver	L_LDL_TG	Triglycerides in large LDL	Lipoprotein particles and their constituents	Nightingale Health	MAR00623	Liver_PSSA1_hs	Phosphatidylserine Synthase (Phosphatidylcholine)	Glycerophospholipid metabolism	Glyceride and phospholipid metabolism	37195	-0.0799903	0.00639703	7.60725e-54	1.02067e-50	Yes	118911	-0.0908853	0.0082174	6.9705e-209	5.76889e-208	0.0810942	0.00657647	2.61006e-55	2.40285e-52	Yes	0.0893708	0.0079393	7.37521e-202	5.29198e-201
M_HDL_CE_pct_C ~ MAR00639	Liver	M_HDL_CE_pct_C	Esterified cholesterol to total cholesterol ratio in medium HDL	Lipoprotein particles and their constituents	Nightingale Health	MAR00639	Liver_EX_ocdcae_bc	Exchange of Octadecanoate (N-C18:0)	Exchange/demand reactions	Fatty acid metabolism	37131	-0.0800045	0.00640093	8.69066e-54	1.16249e-50	Yes	118743	-0.0952635	0.00905427	1.02161e-229	1.04888e-228	-0.099511	0.00990771	2.18315e-82	9.81134e-79	Yes	-0.119196	0.0141732	<2.225x10-308	<2.225x10-308
M_HDL_FC_pct_C ~ MAR00639	Liver	M_HDL_FC_pct_C	Free cholesterol to total cholesterol ratio in medium HDL	Lipoprotein particles and their constituents	Nightingale Health	MAR00639	Liver_EX_ocdcae_bc	Exchange of Octadecanoate (N-C18:0)	Exchange/demand reactions	Fatty acid metabolism	37131	0.0800045	0.00640093	8.69066e-54	1.16249e-50	Yes	118743	0.0952635	0.00905427	1.02161e-229	1.04888e-228	0.099511	0.00990771	2.18315e-82	9.81134e-79	Yes	0.119196	0.0141732	<2.225x10-308	<2.225x10-308
M_HDL_CE_pct ~ MAR09805	Liver	M_HDL_CE_pct	Cholesterol esters to total lipids ratio in medium HDL	Lipoprotein particles and their constituents	Nightingale Health	MAR09805	Liver_HMR_9805	Sn-Glycero-3-Phosphocholine Cholinephosphohydrolase	Glycerophospholipid metabolism	Glyceride and phospholipid metabolism	37148	0.0799419	0.00639216	9.69888e-54	1.29539e-50	Yes	118509	0.0597703	0.0035655	2.95237e-91	7.9144e-91	0.0568335	0.00323218	5.56209e-28	1.44001e-25	Yes	0.0385038	0.00148	6.72647e-39	1.10334e-38
HDL_TG ~ MAR09409	Liver	HDL_TG	Triglycerides in HDL	Lipoprotein particles and their constituents	Nightingale Health	MAR09409	Liver_EX_spc_hse_bc	Exchange of Sphingosylphosphorylcholine (Homo Sapiens)	Exchange/demand reactions	Glyceride and phospholipid metabolism	36362	0.0807192	0.00652423	1.07614e-53	1.43079e-50	Yes	118926	0.0892172	0.00792833	1.28944e-201	9.99194e-201	0.084401	0.00712147	1.8415e-58	1.96581e-55	Yes	0.0946519	0.00891578	1.40608e-226	1.25224e-225
HDL_TG ~ MAR08247	Liver	HDL_TG	Triglycerides in HDL	Lipoprotein particles and their constituents	Nightingale Health	MAR08247	Liver_SPC_HSt	Sphingosylphosphorylcholine Transport (Diffusion)	Transport reactions	Glyceride and phospholipid metabolism	36362	0.0807192	0.00652423	1.07614e-53	1.43079e-50	Yes	118926	0.0892172	0.00792833	1.28944e-201	9.99194e-201	0.084401	0.00712147	1.8415e-58	1.96581e-55	Yes	0.0946519	0.00891578	1.40608e-226	1.25224e-225
HDL_TG ~ MAR08245	Liver	HDL_TG	Triglycerides in HDL	Lipoprotein particles and their constituents	Nightingale Health	MAR08245	Liver_SPHMDAc	Sphingomyelin Deacylase	Sphingolipid metabolism	Glyceride and phospholipid metabolism	36362	0.0807192	0.00652423	1.07614e-53	1.43079e-50	Yes	118926	0.0892172	0.00792833	1.28944e-201	9.99194e-201	0.084401	0.00712147	1.8415e-58	1.96581e-55	Yes	0.0946519	0.00891578	1.40608e-226	1.25224e-225
S_LDL_TG ~ MAR00655	Liver	S_LDL_TG	Triglycerides in small LDL	Lipoprotein particles and their constituents	Nightingale Health	MAR00655	Liver_EX_pchol_hse_bc	Exchange of Phosphatidylcholine (Homo Sapiens)	Exchange/demand reactions	Glyceride and phospholipid metabolism	37027	-0.0800393	0.00640703	1.0841e-53	1.43919e-50	Yes	119620	-0.0519696	0.00269432	5.31019e-70	1.14399e-69	0.0731111	0.00534158	4.90867e-45	2.79621e-42	Yes	0.0495101	0.00244351	1.1936e-63	2.48845e-63
VLDL_FC_pct ~ MAR01827	Liver	VLDL_FC_pct	Free cholesterol to total lipids ratio in VLDL	Lipoprotein particles and their constituents	Nightingale Health	MAR01827	Liver_XOLEST2te	Cholesterol Ester Transporter	Transport reactions	Glyceride and phospholipid metabolism	30849	-0.087329	0.00767799	1.2153e-53	1.61094e-50	Yes	117801	-0.0333161	0.00111142	1.86236e-29	2.58196e-29	-0.102105	0.0104931	9.72914e-73	1.94494e-69	Yes	-0.0364492	0.00133072	6.11361e-35	9.65838e-35
M_HDL_FC_by_CE ~ MAR00649	Liver	M_HDL_FC_by_CE	Ratio of free cholesterol to cholesteryl esters in medium HDL	Lipoprotein particles and their constituents	Nightingale Health	MAR00649	Liver_ETHP	Ethanolamine Phosphate Phosphatase	Glycerophospholipid metabolism	Glyceride and phospholipid metabolism	37145	0.0798529	0.00637797	1.27827e-53	1.69186e-50	Yes	118744	0.0999008	0.00995608	1.68009e-252	2.16027e-251	0.0896892	0.00804705	3.13837e-67	5.41042e-64	Yes	0.112772	0.0126851	1.46243431169009e-321	3.28504247919845e-320
HDL_FC_by_CE ~ MAR01601	Liver	HDL_FC_by_CE	Ratio of free cholesterol to cholesteryl esters in HDL	Lipoprotein particles and their constituents	Nightingale Health	MAR01601	Liver_PEt	Phosphatidylethanolamine Transport	Transport reactions	Glyceride and phospholipid metabolism	36364	-0.0807209	0.00651323	1.30857e-53	1.72936e-50	Yes	118238	-0.0992753	0.00980573	1.11833e-247	1.36886e-246	-0.0855717	0.00732175	4.60418e-60	5.15818e-57	Yes	-0.0978041	0.009525	1.28814e-240	1.3285e-239
LDL_TG_pct ~ MAR00628	Liver	LDL_TG_pct	Triglycerides to total lipids ratio in LDL	Lipoprotein particles and their constituents	Nightingale Health	MAR00628	Liver_EX_lpchol_hse_bc	Exchange of Lysophosphatidylcholine	Exchange/demand reactions	Glyceride and phospholipid metabolism	37001	0.0800098	0.00639897	1.37084e-53	1.80895e-50	Yes	118352	0.082206	0.00673474	1.22362e-170	6.81348e-170	0.0738644	0.00545449	6.37934e-46	3.76891e-43	Yes	0.0777147	0.00601044	1.87606e-152	8.53474e-152
S_LDL_TG ~ MAR00614	Liver	S_LDL_TG	Triglycerides in small LDL	Lipoprotein particles and their constituents	Nightingale Health	MAR00614	Liver_CEPTE	Ethanolamine Phosphotransferase	Glycerophospholipid metabolism	Glyceride and phospholipid metabolism	37027	-0.0799167	0.00638936	1.50895e-53	1.98524e-50	Yes	119620	-0.0526758	0.00276837	7.07543e-72	1.54926e-71	-0.065501	0.00429034	1.70106e-36	6.82431e-34	Yes	-0.0404949	0.00163471	3.70428e-43	6.3356e-43
S_LDL_TG ~ MAR00651	Liver	S_LDL_TG	Triglycerides in small LDL	Lipoprotein particles and their constituents	Nightingale Health	MAR00651	Liver_PETHCT	Phosphoethanolamine Cytidyltransferase	Glycerophospholipid metabolism	Glyceride and phospholipid metabolism	37027	-0.0799167	0.00638936	1.50895e-53	1.98524e-50	Yes	119620	-0.0526758	0.00276837	7.07543e-72	1.54926e-71	-0.065501	0.00429034	1.70106e-36	6.82431e-34	Yes	-0.0404949	0.00163471	3.70428e-43	6.3356e-43
M_HDL_CE_pct_C ~ MAR00649	Liver	M_HDL_CE_pct_C	Esterified cholesterol to total cholesterol ratio in medium HDL	Lipoprotein particles and their constituents	Nightingale Health	MAR00649	Liver_ETHP	Ethanolamine Phosphate Phosphatase	Glycerophospholipid metabolism	Glyceride and phospholipid metabolism	37131	-0.0797497	0.00636235	1.79214e-53	2.35078e-50	Yes	118743	-0.0999572	0.00996907	7.93002e-253	1.02287e-251	-0.0892501	0.00796928	1.43075e-66	2.23429e-63	Yes	-0.112932	0.0127235	1.58101006669199e-322	3.58197593234904e-321
M_HDL_FC_pct_C ~ MAR00649	Liver	M_HDL_FC_pct_C	Free cholesterol to total cholesterol ratio in medium HDL	Lipoprotein particles and their constituents	Nightingale Health	MAR00649	Liver_ETHP	Ethanolamine Phosphate Phosphatase	Glycerophospholipid metabolism	Glyceride and phospholipid metabolism	37131	0.0797497	0.00636235	1.79214e-53	2.35078e-50	Yes	118743	0.0999572	0.00996907	7.93002e-253	1.02287e-251	0.0892501	0.00796928	1.43075e-66	2.23429e-63	Yes	0.112932	0.0127235	1.58101006669199e-322	3.58197593234904e-321
HDL_size ~ MAR01669	Liver	HDL_size	Mean diameter for HDL particles	Lipoprotein particles and their constituents	Nightingale Health	MAR01669	Liver_PSt3	Transport of Phosphatidylserine	Transport reactions	Glyceride and phospholipid metabolism	37220	0.0796331	0.00634142	1.99727e-53	2.61596e-50	Yes	120266	0.100975	0.0102409	6.07856e-263	8.88037e-262	0.0572502	0.00327759	2.10394e-28	5.54456e-26	Yes	0.0764776	0.00587073	2.69584e-151	1.21763e-150
HDL_size ~ MAR00142	Liver	HDL_size	Mean diameter for HDL particles	Lipoprotein particles and their constituents	Nightingale Health	MAR00142	Liver_DAGt	Diacylglycerol Transport	Transport reactions	Glyceride and phospholipid metabolism	37220	-0.0795902	0.0063346	2.27071e-53	2.96528e-50	Yes	120266	-0.10666	0.0114283	2.3606e-293	4.67078e-292	-0.0936529	0.00877086	2.79807e-73	5.70992e-70	Yes	-0.123768	0.0153784	<2.225x10-308	<2.225x10-308
HDL_size ~ MAR00002	Liver	HDL_size	Mean diameter for HDL particles	Lipoprotein particles and their constituents	Nightingale Health	MAR00002	Liver_LPSe	Triacylglycerol Lipase, Extracellular	Acylglycerides metabolism	Glyceride and phospholipid metabolism	37220	-0.0795902	0.0063346	2.27071e-53	2.96528e-50	Yes	120266	-0.10666	0.0114283	2.3606e-293	4.67078e-292	-0.0930431	0.00865701	2.38697e-72	4.71579e-69	Yes	-0.122439	0.0150517	<2.225x10-308	<2.225x10-308
VLDL_FC_pct ~ MAR01827	Liver	VLDL_FC_pct	Free cholesterol to total lipids ratio in VLDL	Lipoprotein particles and their constituents	Nightingale Health	MAR01827	Liver_XOLEST2tebdL	Cholesterol Ester Transporter	Transport reactions	Glyceride and phospholipid metabolism	30849	-0.0870033	0.00762162	2.92933e-53	3.81404e-50	Yes	117801	-0.0328013	0.00107731	1.32923e-28	1.82885e-28	-0.102105	0.0104931	9.7267e-73	1.94494e-69	Yes	-0.0364492	0.00133072	6.114e-35	9.65838e-35
VLDL_FC_pct ~ MAR00714	Liver	VLDL_FC_pct	Free cholesterol to total lipids ratio in VLDL	Lipoprotein particles and their constituents	Nightingale Health	MAR00714	Liver_EX_xolest2_hsbdL_bd	Exchange of Cholesterol Ester (from FullR2)	Exchange/demand reactions	Glyceride and phospholipid metabolism	30849	-0.0870033	0.00762162	2.92933e-53	3.81404e-50	Yes	117801	-0.0328013	0.00107731	1.32923e-28	1.82885e-28	-0.102105	0.0104931	9.7267e-73	1.94494e-69	Yes	-0.0364492	0.00133072	6.114e-35	9.65838e-35
S_LDL_TG ~ MAR07158	Liver	S_LDL_TG	Triglycerides in small LDL	Lipoprotein particles and their constituents	Nightingale Health	MAR07158	Liver_PCHOLHSTDe	Transport of Phosphatidylcholine	Transport reactions	Glyceride and phospholipid metabolism	37027	-0.0795819	0.00633384	4.26343e-53	5.54286e-50	Yes	119620	-0.0517247	0.00266904	2.31954e-69	4.97211e-69	-0.0744152	0.00553515	1.31366e-46	7.89578e-44	Yes	-0.0500838	0.00250135	4.09131e-65	8.61747e-65
L_LDL_TG_pct ~ MAR00714	Liver	L_LDL_TG_pct	Triglycerides to total lipids ratio in large LDL	Lipoprotein particles and their constituents	Nightingale Health	MAR00714	Liver_EX_xolest2_hsbdL_bd	Exchange of Cholesterol Ester (from FullR2)	Exchange/demand reactions	Glyceride and phospholipid metabolism	37183	-0.0794061	0.00630601	4.3721e-53	5.66739e-50	Yes	118351	-0.0788028	0.00618547	7.6187e-157	3.67718e-156	-0.0849249	0.00721228	1.75779e-60	1.99204e-57	Yes	-0.0883596	0.00777953	6.82665e-197	4.60176e-196
L_LDL_TG_pct ~ MAR01827	Liver	L_LDL_TG_pct	Triglycerides to total lipids ratio in large LDL	Lipoprotein particles and their constituents	Nightingale Health	MAR01827	Liver_XOLEST2tebdL	Cholesterol Ester Transporter	Transport reactions	Glyceride and phospholipid metabolism	37183	-0.0794061	0.00630601	4.3721e-53	5.66739e-50	Yes	118351	-0.0788028	0.00618547	7.6187e-157	3.67718e-156	-0.0849249	0.00721228	1.75779e-60	1.99204e-57	Yes	-0.0883596	0.00777953	6.82665e-197	4.60176e-196
HDL_FC_by_CE ~ MAR10033	Liver	HDL_FC_by_CE	Ratio of free cholesterol to cholesteryl esters in HDL	Lipoprotein particles and their constituents	Nightingale Health	MAR10033	Liver_MAR10033	Fatty acid pool formation and breakdown	Pool reactions	Miscellaneous	36364	-0.0802478	0.00644542	4.55001e-53	5.88935e-50	Yes	118238	-0.0987036	0.00969836	5.62896e-245	6.78806e-244	NA	NA	NA	NA	NA	NA	NA	NA	NA
HDL_CE_pct_C ~ MAR01601	Liver	HDL_CE_pct_C	Esterified cholesterol to total cholesterol ratio in HDL	Lipoprotein particles and their constituents	Nightingale Health	MAR01601	Liver_PEt	Phosphatidylethanolamine Transport	Transport reactions	Glyceride and phospholipid metabolism	36364	0.0802869	0.00644339	4.72289e-53	6.09519e-50	Yes	118244	0.100495	0.0100507	7.42572e-254	9.73223e-253	0.0850908	0.00723969	2.08095e-59	2.28995e-56	Yes	0.0991029	0.00978198	4.27843e-247	4.61363e-246
HDL_FC_pct_C ~ MAR01601	Liver	HDL_FC_pct_C	Free cholesterol to total cholesterol ratio in HDL	Lipoprotein particles and their constituents	Nightingale Health	MAR01601	Liver_PEt	Phosphatidylethanolamine Transport	Transport reactions	Glyceride and phospholipid metabolism	36364	-0.0802869	0.00644339	4.72289e-53	6.09519e-50	Yes	118244	-0.100495	0.0100507	7.42572e-254	9.73223e-253	-0.0850908	0.00723969	2.08095e-59	2.28995e-56	Yes	-0.0991029	0.00978198	4.27843e-247	4.61363e-246
VLDL_FC_pct ~ MAR13086	Liver	VLDL_FC_pct	Free cholesterol to total lipids ratio in VLDL	Lipoprotein particles and their constituents	Nightingale Health	MAR13086	Liver_CHOLESTle	Hydrolysis of Cholesterol Ester by Cholesterol Esterase	Formation and hydrolysis of cholesterol esters	Steroid metabolism	30849	0.086956	0.00758748	4.99006e-53	6.43056e-50	Yes	117801	0.0313195	0.000982406	3.15546e-26	4.21693e-26	0.0936757	0.00884636	1.45471e-61	1.73016e-58	Yes	0.0330699	0.0010952	4.73691e-29	6.95335e-29
L_LDL_TG_pct ~ MAR00714	Liver	L_LDL_TG_pct	Triglycerides to total lipids ratio in large LDL	Lipoprotein particles and their constituents	Nightingale Health	MAR00714	Liver_EX_xolest2_hse_bc	Exchange of Cholesterol Ester (from FullR2)	Exchange/demand reactions	Glyceride and phospholipid metabolism	37183	-0.0793546	0.006298	5.08191e-53	6.53934e-50	Yes	118351	-0.0788326	0.00619048	5.70482e-157	2.76162e-156	-0.0859236	0.0073828	7.13065e-62	8.64683e-59	Yes	-0.0894582	0.00797457	8.52223e-202	6.10343e-201
M_HDL_CE_pct ~ MAR00661	Liver	M_HDL_CE_pct	Cholesterol esters to total lipids ratio in medium HDL	Lipoprotein particles and their constituents	Nightingale Health	MAR00661	Liver_EX_ps_hse_bc	Exchange of Phosphatidylserine (Homo Sapiens)	Exchange/demand reactions	Glyceride and phospholipid metabolism	37148	0.0793654	0.00629992	5.4777e-53	7.03836e-50	Yes	118509	0.0586428	0.00343215	6.56999e-88	1.71004e-87	-0.063481	0.00403167	1.68109e-34	5.86149e-32	Yes	-0.0479929	0.00229889	1.82653e-59	3.67344e-59
S_LDL_TG ~ MAR00476	Liver	S_LDL_TG	Triglycerides in small LDL	Lipoprotein particles and their constituents	Nightingale Health	MAR00476	Liver_PCt	Phosphatidylcholine Transporter	Transport reactions	Glyceride and phospholipid metabolism	37027	-0.0794807	0.00631748	5.79016e-53	7.42899e-50	Yes	119620	-0.0517261	0.00266918	2.30133e-69	4.93565e-69	-0.073361	0.00537943	2.41818e-45	1.3869e-42	Yes	-0.049485	0.00244226	1.28353e-63	2.67299e-63
M_LDL_TG_pct ~ MAR00628	Liver	M_LDL_TG_pct	Triglycerides to total lipids ratio in medium LDL	Lipoprotein particles and their constituents	Nightingale Health	MAR00628	Liver_EX_lpchol_hse_bc	Exchange of Lysophosphatidylcholine	Exchange/demand reactions	Glyceride and phospholipid metabolism	37023	0.0794298	0.00630711	7.12003e-53	9.12197e-50	Yes	118711	0.0873935	0.00760543	4.39449e-193	3.17025e-192	0.0738758	0.00545651	5.78262e-46	3.41808e-43	Yes	0.0818811	0.0066675	1.89443e-169	9.86979e-169
HDL_FC_by_CE ~ MAR00623	Liver	HDL_FC_by_CE	Ratio of free cholesterol to cholesteryl esters in HDL	Lipoprotein particles and their constituents	Nightingale Health	MAR00623	Liver_PSSA1_hs	Phosphatidylserine Synthase (Phosphatidylcholine)	Glycerophospholipid metabolism	Glyceride and phospholipid metabolism	36364	-0.0801469	0.0064203	7.21928e-53	9.23569e-50	Yes	118238	-0.0909623	0.00822488	6.3302e-208	5.19676e-207	0.0781516	0.00610498	2.37012e-50	1.73122e-47	Yes	0.087432	0.00759961	3.21945e-192	2.07592e-191
LDL_TG ~ MAR13088	Liver	LDL_TG	Triglycerides in LDL	Lipoprotein particles and their constituents	Nightingale Health	MAR13088	Liver_LCAT2	Lecithin-Cholesterol Acyltransferase	Formation and hydrolysis of cholesterol esters	Steroid metabolism	37001	-0.0793963	0.00630819	7.48329e-53	9.54568e-50	Yes	118821	-0.0784943	0.00613475	3.48657e-156	1.67093e-155	NA	NA	NA	NA	NA	NA	NA	NA	NA
LDL_TG ~ MAR13090	Liver	LDL_TG	Triglycerides in LDL	Lipoprotein particles and their constituents	Nightingale Health	MAR13090	Liver_MAR13090	Transport of 1-acyl-PE	Transport reactions	Glyceride and phospholipid metabolism	37001	-0.0793963	0.00630819	7.48329e-53	9.54568e-50	Yes	118821	-0.0784943	0.00613475	3.48657e-156	1.67093e-155	NA	NA	NA	NA	NA	NA	NA	NA	NA
L_LDL_TG_pct ~ MAR01827	Liver	L_LDL_TG_pct	Triglycerides to total lipids ratio in large LDL	Lipoprotein particles and their constituents	Nightingale Health	MAR01827	Liver_XOLEST2te	Cholesterol Ester Transporter	Transport reactions	Glyceride and phospholipid metabolism	37183	-0.0791724	0.00626871	8.81147e-53	1.12236e-49	Yes	118351	-0.0784709	0.00613315	1.56838e-155	7.49438e-155	-0.0849251	0.00721231	1.75674e-60	1.99204e-57	Yes	-0.0883599	0.00777958	6.80513e-197	4.59544e-196
HDL_TG ~ MAR13088	Liver	HDL_TG	Triglycerides in HDL	Lipoprotein particles and their constituents	Nightingale Health	MAR13088	Liver_LCAT2	Lecithin-Cholesterol Acyltransferase	Formation and hydrolysis of cholesterol esters	Steroid metabolism	36362	-0.0800364	0.0064023	1.01131e-52	1.28445e-49	Yes	118926	-0.0788055	0.00618463	1.36547e-157	6.63369e-157	NA	NA	NA	NA	NA	NA	NA	NA	NA
HDL_TG ~ MAR13090	Liver	HDL_TG	Triglycerides in HDL	Lipoprotein particles and their constituents	Nightingale Health	MAR13090	Liver_MAR13090	Transport of 1-acyl-PE	Transport reactions	Glyceride and phospholipid metabolism	36362	-0.0800364	0.0064023	1.01131e-52	1.28445e-49	Yes	118926	-0.0788055	0.00618463	1.36547e-157	6.63369e-157	NA	NA	NA	NA	NA	NA	NA	NA	NA
HDL_CE_pct_C ~ MAR10033	Liver	HDL_CE_pct_C	Esterified cholesterol to total cholesterol ratio in HDL	Lipoprotein particles and their constituents	Nightingale Health	MAR10033	Liver_MAR10033	Fatty acid pool formation and breakdown	Pool reactions	Miscellaneous	36364	0.0799707	0.00640099	1.02944e-52	1.30371e-49	Yes	118244	0.0998392	0.00992482	1.09274e-250	1.37469e-249	NA	NA	NA	NA	NA	NA	NA	NA	NA
HDL_FC_pct_C ~ MAR10033	Liver	HDL_FC_pct_C	Free cholesterol to total cholesterol ratio in HDL	Lipoprotein particles and their constituents	Nightingale Health	MAR10033	Liver_MAR10033	Fatty acid pool formation and breakdown	Pool reactions	Miscellaneous	36364	-0.0799707	0.00640099	1.02944e-52	1.30371e-49	Yes	118244	-0.0998392	0.00992482	1.09274e-250	1.37469e-249	NA	NA	NA	NA	NA	NA	NA	NA	NA
S_LDL_TG ~ MAR00142	Liver	S_LDL_TG	Triglycerides in small LDL	Lipoprotein particles and their constituents	Nightingale Health	MAR00142	Liver_DAGt	Diacylglycerol Transport	Transport reactions	Glyceride and phospholipid metabolism	37027	-0.0792617	0.00628446	1.07404e-52	1.35628e-49	Yes	119620	-0.051702	0.00266676	2.6505e-69	5.67855e-69	-0.0877498	0.00769545	3.65862e-64	5.17153e-61	Yes	-0.0611004	0.00372277	4.75676e-96	1.32824e-95
S_LDL_TG ~ MAR00002	Liver	S_LDL_TG	Triglycerides in small LDL	Lipoprotein particles and their constituents	Nightingale Health	MAR00002	Liver_LPSe	Triacylglycerol Lipase, Extracellular	Acylglycerides metabolism	Glyceride and phospholipid metabolism	37027	-0.0792617	0.00628446	1.07404e-52	1.35628e-49	Yes	119620	-0.051702	0.00266676	2.6505e-69	5.67855e-69	-0.0864755	0.00747445	2.2907e-62	2.80119e-59	Yes	-0.0604934	0.00364908	3.49927e-94	9.55952e-94
VLDL_FC_pct ~ MAR00714	Liver	VLDL_FC_pct	Free cholesterol to total lipids ratio in VLDL	Lipoprotein particles and their constituents	Nightingale Health	MAR00714	Liver_EX_xolest2_hse_bc	Exchange of Cholesterol Ester (from FullR2)	Exchange/demand reactions	Glyceride and phospholipid metabolism	30849	-0.086481	0.00753076	1.20941e-52	1.52505e-49	Yes	117801	-0.0322965	0.00104438	8.86264e-28	1.20514e-27	-0.102916	0.0106606	7.09033e-74	1.46724e-70	Yes	-0.0367958	0.00135628	1.4043e-35	2.23378e-35
LDL_TG_pct ~ MAR01499	Liver	LDL_TG_pct	Triglycerides to total lipids ratio in LDL	Lipoprotein particles and their constituents	Nightingale Health	MAR01499	Liver_LPCHOLt	Lysophosphatidylcholine Transport	Transport reactions	Glyceride and phospholipid metabolism	37001	0.0792621	0.00628043	1.25729e-52	1.58316e-49	Yes	118352	0.0817643	0.00666321	7.65922e-169	4.21878e-168	0.0642054	0.00412051	4.30597e-35	1.56437e-32	Yes	0.0671591	0.00449341	2.15975e-114	7.18651e-114
M_HDL_FC_by_CE ~ MAR00639	Liver	M_HDL_FC_by_CE	Ratio of free cholesterol to cholesteryl esters in medium HDL	Lipoprotein particles and their constituents	Nightingale Health	MAR00639	Liver_EX_ocdcae_bc	Exchange of Octadecanoate (N-C18:0)	Exchange/demand reactions	Fatty acid metabolism	37145	0.0790475	0.00624788	1.46875e-52	1.84677e-49	Yes	118744	0.0952969	0.00905893	7.75333e-230	8.05161e-229	0.0993729	0.0098792	3.48017e-82	1.55219e-78	Yes	0.119105	0.0141489	<2.225x10-308	<2.225x10-308
LDL_TG_pct ~ MAR01669	Liver	LDL_TG_pct	Triglycerides to total lipids ratio in LDL	Lipoprotein particles and their constituents	Nightingale Health	MAR01669	Liver_PSt3	Transport of Phosphatidylserine	Transport reactions	Glyceride and phospholipid metabolism	37001	0.0790269	0.00624569	2.40717e-52	3.02241e-49	Yes	118352	0.082351	0.00675447	3.90798e-171	2.18354e-170	0.060112	0.00361547	5.43754e-31	1.62294e-28	Yes	0.0636396	0.00403248	7.78939e-103	2.29707e-102
HDL_TG ~ MAR00694	Liver	HDL_TG	Triglycerides in HDL	Lipoprotein particles and their constituents	Nightingale Health	MAR00694	Liver_EX_retinol_cis_11e_bc	Exchange of Cis-11-Retinol	Exchange/demand reactions	Vitamin A metabolism	36362	0.0796661	0.0063528	2.51166e-52	3.14463e-49	Yes	118926	0.0834062	0.00692633	2.61002e-176	1.54068e-175	0.0871991	0.00760144	2.71282e-62	3.30667e-59	Yes	0.0962798	0.00922766	1.81846e-234	1.74471e-233
HDL_TG ~ MAR13095	Liver	HDL_TG	Triglycerides in HDL	Lipoprotein particles and their constituents	Nightingale Health	MAR13095	Liver_RETH2e	Retinyl Ester Hydrolase (11-Cis)	Retinol metabolism	Vitamin A metabolism	36362	0.0796661	0.0063528	2.51166e-52	3.14463e-49	Yes	118926	0.0834062	0.00692633	2.61002e-176	1.54068e-175	0.0871991	0.00760144	2.71282e-62	3.30667e-59	Yes	0.0962798	0.00922766	1.81846e-234	1.74471e-233
LDL_TG_pct ~ MAR00702	Liver	LDL_TG_pct	Triglycerides to total lipids ratio in LDL	Lipoprotein particles and their constituents	Nightingale Health	MAR00702	Liver_EX_ttdcae_bc	Exchange of Myristic Acid	Exchange/demand reactions	Fatty acid metabolism	37001	0.079002	0.00624265	2.54808e-52	3.18569e-49	Yes	118352	0.0759803	0.00575458	4.97518e-146	2.17935e-145	0.0885011	0.00782666	3.47574e-65	5.14139e-62	Yes	0.0874811	0.00762843	4.27237e-193	2.77612e-192
HDL_CE_pct_C ~ MAR00623	Liver	HDL_CE_pct_C	Esterified cholesterol to total cholesterol ratio in HDL	Lipoprotein particles and their constituents	Nightingale Health	MAR00623	Liver_PSSA1_hs	Phosphatidylserine Synthase (Phosphatidylcholine)	Glycerophospholipid metabolism	Glyceride and phospholipid metabolism	36364	0.0797089	0.00635031	2.61241e-52	3.25687e-49	Yes	118244	0.0919936	0.00841444	1.06329e-212	9.05745e-212	-0.077788	0.00604831	6.71385e-50	4.80273e-47	Yes	-0.0885723	0.00780083	2.77657e-197	1.87834e-196
HDL_FC_pct_C ~ MAR00623	Liver	HDL_FC_pct_C	Free cholesterol to total cholesterol ratio in HDL	Lipoprotein particles and their constituents	Nightingale Health	MAR00623	Liver_PSSA1_hs	Phosphatidylserine Synthase (Phosphatidylcholine)	Glycerophospholipid metabolism	Glyceride and phospholipid metabolism	36364	-0.0797089	0.00635031	2.61241e-52	3.25687e-49	Yes	118244	-0.0919936	0.00841444	1.06329e-212	9.05745e-212	0.077788	0.00604831	6.71385e-50	4.80273e-47	Yes	0.0885723	0.00780083	2.77657e-197	1.87834e-196
L_LDL_TG ~ MAR09850	Liver	L_LDL_TG	Triglycerides in large LDL	Lipoprotein particles and their constituents	Nightingale Health	MAR09850	Liver_EX_g3pce_bc	Exchange of Glycerophosphocholine	Exchange/demand reactions	Glyceride and phospholipid metabolism	37195	-0.078768	0.00620634	2.73917e-52	3.40525e-49	Yes	118911	-0.0832711	0.00691218	6.39113e-176	3.75635e-175	-0.0893977	0.00799252	7.14723e-67	1.20223e-63	Yes	-0.0977678	0.00951209	1.28035e-241	1.32952e-240
L_LDL_TG ~ MAR09829	Liver	L_LDL_TG	Triglycerides in large LDL	Lipoprotein particles and their constituents	Nightingale Health	MAR09829	Liver_G3PCtr	Transport of Glycerophosphocholine	Transport reactions	Glyceride and phospholipid metabolism	37195	-0.078768	0.00620634	2.73917e-52	3.40525e-49	Yes	118911	-0.0832711	0.00691218	6.39113e-176	3.75635e-175	-0.0893977	0.00799252	7.14723e-67	1.20223e-63	Yes	-0.0977678	0.00951209	1.28035e-241	1.32952e-240
IDL_TG ~ MAR09829	Liver	IDL_TG	Triglycerides in IDL	Lipoprotein particles and their constituents	Nightingale Health	MAR09829	Liver_G3PCtr	Transport of Glycerophosphocholine	Transport reactions	Glyceride and phospholipid metabolism	37205	-0.0787049	0.00619505	3.2824e-52	4.06909e-49	Yes	119000	-0.0940703	0.00881563	3.82366e-224	3.6628e-223	-0.0883238	0.00780149	2.49676e-65	3.70724e-62	Yes	-0.111238	0.0123078	1.2406399834232e-312	2.49115243419273e-311
IDL_TG ~ MAR09850	Liver	IDL_TG	Triglycerides in IDL	Lipoprotein particles and their constituents	Nightingale Health	MAR09850	Liver_EX_g3pce_bc	Exchange of Glycerophosphocholine	Exchange/demand reactions	Glyceride and phospholipid metabolism	37205	-0.0787049	0.00619505	3.2824e-52	4.06909e-49	Yes	119000	-0.0940703	0.00881563	3.82366e-224	3.6628e-223	-0.0883238	0.00780149	2.49676e-65	3.70724e-62	Yes	-0.111238	0.0123078	1.2406399837394e-312	2.49115243419273e-311
M_VLDL_CE_pct_C ~ MAR00152	Liver	M_VLDL_CE_pct_C	Esterified cholesterol to total cholesterol ratio in medium VLDL	Lipoprotein particles and their constituents	Nightingale Health	MAR00152	Liver_DESAT18_9	Fatty Acyl Coenzyme A Desaturase (N-C18:2CoA -> N-C18:3CoA)	Fatty acid biosynthesis	Fatty acid metabolism	37142	0.0787162	0.00619611	3.91709e-52	4.84225e-49	Yes	118926	0.0350474	0.00122804	1.15254e-32	1.6594e-32	0.0756276	0.00571945	3.00224e-48	1.96063e-45	Yes	0.0334626	0.00111976	6.24074e-30	9.27777e-30
M_VLDL_FC_pct_C ~ MAR00152	Liver	M_VLDL_FC_pct_C	Free cholesterol to total cholesterol ratio in medium VLDL	Lipoprotein particles and their constituents	Nightingale Health	MAR00152	Liver_DESAT18_9	Fatty Acyl Coenzyme A Desaturase (N-C18:2CoA -> N-C18:3CoA)	Fatty acid biosynthesis	Fatty acid metabolism	37142	-0.0787162	0.00619611	3.91709e-52	4.84225e-49	Yes	118926	-0.0350474	0.00122804	1.15254e-32	1.6594e-32	-0.0756276	0.00571945	3.00224e-48	1.96063e-45	Yes	-0.0334626	0.00111976	6.24074e-30	9.27777e-30
L_HDL_TG ~ MAR00622	Liver	L_HDL_TG	Triglycerides in large HDL	Lipoprotein particles and their constituents	Nightingale Health	MAR00622	Liver_PSSA2_hs	Phosphatidylserine Synthase (Phosphatidylethanolamine)	Glycerophospholipid metabolism	Glyceride and phospholipid metabolism	36548	-0.0793193	0.00629052	4.37423e-52	5.39978e-49	Yes	119456	-0.0981696	0.00959081	1.06321e-244	1.2746e-243	-0.100909	0.0101826	2.47553e-83	1.14307e-79	Yes	-0.129314	0.0166318	<2.225x10-308	<2.225x10-308
M_LDL_TG ~ MAR13088	Liver	M_LDL_TG	Triglycerides in medium LDL	Lipoprotein particles and their constituents	Nightingale Health	MAR13088	Liver_LCAT2	Lecithin-Cholesterol Acyltransferase	Formation and hydrolysis of cholesterol esters	Steroid metabolism	37023	-0.0787384	0.00620311	4.98228e-52	6.13318e-49	Yes	119171	-0.0650361	0.00421191	4.66704e-108	1.45937e-107	NA	NA	NA	NA	NA	NA	NA	NA	NA
M_LDL_TG ~ MAR13090	Liver	M_LDL_TG	Triglycerides in medium LDL	Lipoprotein particles and their constituents	Nightingale Health	MAR13090	Liver_MAR13090	Transport of 1-acyl-PE	Transport reactions	Glyceride and phospholipid metabolism	37023	-0.0787384	0.00620311	4.98228e-52	6.13318e-49	Yes	119171	-0.0650361	0.00421191	4.66704e-108	1.45937e-107	NA	NA	NA	NA	NA	NA	NA	NA	NA
M_LDL_TG_pct ~ MAR01499	Liver	M_LDL_TG_pct	Triglycerides to total lipids ratio in medium LDL	Lipoprotein particles and their constituents	Nightingale Health	MAR01499	Liver_LPCHOLt	Lysophosphatidylcholine Transport	Transport reactions	Glyceride and phospholipid metabolism	37023	0.0786979	0.00619195	6.13837e-52	7.54577e-49	Yes	118711	0.0869489	0.00752864	3.79112e-191	2.6781e-190	0.0637249	0.00405817	1.32038e-34	4.65244e-32	Yes	0.0720274	0.00516445	1.31291e-131	5.02464e-131
L_LDL_TG_pct ~ MAR01669	Liver	L_LDL_TG_pct	Triglycerides to total lipids ratio in large LDL	Lipoprotein particles and their constituents	Nightingale Health	MAR01669	Liver_PSt3	Transport of Phosphatidylserine	Transport reactions	Glyceride and phospholipid metabolism	37183	0.0785134	0.00616454	6.23689e-52	7.65619e-49	Yes	118351	0.0823291	0.00675284	4.30846e-171	2.40565e-170	0.0597265	0.00356736	9.637e-31	2.85536e-28	Yes	0.0635352	0.00402068	1.54218e-102	4.54077e-102
M_VLDL_CE_pct ~ MAR00152	Liver	M_VLDL_CE_pct	Cholesterol esters to total lipids ratio in medium VLDL	Lipoprotein particles and their constituents	Nightingale Health	MAR00152	Liver_DESAT18_9	Fatty Acyl Coenzyme A Desaturase (N-C18:2CoA -> N-C18:3CoA)	Fatty acid biosynthesis	Fatty acid metabolism	37149	0.0785369	0.00616768	6.53423e-52	8.01002e-49	Yes	118776	0.0517517	0.00268367	2.89324e-69	6.19373e-69	0.0714973	0.0051124	2.60713e-43	1.41989e-40	Yes	0.0489644	0.00240301	3.31433e-62	6.83451e-62
M_HDL_CE_pct ~ MAR00714	Liver	M_HDL_CE_pct	Cholesterol esters to total lipids ratio in medium HDL	Lipoprotein particles and their constituents	Nightingale Health	MAR00714	Liver_EX_xolest2_hsbdL_bd	Exchange of Cholesterol Ester (from FullR2)	Exchange/demand reactions	Glyceride and phospholipid metabolism	37148	0.0785251	0.00616674	6.67197e-52	8.15615e-49	Yes	118509	0.0572622	0.00327118	7.20732e-84	1.77612e-83	0.0820911	0.0067406	1.4e-56	1.38061e-53	Yes	0.0641903	0.00411279	5.36989e-105	1.62146e-104
M_HDL_CE_pct ~ MAR01827	Liver	M_HDL_CE_pct	Cholesterol esters to total lipids ratio in medium HDL	Lipoprotein particles and their constituents	Nightingale Health	MAR01827	Liver_XOLEST2tebdL	Cholesterol Ester Transporter	Transport reactions	Glyceride and phospholipid metabolism	37148	0.0785251	0.00616674	6.67197e-52	8.15615e-49	Yes	118509	0.0572622	0.00327118	7.20732e-84	1.77612e-83	0.0820911	0.0067406	1.4e-56	1.38061e-53	Yes	0.0641903	0.00411279	5.36989e-105	1.62146e-104
M_HDL_CE_pct ~ MAR01827	Liver	M_HDL_CE_pct	Cholesterol esters to total lipids ratio in medium HDL	Lipoprotein particles and their constituents	Nightingale Health	MAR01827	Liver_XOLEST2te	Cholesterol Ester Transporter	Transport reactions	Glyceride and phospholipid metabolism	37148	0.0785135	0.00616518	6.8703e-52	8.38695e-49	Yes	118509	0.056852	0.0032244	1.07648e-82	2.61642e-82	0.0820913	0.00674063	1.39925e-56	1.38061e-53	Yes	0.0641905	0.00411282	5.36136e-105	1.62018e-104
M_LDL_TG_pct ~ MAR01669	Liver	M_LDL_TG_pct	Triglycerides to total lipids ratio in medium LDL	Lipoprotein particles and their constituents	Nightingale Health	MAR01669	Liver_PSt3	Transport of Phosphatidylserine	Transport reactions	Glyceride and phospholipid metabolism	37023	0.0786426	0.00618575	6.89275e-52	8.4027e-49	Yes	118711	0.0870609	0.00754448	1.51175e-191	1.07444e-190	0.0597051	0.0035666	1.30381e-30	3.84855e-28	Yes	0.0669647	0.00446193	6.18102e-114	2.04057e-113
M_LDL_TG_pct ~ MAR00702	Liver	M_LDL_TG_pct	Triglycerides to total lipids ratio in medium LDL	Lipoprotein particles and their constituents	Nightingale Health	MAR00702	Liver_EX_ttdcae_bc	Exchange of Myristic Acid	Exchange/demand reactions	Fatty acid metabolism	37023	0.0785881	0.00617723	8.08445e-52	9.84182e-49	Yes	118711	0.0804858	0.00645151	5.24165e-164	2.70443e-163	0.0884413	0.00781921	3.66377e-65	5.41274e-62	Yes	0.0926301	0.00854408	9.2874e-217	7.6006e-216
L_HDL_TG ~ MAR12084	Liver	L_HDL_TG	Triglycerides in large HDL	Lipoprotein particles and their constituents	Nightingale Health	MAR12084	Liver_SPHMYLNte	Vesicle Transport of Sphingomyelin from Golgi to Extracellular	Transport reactions	Glyceride and phospholipid metabolism	36548	0.0790511	0.0062463	9.89943e-52	1.20181e-48	Yes	119456	0.111656	0.0124059	2.46289333174136e-316	6.27422076211704e-315	0.0900035	0.00810174	1.28427e-66	2.07147e-63	Yes	0.115417	0.013247	<2.225x10-308	<2.225x10-308
L_HDL_TG ~ MAR08241	Liver	L_HDL_TG	Triglycerides in large HDL	Lipoprotein particles and their constituents	Nightingale Health	MAR08241	Liver_SPHMYLNtg	Sphingomyelin Intracellular Transport	Transport reactions	Glyceride and phospholipid metabolism	36548	0.0790511	0.0062463	9.89943e-52	1.20181e-48	Yes	119456	0.111656	0.0124059	2.46289333174136e-316	6.27422076211704e-315	0.0712943	0.00508499	2.03406e-42	1.07884e-39	Yes	0.0946951	0.00891661	1.4246e-227	1.2869e-226
L_LDL_TG_pct ~ MAR00628	Liver	L_LDL_TG_pct	Triglycerides to total lipids ratio in large LDL	Lipoprotein particles and their constituents	Nightingale Health	MAR00628	Liver_EX_lpchol_hse_bc	Exchange of Lysophosphatidylcholine	Exchange/demand reactions	Glyceride and phospholipid metabolism	37183	0.0783536	0.00613844	1.0183e-51	1.23454e-48	Yes	118351	0.082081	0.00671615	3.59652e-170	1.99448e-169	0.0732961	0.00537287	1.79207e-45	1.03639e-42	Yes	0.0777957	0.0060254	7.92729e-153	3.61503e-152
M_HDL_CE_pct ~ MAR00714	Liver	M_HDL_CE_pct	Cholesterol esters to total lipids ratio in medium HDL	Lipoprotein particles and their constituents	Nightingale Health	MAR00714	Liver_EX_xolest2_hse_bc	Exchange of Cholesterol Ester (from FullR2)	Exchange/demand reactions	Glyceride and phospholipid metabolism	37148	0.0782975	0.00613081	1.30934e-51	1.58519e-48	Yes	118509	0.0574235	0.00328973	2.46679e-84	6.11968e-84	0.0830899	0.00690538	6.34904e-58	6.65103e-55	Yes	0.0647696	0.00418759	7.11118e-107	2.19363e-106
L_HDL_PL_pct ~ MAR00628	Liver	L_HDL_PL_pct	Phospholipids to total lipids ratio in large HDL	Lipoprotein particles and their constituents	Nightingale Health	MAR00628	Liver_EX_lpchol_hse_bc	Exchange of Lysophosphatidylcholine	Exchange/demand reactions	Glyceride and phospholipid metabolism	36547	-0.0788952	0.0062276	1.40258e-51	1.69574e-48	Yes	119273	-0.0414128	0.00171403	4.69735e-45	7.79734e-45	-0.073608	0.00542091	4.12967e-45	2.35816e-42	Yes	-0.037211	0.00138348	1.07434e-36	1.7289e-36
IDL_TG ~ MAR00650	Liver	IDL_TG	Triglycerides in IDL	Lipoprotein particles and their constituents	Nightingale Health	MAR00650	Liver_EX_ocdceae_bc	Exchange of Oleic Acid	Exchange/demand reactions	Fatty acid metabolism	37205	0.0780583	0.00609337	2.21985e-51	2.68016e-48	Yes	119000	0.0960335	0.00918471	1.75372e-233	1.87863e-232	0.0547369	0.00299707	4.22862e-26	9.81477e-24	Yes	0.0711855	0.00501553	3.63989e-128	1.36002e-127
L_HDL_PL_pct ~ MAR04024	Liver	L_HDL_PL_pct	Phospholipids to total lipids ratio in large HDL	Lipoprotein particles and their constituents	Nightingale Health	MAR04024	Liver_CYTK1	Cytidylate Kinase (CMP)	Nucleotide metabolism	Nucleotide metabolism	36547	0.0787397	0.00620082	2.30006e-51	2.77319e-48	Yes	119273	0.037525	0.00140721	2.69847e-37	4.07747e-37	0.030926	0.000954864	3.45001e-09	2.33503e-07	Yes	0.0159503	0.000254302	5.85039e-08	6.57669e-08
LDL_TG ~ MAR00639	Liver	LDL_TG	Triglycerides in LDL	Lipoprotein particles and their constituents	Nightingale Health	MAR00639	Liver_EX_ocdcae_bc	Exchange of Octadecanoate (N-C18:0)	Exchange/demand reactions	Fatty acid metabolism	37001	0.078206	0.00611491	2.77562e-51	3.34199e-48	Yes	118821	0.0745041	0.00552763	6.9381e-141	2.89011e-140	0.0896154	0.0080251	8.48399e-67	1.38744e-63	Yes	0.0921584	0.00845459	1.03141e-214	8.24475e-214
L_HDL_PL_pct ~ MAR00702	Liver	L_HDL_PL_pct	Phospholipids to total lipids ratio in large HDL	Lipoprotein particles and their constituents	Nightingale Health	MAR00702	Liver_EX_ttdcae_bc	Exchange of Myristic Acid	Exchange/demand reactions	Fatty acid metabolism	36547	-0.0786613	0.00618346	3.16901e-51	3.81044e-48	Yes	119273	-0.0372754	0.00138968	7.49404e-37	1.12861e-36	-0.0881706	0.00776994	5.93592e-64	8.28119e-61	Yes	-0.0414004	0.00171297	4.99235e-45	8.70384e-45
L_LDL_TG_pct ~ MAR01499	Liver	L_LDL_TG_pct	Triglycerides to total lipids ratio in large LDL	Lipoprotein particles and their constituents	Nightingale Health	MAR01499	Liver_LPCHOLt	Lysophosphatidylcholine Transport	Transport reactions	Glyceride and phospholipid metabolism	37183	0.0779576	0.00607646	3.26254e-51	3.91755e-48	Yes	118351	0.0815457	0.0066295	5.39957e-168	2.93253e-167	0.0624365	0.00389851	1.91093e-33	6.45636e-31	Yes	0.0664413	0.00439972	4.83677e-112	1.55607e-111
HDL_size ~ MAR00661	Liver	HDL_size	Mean diameter for HDL particles	Lipoprotein particles and their constituents	Nightingale Health	MAR00661	Liver_EX_ps_hse_bc	Exchange of Phosphatidylserine (Homo Sapiens)	Exchange/demand reactions	Glyceride and phospholipid metabolism	37220	-0.077863	0.00606265	3.7774e-51	4.52961e-48	Yes	120266	-0.101053	0.0102529	2.9948e-263	4.43078e-262	0.0657517	0.00432329	6.03084e-37	2.48812e-34	Yes	0.0839039	0.00706348	1.00005e-181	5.7966e-181
LDL_TG_pct ~ MAR12127	Liver	LDL_TG_pct	Triglycerides to total lipids ratio in LDL	Lipoprotein particles and their constituents	Nightingale Health	MAR12127	Liver_EX_pail_hse_bc	Exchange of 1-Phosphatidyl-1D-Myo-Inositol	Exchange/demand reactions	Glyceride and phospholipid metabolism	37001	-0.0780267	0.0060875	4.63334e-51	5.5409e-48	Yes	118352	-0.0759978	0.00575394	5.15996e-146	2.25786e-145	-0.0766924	0.00587645	2.39474e-49	1.63462e-46	Yes	-0.0776255	0.00600432	2.67224e-152	1.21422e-151
LDL_TG_pct ~ MAR11583	Liver	LDL_TG_pct	Triglycerides to total lipids ratio in LDL	Lipoprotein particles and their constituents	Nightingale Health	MAR11583	Liver_PAIL_hs_SECt	Transport of 1-Phosphatidyl-1D-Myo-Inositol	Transport reactions	Glyceride and phospholipid metabolism	37001	-0.0780267	0.0060875	4.63334e-51	5.5409e-48	Yes	118352	-0.0759978	0.00575394	5.15996e-146	2.25786e-145	-0.0442864	0.00196114	1.56338e-17	2.04104e-15	Yes	-0.0439039	0.0019201	6.93381e-50	1.26846e-49
HDL_size ~ MAR00628	Liver	HDL_size	Mean diameter for HDL particles	Lipoprotein particles and their constituents	Nightingale Health	MAR00628	Liver_EX_lpchol_hse_bc	Exchange of Lysophosphatidylcholine	Exchange/demand reactions	Glyceride and phospholipid metabolism	37220	0.0777626	0.00604703	5.06689e-51	6.05115e-48	Yes	120266	0.105072	0.01109	1.1004e-284	2.01132e-283	0.0687114	0.00472125	3.39327e-40	1.63748e-37	Yes	0.0931162	0.00870436	1.21998e-223	1.06642e-222
L_LDL_TG_pct ~ MAR00702	Liver	L_LDL_TG_pct	Triglycerides to total lipids ratio in large LDL	Lipoprotein particles and their constituents	Nightingale Health	MAR00702	Liver_EX_ttdcae_bc	Exchange of Myristic Acid	Exchange/demand reactions	Fatty acid metabolism	37183	0.0777701	0.00604779	5.59048e-51	6.6674e-48	Yes	118351	0.0760538	0.00576736	2.38406e-146	1.04714e-145	0.0871421	0.00759251	1.38391e-63	1.89477e-60	Yes	0.0870677	0.00755921	2.35654e-191	1.50922e-190
M_HDL_CE_pct ~ MAR09822	Liver	M_HDL_CE_pct	Cholesterol esters to total lipids ratio in medium HDL	Lipoprotein particles and their constituents	Nightingale Health	MAR09822	Liver_CHOLPtr	Transport of Choline Phosphate	Transport reactions	Glyceride and phospholipid metabolism	37148	-0.0776899	0.00603659	7.6746e-51	9.12825e-48	Yes	118509	-0.0559676	0.00312754	2.90496e-80	6.89411e-80	-0.0624618	0.00390373	1.85626e-33	6.27527e-31	Yes	-0.0442054	0.00194931	1.09208e-50	2.01292e-50
M_HDL_CE_pct ~ MAR09845	Liver	M_HDL_CE_pct	Cholesterol esters to total lipids ratio in medium HDL	Lipoprotein particles and their constituents	Nightingale Health	MAR09845	Liver_EX_cholpe_bc	Exchange of Choline Phosphate	Exchange/demand reactions	Glyceride and phospholipid metabolism	37148	-0.0776899	0.00603659	7.6746e-51	9.12825e-48	Yes	118509	-0.0559676	0.00312754	2.90496e-80	6.89411e-80	-0.0624618	0.00390373	1.85626e-33	6.27527e-31	Yes	-0.0442054	0.00194931	1.09208e-50	2.01292e-50
M_HDL_CE_pct ~ MAR01669	Liver	M_HDL_CE_pct	Cholesterol esters to total lipids ratio in medium HDL	Lipoprotein particles and their constituents	Nightingale Health	MAR01669	Liver_PSt3	Transport of Phosphatidylserine	Transport reactions	Glyceride and phospholipid metabolism	37148	-0.0776604	0.00603237	8.30679e-51	9.86685e-48	Yes	118509	-0.0573985	0.00328937	2.51989e-84	6.2495e-84	-0.0566996	0.00321435	7.77444e-28	1.99871e-25	Yes	-0.0461852	0.00212901	3.36017e-55	6.47239e-55
M_HDL_CE_pct ~ MAR12127	Liver	M_HDL_CE_pct	Cholesterol esters to total lipids ratio in medium HDL	Lipoprotein particles and their constituents	Nightingale Health	MAR12127	Liver_EX_pail_hse_bc	Exchange of 1-Phosphatidyl-1D-Myo-Inositol	Exchange/demand reactions	Glyceride and phospholipid metabolism	37148	0.0776557	0.00603086	8.54631e-51	1.0124e-47	Yes	118509	0.0556118	0.00308688	3.04602e-79	7.1436e-79	0.0779115	0.0060714	3.99303e-51	3.13025e-48	Yes	0.0582676	0.00338955	7.69305e-87	1.96612e-86
M_HDL_CE_pct ~ MAR11583	Liver	M_HDL_CE_pct	Cholesterol esters to total lipids ratio in medium HDL	Lipoprotein particles and their constituents	Nightingale Health	MAR11583	Liver_PAIL_hs_SECt	Transport of 1-Phosphatidyl-1D-Myo-Inositol	Transport reactions	Glyceride and phospholipid metabolism	37148	0.0776557	0.00603086	8.54631e-51	1.0124e-47	Yes	118509	0.0556118	0.00308688	3.04602e-79	7.1436e-79	0.0498725	0.00248688	6.76143e-22	1.19057e-19	Yes	0.0351311	0.00123167	1.18009e-32	1.808e-32
LDL_TG ~ MAR13085	Liver	LDL_TG	Triglycerides in LDL	Lipoprotein particles and their constituents	Nightingale Health	MAR13085	Liver_TAGt	Triacylglycerol Transport	Transport reactions	Glyceride and phospholipid metabolism	37001	-0.0778127	0.00605185	9.02235e-51	1.06736e-47	Yes	118821	-0.085291	0.00724276	4.00597e-184	2.54931e-183	-0.109217	0.011923	1.62419e-98	1.95145e-94	Yes	-0.115901	0.0133764	<2.225x10-308	<2.225x10-308
L_HDL_TG ~ MAR11695	Liver	L_HDL_TG	Triglycerides in large HDL	Lipoprotein particles and their constituents	Nightingale Health	MAR11695	Liver_SPHMYLN_HsATPte	Extracellular Transport of Sphingomyeline, Active Transport	Transport reactions	Glyceride and phospholipid metabolism	36548	0.0782846	0.00612498	9.30297e-51	1.09908e-47	Yes	119456	0.11053	0.0121566	5.50799033264692e-310	0	0.0796703	0.00634841	1.50192e-52	1.23496e-49	Yes	0.102995	0.0105476	4.99655e-269	6.52135e-268
L_HDL_PL_pct ~ MAR13098	Liver	L_HDL_PL_pct	Phospholipids to total lipids ratio in large HDL	Lipoprotein particles and their constituents	Nightingale Health	MAR13098	Liver_EX_11_cis_retfae_bc	Exchange of Fatty Acid 11-Cis-Retinol	Exchange/demand reactions	Vitamin A metabolism	36547	-0.0781798	0.00611454	1.13158e-50	1.33509e-47	Yes	119273	-0.039236	0.00153913	1.24245e-40	1.96403e-40	-0.0810771	0.00657521	2.28549e-54	2.03715e-51	Yes	-0.0411168	0.00168931	1.97984e-44	3.42334e-44
S_LDL_TG ~ MAR13098	Liver	S_LDL_TG	Triglycerides in small LDL	Lipoprotein particles and their constituents	Nightingale Health	MAR13098	Liver_EX_11_cis_retfae_bc	Exchange of Fatty Acid 11-Cis-Retinol	Exchange/demand reactions	Vitamin A metabolism	37027	0.0776892	0.00603274	1.19159e-50	1.40401e-47	Yes	119620	0.0505414	0.00254861	2.60312e-66	5.40791e-66	0.0741127	0.00548994	3.06034e-46	1.81625e-43	Yes	0.0507768	0.00257036	7.31424e-67	1.56277e-66
VLDL_FC_pct ~ MAR09901	Liver	VLDL_FC_pct	Free cholesterol to total lipids ratio in VLDL	Lipoprotein particles and their constituents	Nightingale Health	MAR09901	Liver_PSHSABCtc	Phosphatidylserine Transport by ABCa1	Transport reactions	Glyceride and phospholipid metabolism	30849	-0.0850092	0.00722066	1.52846e-50	1.79852e-47	Yes	117801	-0.0268557	0.000722476	1.03716e-19	1.30256e-19	-0.0625794	0.00390155	4.71137e-28	1.22515e-25	Yes	-0.0276727	0.000767023	7.89652e-21	1.05818e-20
L_HDL_TG ~ MAR00634	Liver	L_HDL_TG	Triglycerides in large HDL	Lipoprotein particles and their constituents	Nightingale Health	MAR00634	Liver_LCAT1	Lecithin-Cholesterol Acyltransferase (Phosphatidylcholine)	Glycerophospholipid metabolism	Glyceride and phospholipid metabolism	36548	-0.0780393	0.0060957	1.5974e-50	1.87713e-47	Yes	119456	-0.100824	0.0101209	3.55759e-258	4.8824e-257	-0.104591	0.0109408	1.98189e-89	1.3489e-85	Yes	-0.135778	0.0183483	<2.225x10-308	<2.225x10-308
M_LDL_TG_pct ~ MAR12127	Liver	M_LDL_TG_pct	Triglycerides to total lipids ratio in medium LDL	Lipoprotein particles and their constituents	Nightingale Health	MAR12127	Liver_EX_pail_hse_bc	Exchange of 1-Phosphatidyl-1D-Myo-Inositol	Exchange/demand reactions	Glyceride and phospholipid metabolism	37023	-0.0775597	0.00601568	1.6595e-50	1.94491e-47	Yes	118711	-0.0805924	0.0064642	2.51006e-164	1.29835e-163	-0.0765577	0.00585597	3.29109e-49	2.23867e-46	Yes	-0.0816292	0.00663489	1.25587e-168	6.49823e-168
M_LDL_TG_pct ~ MAR11583	Liver	M_LDL_TG_pct	Triglycerides to total lipids ratio in medium LDL	Lipoprotein particles and their constituents	Nightingale Health	MAR11583	Liver_PAIL_hs_SECt	Transport of 1-Phosphatidyl-1D-Myo-Inositol	Transport reactions	Glyceride and phospholipid metabolism	37023	-0.0775597	0.00601568	1.6595e-50	1.94491e-47	Yes	118711	-0.0805924	0.0064642	2.51006e-164	1.29835e-163	-0.0443605	0.00196763	1.35398e-17	1.77396e-15	Yes	-0.0454115	0.00205267	2.31016e-53	4.37417e-53
HDL_size ~ MAR13087	Liver	HDL_size	Mean diameter for HDL particles	Lipoprotein particles and their constituents	Nightingale Health	MAR13087	Liver_MAR13087	Fatty acid pool formation and breakdown	Pool reactions	Miscellaneous	37220	-0.0772756	0.00597153	2.09572e-50	2.4529e-47	Yes	120266	-0.102951	0.0106471	2.42395e-273	4.00813e-272	NA	NA	NA	NA	NA	NA	NA	NA	NA
IDL_TG ~ MAR09285	Liver	IDL_TG	Triglycerides in IDL	Lipoprotein particles and their constituents	Nightingale Health	MAR09285	Liver_EX_chsterolbdL_bd	Exchange of Cholesterol	Exchange/demand reactions	Steroid metabolism	37205	0.0772549	0.00596762	2.35961e-50	2.75443e-47	Yes	119000	0.0976304	0.00948364	4.76577e-241	5.47963e-240	0.0728995	0.00531544	4.96857e-45	2.8276e-42	Yes	0.100569	0.0100649	9.10549e-256	1.05719e-254
IDL_TG ~ MAR00018	Liver	IDL_TG	Triglycerides in IDL	Lipoprotein particles and their constituents	Nightingale Health	MAR00018	Liver_r1050bdL	Transport of Cholesterol	Transport reactions	Steroid metabolism	37205	0.0772549	0.00596762	2.35961e-50	2.75443e-47	Yes	119000	0.0976304	0.00948364	4.76577e-241	5.47963e-240	0.0728995	0.00531544	4.96857e-45	2.8276e-42	Yes	0.100569	0.0100649	9.10549e-256	1.05719e-254
M_LDL_TG ~ MAR13085	Liver	M_LDL_TG	Triglycerides in medium LDL	Lipoprotein particles and their constituents	Nightingale Health	MAR13085	Liver_TAGt	Triacylglycerol Transport	Transport reactions	Glyceride and phospholipid metabolism	37023	-0.0773899	0.00598627	2.87692e-50	3.35386e-47	Yes	119171	-0.070863	0.00500137	5.43064e-128	2.01413e-127	-0.108547	0.0117782	2.15829e-97	2.44356e-93	Yes	-0.0963748	0.00924943	1.83079e-235	1.76549e-234
M_LDL_TG ~ MAR00639	Liver	M_LDL_TG	Triglycerides in medium LDL	Lipoprotein particles and their constituents	Nightingale Health	MAR00639	Liver_EX_ocdcae_bc	Exchange of Octadecanoate (N-C18:0)	Exchange/demand reactions	Fatty acid metabolism	37023	0.0773588	0.00598299	3.05868e-50	3.56103e-47	Yes	119171	0.0614877	0.00376709	7.89353e-97	2.23508e-96	0.0890874	0.00793131	4.49321e-66	6.81776e-63	Yes	0.0761842	0.00577848	1.26255e-147	5.52457e-147
LDL_TG ~ MAR00649	Liver	LDL_TG	Triglycerides in LDL	Lipoprotein particles and their constituents	Nightingale Health	MAR00649	Liver_ETHP	Ethanolamine Phosphate Phosphatase	Glycerophospholipid metabolism	Glyceride and phospholipid metabolism	37001	0.077391	0.00598596	3.09213e-50	3.59522e-47	Yes	118821	0.074472	0.00552334	8.89758e-141	3.70445e-140	0.0806731	0.00650331	1.94894e-54	1.74113e-51	Yes	0.0838585	0.00700132	4.91488e-178	2.75802e-177
LDL_TG_pct ~ MAR00617	Liver	LDL_TG_pct	Triglycerides to total lipids ratio in LDL	Lipoprotein particles and their constituents	Nightingale Health	MAR00617	Liver_EX_hdceae_bc	Exchange of Hexadecenoate (N-C16:1)	Exchange/demand reactions	Fatty acid metabolism	37001	0.0772628	0.00596889	4.25428e-50	4.93993e-47	Yes	118352	0.0772399	0.00594336	9.0883e-151	4.15058e-150	0.064945	0.00421498	7.36294e-36	2.81571e-33	Yes	0.0659996	0.00434252	1.31214e-110	4.17173e-110
LDL_TG_pct ~ MAR00656	Liver	LDL_TG_pct	Triglycerides to total lipids ratio in LDL	Lipoprotein particles and their constituents	Nightingale Health	MAR00656	Liver_EX_pe_hse_bc	Exchange of Phosphatidylethanolamine	Exchange/demand reactions	Glyceride and phospholipid metabolism	37001	-0.077203	0.00596438	4.62878e-50	5.3677e-47	Yes	118352	-0.0744516	0.00551954	3.93614e-140	1.63295e-139	0.0799595	0.00638912	1.64809e-53	1.42165e-50	Yes	0.0801854	0.00640364	2.51943e-162	1.24167e-161
LDL_TG ~ MAR10033	Liver	LDL_TG	Triglycerides in LDL	Lipoprotein particles and their constituents	Nightingale Health	MAR10033	Liver_MAR10033	Fatty acid pool formation and breakdown	Pool reactions	Miscellaneous	37001	-0.0772508	0.00596195	4.8432e-50	5.60896e-47	Yes	118821	-0.0866477	0.0074764	5.10433e-190	3.54132e-189	NA	NA	NA	NA	NA	NA	NA	NA	NA
L_HDL_TG ~ MAR01475	Liver	L_HDL_TG	Triglycerides in large HDL	Lipoprotein particles and their constituents	Nightingale Health	MAR01475	Liver_LCAT1e	Lecithin-Cholesterol Acyltransferase	Fatty acid oxidation	Fatty acid metabolism	36548	0.0776955	0.00603522	4.88002e-50	5.64418e-47	Yes	119456	0.09414	0.00881818	4.52254e-225	4.35274e-224	-0.104591	0.0109408	1.98001e-89	1.3489e-85	Yes	-0.135778	0.0183483	<2.225x10-308	<2.225x10-308
L_LDL_TG ~ MAR00650	Liver	L_LDL_TG	Triglycerides in large LDL	Lipoprotein particles and their constituents	Nightingale Health	MAR00650	Liver_EX_ocdceae_bc	Exchange of Oleic Acid	Exchange/demand reactions	Fatty acid metabolism	37195	0.0769968	0.00592871	5.05167e-50	5.83504e-47	Yes	118911	0.0856235	0.00730464	7.91e-186	5.13804e-185	0.0544064	0.00296143	8.39614e-26	1.91147e-23	Yes	0.0630611	0.00393592	6.96107e-101	2.02674e-100
LDL_TG ~ MAR09285	Liver	LDL_TG	Triglycerides in LDL	Lipoprotein particles and their constituents	Nightingale Health	MAR09285	Liver_EX_chsterole_bc	Exchange of Cholesterol	Exchange/demand reactions	Steroid metabolism	37001	-0.0771467	0.00595194	5.83998e-50	6.73675e-47	Yes	118821	-0.0807474	0.00649152	3.53851e-165	1.85385e-164	-0.09307	0.00865541	6.39217e-72	1.23996e-68	Yes	-0.0993569	0.00982839	1.98467e-249	2.20617e-248
HDL_FC_by_CE ~ MAR09285	Liver	HDL_FC_by_CE	Ratio of free cholesterol to cholesteryl esters in HDL	Lipoprotein particles and their constituents	Nightingale Health	MAR09285	Liver_EX_chsterole_bc	Exchange of Cholesterol	Exchange/demand reactions	Steroid metabolism	36364	-0.0778032	0.00605503	5.93376e-50	6.82933e-47	Yes	118238	-0.0938527	0.00876656	1.53652e-221	1.42662e-220	-0.0993142	0.00985373	2.71383e-80	8.54393e-77	Yes	-0.114555	0.0130662	<2.225x10-308	<2.225x10-308
L_LDL_TG_pct ~ MAR12127	Liver	L_LDL_TG_pct	Triglycerides to total lipids ratio in large LDL	Lipoprotein particles and their constituents	Nightingale Health	MAR12127	Liver_EX_pail_hse_bc	Exchange of 1-Phosphatidyl-1D-Myo-Inositol	Exchange/demand reactions	Glyceride and phospholipid metabolism	37183	-0.076962	0.00592196	5.94351e-50	6.82933e-47	Yes	118351	-0.0758426	0.00573208	1.83105e-145	7.98646e-145	-0.0761235	0.00579608	6.32384e-49	4.24037e-46	Yes	-0.0773488	0.00596368	2.80784e-151	1.26746e-150
L_LDL_TG_pct ~ MAR11583	Liver	L_LDL_TG_pct	Triglycerides to total lipids ratio in large LDL	Lipoprotein particles and their constituents	Nightingale Health	MAR11583	Liver_PAIL_hs_SECt	Transport of 1-Phosphatidyl-1D-Myo-Inositol	Transport reactions	Glyceride and phospholipid metabolism	37183	-0.076962	0.00592196	5.94351e-50	6.82933e-47	Yes	118351	-0.0758426	0.00573208	1.83105e-145	7.98646e-145	-0.0442445	0.00195832	1.37589e-17	1.80186e-15	Yes	-0.0437316	0.00190562	1.602e-49	2.91588e-49
M_HDL_FC_by_CE ~ MAR11281	Liver	M_HDL_FC_by_CE	Ratio of free cholesterol to cholesteryl esters in medium HDL	Lipoprotein particles and their constituents	Nightingale Health	MAR11281	Liver_EX_sphmyln_hse_bc	Exchange of Sphingomyelin	Exchange/demand reactions	Glyceride and phospholipid metabolism	37145	0.0769684	0.00592595	6.17715e-50	7.08854e-47	Yes	118744	0.101639	0.0103087	2.05255e-261	2.93036e-260	0.0834426	0.00696422	2.12574e-58	2.26105e-55	Yes	0.104167	0.010822	2.13946e-274	3.03859e-273
HDL_TG ~ MAR00665	Liver	HDL_TG	Triglycerides in HDL	Lipoprotein particles and their constituents	Nightingale Health	MAR00665	Liver_LPS	Triacylglycerol Lipase	Acylglycerides metabolism	Glyceride and phospholipid metabolism	36362	-0.0777698	0.00605194	6.31879e-50	7.24163e-47	Yes	118926	-0.0871474	0.00756363	2.10724e-192	1.51084e-191	NA	NA	NA	NA	NA	NA	NA	NA	NA
LDL_TG_pct ~ MAR09901	Liver	LDL_TG_pct	Triglycerides to total lipids ratio in LDL	Lipoprotein particles and their constituents	Nightingale Health	MAR09901	Liver_PSHSABCtc	Phosphatidylserine Transport by ABCa1	Transport reactions	Glyceride and phospholipid metabolism	37001	-0.0770627	0.00593904	7.43368e-50	8.50827e-47	Yes	118352	-0.0805132	0.00645928	1.01286e-163	5.21597e-163	-0.0573541	0.00328668	2.54993e-28	6.68547e-26	Yes	-0.0493231	0.00242444	1.57455e-62	3.25487e-62
M_LDL_TG_pct ~ MAR00656	Liver	M_LDL_TG_pct	Triglycerides to total lipids ratio in medium LDL	Lipoprotein particles and their constituents	Nightingale Health	MAR00656	Liver_EX_pe_hse_bc	Exchange of Phosphatidylethanolamine	Exchange/demand reactions	Glyceride and phospholipid metabolism	37023	-0.0769525	0.00592445	9.14378e-50	1.0452e-46	Yes	118711	-0.0791478	0.00623138	1.83253e-158	8.98302e-158	0.0799514	0.00638737	1.5866e-53	1.36962e-50	Yes	0.0852307	0.00722816	1.4153e-183	8.40961e-183
HDL_size ~ MAR01499	Liver	HDL_size	Mean diameter for HDL particles	Lipoprotein particles and their constituents	Nightingale Health	MAR01499	Liver_LPCHOLt	Lysophosphatidylcholine Transport	Transport reactions	Glyceride and phospholipid metabolism	37220	0.0767076	0.00588406	1.08547e-49	1.23915e-46	Yes	120266	0.103907	0.0108448	2.09603e-278	3.6355e-277	0.0621426	0.0038617	3.55131e-33	1.19268e-30	Yes	0.0840227	0.00709191	1.88043e-182	1.10262e-181
HDL_CE_pct_C ~ MAR09285	Liver	HDL_CE_pct_C	Esterified cholesterol to total cholesterol ratio in HDL	Lipoprotein particles and their constituents	Nightingale Health	MAR09285	Liver_EX_chsterole_bc	Exchange of Cholesterol	Exchange/demand reactions	Steroid metabolism	36364	0.0775625	0.00601762	1.17983e-49	1.3434e-46	Yes	118244	0.0948192	0.00895028	3.5935e-226	3.4874e-225	0.0990044	0.00979236	8.40149e-80	2.59644e-76	Yes	0.115844	0.0133642	<2.225x10-308	<2.225x10-308
HDL_FC_pct_C ~ MAR09285	Liver	HDL_FC_pct_C	Free cholesterol to total cholesterol ratio in HDL	Lipoprotein particles and their constituents	Nightingale Health	MAR09285	Liver_EX_chsterole_bc	Exchange of Cholesterol	Exchange/demand reactions	Steroid metabolism	36364	-0.0775625	0.00601762	1.17983e-49	1.3434e-46	Yes	118244	-0.0948192	0.00895028	3.5935e-226	3.4874e-225	-0.0990044	0.00979236	8.40149e-80	2.59644e-76	Yes	-0.115844	0.0133642	<2.225x10-308	<2.225x10-308
HDL_FC_by_CE ~ MAR13089	Liver	HDL_FC_by_CE	Ratio of free cholesterol to cholesteryl esters in HDL	Lipoprotein particles and their constituents	Nightingale Health	MAR13089	Liver_LCAT2e	Lecithin-Cholesterol Acyltransferase	Formation and hydrolysis of cholesterol esters	Steroid metabolism	36364	-0.0775913	0.00601746	1.18329e-49	1.3456e-46	Yes	118238	-0.0958357	0.00913815	6.96276e-231	7.31449e-230	-0.0880298	0.00774855	1.80045e-63	2.39814e-60	Yes	-0.105352	0.0110553	3.82365e-279	5.70909e-278
M_LDL_TG ~ MAR09285	Liver	M_LDL_TG	Triglycerides in medium LDL	Lipoprotein particles and their constituents	Nightingale Health	MAR09285	Liver_EX_chsterole_bc	Exchange of Cholesterol	Exchange/demand reactions	Steroid metabolism	37023	-0.0768658	0.00590772	1.25032e-49	1.41998e-46	Yes	119171	-0.0664957	0.00440346	6.81179e-113	2.22742e-112	-0.0924855	0.00854669	4.449e-71	8.47658e-68	Yes	-0.0822567	0.00673685	7.47526e-172	3.97665e-171
HDL_FC_by_CE ~ MAR09827	Liver	HDL_FC_by_CE	Ratio of free cholesterol to cholesteryl esters in HDL	Lipoprotein particles and their constituents	Nightingale Health	MAR09827	Liver_ETHAMPtr	Transport of Ethanolamine Phosphate	Transport reactions	Glyceride and phospholipid metabolism	36364	-0.0774921	0.00601165	1.31668e-49	1.4915e-46	Yes	118238	-0.0822484	0.00673128	2.04019e-170	1.13372e-169	0.0826525	0.00682613	4.16401e-56	4.02543e-53	Yes	0.0925207	0.00852747	1.56648e-215	1.27235e-214
HDL_FC_by_CE ~ MAR09849	Liver	HDL_FC_by_CE	Ratio of free cholesterol to cholesteryl esters in HDL	Lipoprotein particles and their constituents	Nightingale Health	MAR09849	Liver_EX_ethampe_bc	Exchange of Ethanolamine Phosphate	Exchange/demand reactions	Glyceride and phospholipid metabolism	36364	-0.0774921	0.00601165	1.31668e-49	1.4915e-46	Yes	118238	-0.0822484	0.00673128	2.04019e-170	1.13372e-169	0.0826525	0.00682613	4.16401e-56	4.02543e-53	Yes	0.0925207	0.00852747	1.56648e-215	1.27235e-214
HDL_size ~ MAR09845	Liver	HDL_size	Mean diameter for HDL particles	Lipoprotein particles and their constituents	Nightingale Health	MAR09845	Liver_EX_cholpe_bc	Exchange of Choline Phosphate	Exchange/demand reactions	Glyceride and phospholipid metabolism	37220	0.0765715	0.0058632	1.60675e-49	1.81541e-46	Yes	120266	0.09968	0.00998378	2.31957e-256	3.13584e-255	0.070466	0.00496546	3.43971e-42	1.8089e-39	Yes	0.090238	0.0081747	4.19189e-210	3.24464e-209
HDL_size ~ MAR09822	Liver	HDL_size	Mean diameter for HDL particles	Lipoprotein particles and their constituents	Nightingale Health	MAR09822	Liver_CHOLPtr	Transport of Choline Phosphate	Transport reactions	Glyceride and phospholipid metabolism	37220	0.0765715	0.0058632	1.60675e-49	1.81541e-46	Yes	120266	0.09968	0.00998378	2.31957e-256	3.13584e-255	0.070466	0.00496546	3.43971e-42	1.8089e-39	Yes	0.090238	0.0081747	4.19189e-210	3.24464e-209
M_HDL_CE_pct ~ MAR04024	Liver	M_HDL_CE_pct	Cholesterol esters to total lipids ratio in medium HDL	Lipoprotein particles and their constituents	Nightingale Health	MAR04024	Liver_CYTK1	Cytidylate Kinase (CMP)	Nucleotide metabolism	Nucleotide metabolism	37148	0.0766151	0.00587224	1.67751e-49	1.89293e-46	Yes	118509	0.0541953	0.00293173	2.38679e-75	5.41378e-75	0.0271814	0.000738803	1.60931e-07	9.34185e-06	No	0.0154808	0.000239278	1.57251e-07	1.75573e-07
L_HDL_PL_pct ~ MAR01827	Liver	L_HDL_PL_pct	Phospholipids to total lipids ratio in large HDL	Lipoprotein particles and their constituents	Nightingale Health	MAR01827	Liver_XOLEST2te	Cholesterol Ester Transporter	Transport reactions	Glyceride and phospholipid metabolism	36547	0.0772462	0.00596705	1.72373e-49	1.9426e-46	Yes	119273	0.0397406	0.00157837	1.26445e-41	2.02074e-41	0.08378	0.00702105	6.06172e-58	6.35842e-55	Yes	0.0426357	0.00181681	1.18403e-47	2.11544e-47
M_HDL_PL_pct ~ MAR13084	Liver	M_HDL_PL_pct	Phospholipids to total lipids ratio in medium HDL	Lipoprotein particles and their constituents	Nightingale Health	MAR13084	Liver_EX_tag_hse_bc	Triacylglycerol Exchange	Exchange/demand reactions	Glyceride and phospholipid metabolism	37142	-0.0766073	0.00587029	1.77105e-49	1.99337e-46	Yes	118513	0.00661389	4.37647e-05	0.0249244	0.025398	-0.0812678	0.00660692	1.75672e-55	1.62233e-52	Yes	0.00694434	4.82493e-05	0.0185385	0.0193864
M_LDL_TG_pct ~ MAR00617	Liver	M_LDL_TG_pct	Triglycerides to total lipids ratio in medium LDL	Lipoprotein particles and their constituents	Nightingale Health	MAR00617	Liver_EX_hdceae_bc	Exchange of Hexadecenoate (N-C16:1)	Exchange/demand reactions	Fatty acid metabolism	37023	0.0767036	0.00588237	2.00876e-49	2.25803e-46	Yes	118711	0.0815477	0.00662	2.98822e-168	1.62834e-167	0.0647021	0.00418472	1.2376e-35	4.69468e-33	Yes	0.0691809	0.00476541	1.43726e-121	5.07229e-121
IDL_TG ~ MAR11281	Liver	IDL_TG	Triglycerides in IDL	Lipoprotein particles and their constituents	Nightingale Health	MAR11281	Liver_EX_sphmyln_hse_bc	Exchange of Sphingomyelin	Exchange/demand reactions	Glyceride and phospholipid metabolism	37205	0.0765007	0.00585268	2.04687e-49	2.29794e-46	Yes	119000	0.0994226	0.00984106	4.25587e-250	5.32932e-249	0.0808273	0.00653323	5.69255e-55	5.17988e-52	Yes	0.105557	0.0110879	1.08635e-281	1.68863e-280
M_LDL_TG_pct ~ MAR09901	Liver	M_LDL_TG_pct	Triglycerides to total lipids ratio in medium LDL	Lipoprotein particles and their constituents	Nightingale Health	MAR09901	Liver_PSHSABCtc	Phosphatidylserine Transport by ABCa1	Transport reactions	Glyceride and phospholipid metabolism	37023	-0.0766439	0.00587499	2.306e-49	2.58555e-46	Yes	118711	-0.0853011	0.0072438	5.73149e-184	3.6417e-183	-0.056921	0.00323722	6.20691e-28	1.60237e-25	Yes	-0.0521774	0.00271124	6.40615e-70	1.40401e-69
HDL_CE_pct_C ~ MAR09827	Liver	HDL_CE_pct_C	Esterified cholesterol to total cholesterol ratio in HDL	Lipoprotein particles and their constituents	Nightingale Health	MAR09827	Liver_ETHAMPtr	Transport of Ethanolamine Phosphate	Transport reactions	Glyceride and phospholipid metabolism	36364	0.077281	0.00597895	2.40126e-49	2.67871e-46	Yes	118244	0.0829614	0.0068499	2.10628e-173	1.20241e-172	-0.0824134	0.0067867	8.59437e-56	8.02502e-53	Yes	-0.0936477	0.00873817	7.70724e-221	6.50432e-220
HDL_FC_pct_C ~ MAR09827	Liver	HDL_FC_pct_C	Free cholesterol to total cholesterol ratio in HDL	Lipoprotein particles and their constituents	Nightingale Health	MAR09827	Liver_ETHAMPtr	Transport of Ethanolamine Phosphate	Transport reactions	Glyceride and phospholipid metabolism	36364	-0.077281	0.00597895	2.40126e-49	2.67871e-46	Yes	118244	-0.0829614	0.0068499	2.10628e-173	1.20241e-172	0.0824134	0.0067867	8.59437e-56	8.02502e-53	Yes	0.0936477	0.00873817	7.70724e-221	6.50432e-220
HDL_CE_pct_C ~ MAR09849	Liver	HDL_CE_pct_C	Esterified cholesterol to total cholesterol ratio in HDL	Lipoprotein particles and their constituents	Nightingale Health	MAR09849	Liver_EX_ethampe_bc	Exchange of Ethanolamine Phosphate	Exchange/demand reactions	Glyceride and phospholipid metabolism	36364	0.077281	0.00597895	2.40126e-49	2.67871e-46	Yes	118244	0.0829614	0.0068499	2.10628e-173	1.20241e-172	-0.0824134	0.0067867	8.59437e-56	8.02502e-53	Yes	-0.0936477	0.00873817	7.70724e-221	6.50432e-220
HDL_FC_pct_C ~ MAR09849	Liver	HDL_FC_pct_C	Free cholesterol to total cholesterol ratio in HDL	Lipoprotein particles and their constituents	Nightingale Health	MAR09849	Liver_EX_ethampe_bc	Exchange of Ethanolamine Phosphate	Exchange/demand reactions	Glyceride and phospholipid metabolism	36364	-0.077281	0.00597895	2.40126e-49	2.67871e-46	Yes	118244	-0.0829614	0.0068499	2.10628e-173	1.20241e-172	0.0824134	0.0067867	8.59437e-56	8.02502e-53	Yes	0.0936477	0.00873817	7.70724e-221	6.50432e-220
HDL_FC_by_CE ~ MAR13085	Liver	HDL_FC_by_CE	Ratio of free cholesterol to cholesteryl esters in HDL	Lipoprotein particles and their constituents	Nightingale Health	MAR13085	Liver_TAGt	Triacylglycerol Transport	Transport reactions	Glyceride and phospholipid metabolism	36364	-0.0772819	0.00597644	2.51416e-49	2.80111e-46	Yes	118238	-0.0966769	0.00930206	5.2521e-235	5.75472e-234	-0.111844	0.0125195	1.2455e-101	1.90458e-97	Yes	-0.131888	0.0173217	<2.225x10-308	<2.225x10-308
M_HDL_CE_pct_C ~ MAR11281	Liver	M_HDL_CE_pct_C	Esterified cholesterol to total cholesterol ratio in medium HDL	Lipoprotein particles and their constituents	Nightingale Health	MAR11281	Liver_EX_sphmyln_hse_bc	Exchange of Sphingomyelin	Exchange/demand reactions	Glyceride and phospholipid metabolism	37131	-0.0764895	0.00585243	2.55749e-49	2.84219e-46	Yes	118743	-0.101483	0.0102789	1.16902e-260	1.66026e-259	-0.0842037	0.00709274	2.00169e-59	2.21306e-56	Yes	-0.104127	0.0108157	3.1035e-274	4.38311e-273
M_HDL_FC_pct_C ~ MAR11281	Liver	M_HDL_FC_pct_C	Free cholesterol to total cholesterol ratio in medium HDL	Lipoprotein particles and their constituents	Nightingale Health	MAR11281	Liver_EX_sphmyln_hse_bc	Exchange of Sphingomyelin	Exchange/demand reactions	Glyceride and phospholipid metabolism	37131	0.0764895	0.00585243	2.55749e-49	2.84219e-46	Yes	118743	0.101483	0.0102789	1.16902e-260	1.66026e-259	0.0842037	0.00709274	2.00169e-59	2.21306e-56	Yes	0.104127	0.0108157	3.1035e-274	4.38311e-273
L_LDL_TG_pct ~ MAR00656	Liver	L_LDL_TG_pct	Triglycerides to total lipids ratio in large LDL	Lipoprotein particles and their constituents	Nightingale Health	MAR00656	Liver_EX_pe_hse_bc	Exchange of Phosphatidylethanolamine	Exchange/demand reactions	Glyceride and phospholipid metabolism	37183	-0.0764321	0.00584348	2.59589e-49	2.88123e-46	Yes	118351	-0.0743204	0.00550174	1.10436e-139	4.56527e-139	0.079297	0.00628857	6.06749e-53	5.06324e-50	Yes	0.0797486	0.0063365	1.22647e-160	5.97833e-160
M_HDL_FC_by_CE ~ MAR00650	Liver	M_HDL_FC_by_CE	Ratio of free cholesterol to cholesteryl esters in medium HDL	Lipoprotein particles and their constituents	Nightingale Health	MAR00650	Liver_EX_ocdceae_bc	Exchange of Oleic Acid	Exchange/demand reactions	Fatty acid metabolism	37145	0.076413	0.00583943	3.13229e-49	3.47221e-46	Yes	118744	0.0963618	0.00926921	3.79264e-235	4.16679e-234	0.058911	0.00347322	6.0442e-30	1.72278e-27	Yes	0.0716665	0.0051003	4.82196e-130	1.82147e-129
L_HDL_TG ~ MAR00262	Liver	L_HDL_TG	Triglycerides in large HDL	Lipoprotein particles and their constituents	Nightingale Health	MAR00262	Liver_OCDCEAtr	Fatty Acid Transport via Diffusion (Oleate)	Transport reactions	Fatty acid metabolism	36548	0.0770414	0.00593418	3.15299e-49	3.49075e-46	Yes	119456	0.0947369	0.00894028	3.58485e-228	3.60787e-227	0.10242	0.0104899	8.38011e-86	4.52627e-82	Yes	0.133207	0.0176482	<2.225x10-308	<2.225x10-308
XS_VLDL_TG ~ MAR13084	Liver	XS_VLDL_TG	Triglycerides in very small VLDL	Lipoprotein particles and their constituents	Nightingale Health	MAR13084	Liver_EX_tag_hse_bc	Triacylglycerol Exchange	Exchange/demand reactions	Glyceride and phospholipid metabolism	37211	-0.0763124	0.00582357	3.47538e-49	3.84285e-46	Yes	119634	-0.113657	0.0128649	<2.225x10-308	<2.225x10-308	-0.0785888	0.00617689	4.53271e-52	3.67822e-49	Yes	-0.125782	0.0157495	<2.225x10-308	<2.225x10-308
L_HDL_PL_pct ~ MAR09822	Liver	L_HDL_PL_pct	Phospholipids to total lipids ratio in large HDL	Lipoprotein particles and their constituents	Nightingale Health	MAR09822	Liver_CHOLPtr	Transport of Choline Phosphate	Transport reactions	Glyceride and phospholipid metabolism	36547	-0.0769761	0.00592604	3.67539e-49	4.05382e-46	Yes	119273	-0.0364875	0.00133065	2.33552e-35	3.4686e-35	-0.0699178	0.00488716	7.86666e-41	3.91657e-38	Yes	-0.0359798	0.00129257	2.14688e-34	3.37105e-34
L_HDL_PL_pct ~ MAR09845	Liver	L_HDL_PL_pct	Phospholipids to total lipids ratio in large HDL	Lipoprotein particles and their constituents	Nightingale Health	MAR09845	Liver_EX_cholpe_bc	Exchange of Choline Phosphate	Exchange/demand reactions	Glyceride and phospholipid metabolism	36547	-0.0769761	0.00592604	3.67539e-49	4.05382e-46	Yes	119273	-0.0364875	0.00133065	2.33552e-35	3.4686e-35	-0.0699178	0.00488716	7.86667e-41	3.91657e-38	Yes	-0.0359798	0.00129257	2.14688e-34	3.37105e-34
L_HDL_PL_pct ~ MAR09409	Liver	L_HDL_PL_pct	Phospholipids to total lipids ratio in large HDL	Lipoprotein particles and their constituents	Nightingale Health	MAR09409	Liver_EX_spc_hse_bc	Exchange of Sphingosylphosphorylcholine (Homo Sapiens)	Exchange/demand reactions	Glyceride and phospholipid metabolism	36547	-0.0769291	0.00592499	3.74752e-49	4.11789e-46	Yes	119273	-0.0391328	0.00153028	2.08017e-40	3.27999e-40	-0.080877	0.00654457	4.02451e-54	3.53371e-51	Yes	-0.0401233	0.00160827	2.21595e-42	3.75695e-42
L_HDL_PL_pct ~ MAR08247	Liver	L_HDL_PL_pct	Phospholipids to total lipids ratio in large HDL	Lipoprotein particles and their constituents	Nightingale Health	MAR08247	Liver_SPC_HSt	Sphingosylphosphorylcholine Transport (Diffusion)	Transport reactions	Glyceride and phospholipid metabolism	36547	-0.0769291	0.00592499	3.74752e-49	4.11789e-46	Yes	119273	-0.0391328	0.00153028	2.08017e-40	3.27999e-40	-0.080877	0.00654457	4.02451e-54	3.53371e-51	Yes	-0.0401233	0.00160827	2.21595e-42	3.75695e-42
L_HDL_PL_pct ~ MAR08245	Liver	L_HDL_PL_pct	Phospholipids to total lipids ratio in large HDL	Lipoprotein particles and their constituents	Nightingale Health	MAR08245	Liver_SPHMDAc	Sphingomyelin Deacylase	Sphingolipid metabolism	Glyceride and phospholipid metabolism	36547	-0.0769291	0.00592499	3.74752e-49	4.11789e-46	Yes	119273	-0.0391328	0.00153028	2.08017e-40	3.27999e-40	-0.080877	0.00654457	4.02451e-54	3.53371e-51	Yes	-0.0401233	0.00160827	2.21595e-42	3.75695e-42
L_LDL_TG ~ MAR09285	Liver	L_LDL_TG	Triglycerides in large LDL	Lipoprotein particles and their constituents	Nightingale Health	MAR09285	Liver_EX_chsterolbdL_bd	Exchange of Cholesterol	Exchange/demand reactions	Steroid metabolism	37195	0.0763044	0.00582132	3.79972e-49	4.16485e-46	Yes	118911	0.0858456	0.0073377	1.15718e-186	7.59524e-186	0.072738	0.00529156	7.99342e-45	4.51412e-42	Yes	0.0891825	0.00791803	2.54152e-201	1.80144e-200
L_LDL_TG ~ MAR00018	Liver	L_LDL_TG	Triglycerides in large LDL	Lipoprotein particles and their constituents	Nightingale Health	MAR00018	Liver_r1050bdL	Transport of Cholesterol	Transport reactions	Steroid metabolism	37195	0.0763044	0.00582132	3.79972e-49	4.16485e-46	Yes	118911	0.0858456	0.0073377	1.15718e-186	7.59524e-186	0.072738	0.00529156	7.99342e-45	4.51412e-42	Yes	0.0891825	0.00791803	2.54152e-201	1.80144e-200
M_LDL_TG ~ MAR00649	Liver	M_LDL_TG	Triglycerides in medium LDL	Lipoprotein particles and their constituents	Nightingale Health	MAR00649	Liver_ETHP	Ethanolamine Phosphate Phosphatase	Glycerophospholipid metabolism	Glyceride and phospholipid metabolism	37023	0.0764763	0.00584519	4.02682e-49	4.40829e-46	Yes	119171	0.0607257	0.00367418	1.74639e-94	4.79508e-94	0.0798172	0.00636572	2.37851e-53	2.0368e-50	Yes	0.0686606	0.00469416	3.10593e-120	1.083e-119
M_HDL_CE_pct ~ MAR00702	Liver	M_HDL_CE_pct	Cholesterol esters to total lipids ratio in medium HDL	Lipoprotein particles and their constituents	Nightingale Health	MAR00702	Liver_EX_ttdcae_bc	Exchange of Myristic Acid	Exchange/demand reactions	Fatty acid metabolism	37148	-0.0763272	0.00582506	4.06632e-49	4.44599e-46	Yes	118509	-0.054312	0.00294558	1.07202e-75	2.43905e-75	-0.0823242	0.00677925	6.77649e-57	6.75047e-54	Yes	-0.0637356	0.00405653	1.38823e-103	4.13736e-103
HDL_FC_pct_C ~ MAR13089	Liver	HDL_FC_pct_C	Free cholesterol to total cholesterol ratio in HDL	Lipoprotein particles and their constituents	Nightingale Health	MAR13089	Liver_LCAT2e	Lecithin-Cholesterol Acyltransferase	Formation and hydrolysis of cholesterol esters	Steroid metabolism	36364	-0.077144	0.0059483	4.21698e-49	4.5993e-46	Yes	118244	-0.0970308	0.00936975	1.01241e-236	1.12441e-235	-0.0876435	0.00768069	6.2695e-63	7.84494e-60	Yes	-0.106667	0.0113352	3.28116e-286	5.35311e-285
HDL_CE_pct_C ~ MAR13089	Liver	HDL_CE_pct_C	Esterified cholesterol to total cholesterol ratio in HDL	Lipoprotein particles and their constituents	Nightingale Health	MAR13089	Liver_LCAT2e	Lecithin-Cholesterol Acyltransferase	Formation and hydrolysis of cholesterol esters	Steroid metabolism	36364	0.077144	0.0059483	4.21698e-49	4.5993e-46	Yes	118244	0.0970308	0.00936975	1.01241e-236	1.12441e-235	0.0876435	0.00768069	6.2695e-63	7.84494e-60	Yes	0.106667	0.0113352	3.28116e-286	5.35311e-285
M_LDL_TG ~ MAR10033	Liver	M_LDL_TG	Triglycerides in medium LDL	Lipoprotein particles and their constituents	Nightingale Health	MAR10033	Liver_MAR10033	Fatty acid pool formation and breakdown	Pool reactions	Miscellaneous	37023	-0.076462	0.00584174	4.29526e-49	4.67887e-46	Yes	119171	-0.0717986	0.00513429	2.3864e-131	9.1548e-131	NA	NA	NA	NA	NA	NA	NA	NA	NA
M_HDL_FC_by_CE ~ MAR09285	Liver	M_HDL_FC_by_CE	Ratio of free cholesterol to cholesteryl esters in medium HDL	Lipoprotein particles and their constituents	Nightingale Health	MAR09285	Liver_EX_chsterolbdL_bd	Exchange of Cholesterol	Exchange/demand reactions	Steroid metabolism	37145	0.0762706	0.00581811	4.673e-49	5.07779e-46	Yes	118744	0.0983345	0.00964436	1.2656e-244	1.50396e-243	0.0824345	0.00679565	5.03218e-57	5.04702e-54	Yes	0.100921	0.0101553	1.54115e-257	1.81439e-256
M_HDL_FC_by_CE ~ MAR00018	Liver	M_HDL_FC_by_CE	Ratio of free cholesterol to cholesteryl esters in medium HDL	Lipoprotein particles and their constituents	Nightingale Health	MAR00018	Liver_r1050bdL	Transport of Cholesterol	Transport reactions	Steroid metabolism	37145	0.0762706	0.00581811	4.673e-49	5.07779e-46	Yes	118744	0.0983345	0.00964436	1.2656e-244	1.50396e-243	0.0824345	0.00679565	5.03218e-57	5.04702e-54	Yes	0.100921	0.0101553	1.54115e-257	1.81439e-256
VLDL_FC_pct ~ MAR13095	Liver	VLDL_FC_pct	Free cholesterol to total lipids ratio in VLDL	Lipoprotein particles and their constituents	Nightingale Health	MAR13095	Liver_RETH2e	Retinyl Ester Hydrolase (11-Cis)	Retinol metabolism	Vitamin A metabolism	30849	0.0833956	0.00699793	4.93799e-49	5.35251e-46	Yes	117801	0.0327567	0.00107435	1.57628e-28	2.16509e-28	0.0990936	0.00989564	1.10591e-68	2.00026e-65	Yes	0.0352701	0.00124585	8.08791e-33	1.2429e-32
VLDL_FC_pct ~ MAR00694	Liver	VLDL_FC_pct	Free cholesterol to total lipids ratio in VLDL	Lipoprotein particles and their constituents	Nightingale Health	MAR00694	Liver_EX_retinol_cis_11e_bc	Exchange of Cis-11-Retinol	Exchange/demand reactions	Vitamin A metabolism	30849	0.0833956	0.00699793	4.93799e-49	5.35251e-46	Yes	117801	0.0327567	0.00107435	1.57628e-28	2.16509e-28	0.0990936	0.00989564	1.10591e-68	2.00026e-65	Yes	0.0352701	0.00124585	8.08791e-33	1.2429e-32
VLDL_FC_pct ~ MAR09845	Liver	VLDL_FC_pct	Free cholesterol to total lipids ratio in VLDL	Lipoprotein particles and their constituents	Nightingale Health	MAR09845	Liver_EX_cholpe_bc	Exchange of Choline Phosphate	Exchange/demand reactions	Glyceride and phospholipid metabolism	30849	0.0835948	0.00699647	5.05234e-49	5.463e-46	Yes	117801	0.0271314	0.00073753	4.34373e-20	5.48229e-20	0.0782154	0.00610224	5.78351e-43	3.12236e-40	Yes	0.0314999	0.000992831	1.72915e-26	2.47208e-26
VLDL_FC_pct ~ MAR09822	Liver	VLDL_FC_pct	Free cholesterol to total lipids ratio in VLDL	Lipoprotein particles and their constituents	Nightingale Health	MAR09822	Liver_CHOLPtr	Transport of Choline Phosphate	Transport reactions	Glyceride and phospholipid metabolism	30849	0.0835948	0.00699647	5.05234e-49	5.463e-46	Yes	117801	0.0271314	0.00073753	4.34373e-20	5.48229e-20	0.0782154	0.00610224	5.78351e-43	3.12236e-40	Yes	0.0314999	0.000992831	1.72915e-26	2.47208e-26
S_LDL_TG ~ MAR00628	Liver	S_LDL_TG	Triglycerides in small LDL	Lipoprotein particles and their constituents	Nightingale Health	MAR00628	Liver_EX_lpchol_hse_bc	Exchange of Lysophosphatidylcholine	Exchange/demand reactions	Glyceride and phospholipid metabolism	37027	0.0763678	0.00583193	5.09965e-49	5.5074e-46	Yes	119620	0.0490802	0.00240321	1.25323e-62	2.51139e-62	0.0639389	0.00408681	7.66388e-35	2.75036e-32	Yes	0.0459953	0.00210861	3.62963e-55	6.98965e-55
HDL_TG ~ MAR09285	Liver	HDL_TG	Triglycerides in HDL	Lipoprotein particles and their constituents	Nightingale Health	MAR09285	Liver_EX_chsterole_bc	Exchange of Cholesterol	Exchange/demand reactions	Steroid metabolism	36362	-0.0770437	0.00593759	5.16425e-49	5.57032e-46	Yes	118926	-0.0782805	0.00609886	1.99236e-155	9.50923e-155	-0.0877507	0.00769287	5.05091e-63	6.6524e-60	Yes	-0.0970967	0.00938267	2.17944e-238	2.15947e-237
L_HDL_PL_pct ~ MAR01499	Liver	L_HDL_PL_pct	Phospholipids to total lipids ratio in large HDL	Lipoprotein particles and their constituents	Nightingale Health	MAR01499	Liver_LPCHOLt	Lysophosphatidylcholine Transport	Transport reactions	Glyceride and phospholipid metabolism	36547	-0.0768314	0.0059056	5.36049e-49	5.77492e-46	Yes	119273	-0.0408084	0.00166426	8.51755e-44	1.3926e-43	-0.0589849	0.00347944	1.53713e-29	4.29296e-27	Yes	-0.032379	0.00104787	3.37866e-28	4.90911e-28
HDL_CE_pct_C ~ MAR13085	Liver	HDL_CE_pct_C	Esterified cholesterol to total cholesterol ratio in HDL	Lipoprotein particles and their constituents	Nightingale Health	MAR13085	Liver_TAGt	Triacylglycerol Transport	Transport reactions	Glyceride and phospholipid metabolism	36364	0.0769537	0.00592578	6.37765e-49	6.85394e-46	Yes	118244	0.0977398	0.00950964	3.06313e-240	3.49239e-239	0.111349	0.0124089	9.57551e-101	1.29595e-96	Yes	0.133321	0.0177034	<2.225x10-308	<2.225x10-308
HDL_FC_pct_C ~ MAR13085	Liver	HDL_FC_pct_C	Free cholesterol to total cholesterol ratio in HDL	Lipoprotein particles and their constituents	Nightingale Health	MAR13085	Liver_TAGt	Triacylglycerol Transport	Transport reactions	Glyceride and phospholipid metabolism	36364	-0.0769537	0.00592578	6.37765e-49	6.85394e-46	Yes	118244	-0.0977398	0.00950964	3.06313e-240	3.49239e-239	-0.111349	0.0124089	9.57551e-101	1.29595e-96	Yes	-0.133321	0.0177034	<2.225x10-308	<2.225x10-308
L_LDL_TG_pct ~ MAR09901	Liver	L_LDL_TG_pct	Triglycerides to total lipids ratio in large LDL	Lipoprotein particles and their constituents	Nightingale Health	MAR09901	Liver_PSHSABCtc	Phosphatidylserine Transport by ABCa1	Transport reactions	Glyceride and phospholipid metabolism	37183	-0.0760965	0.00579015	7.06876e-49	7.5874e-46	Yes	118351	-0.0803801	0.00643949	3.19085e-163	1.63493e-162	-0.0576612	0.00332309	9.50718e-29	2.53782e-26	Yes	-0.04888	0.00238165	1.86387e-61	3.81028e-61
M_LDL_TG_pct ~ MAR09409	Liver	M_LDL_TG_pct	Triglycerides to total lipids ratio in medium LDL	Lipoprotein particles and their constituents	Nightingale Health	MAR09409	Liver_EX_spc_hse_bc	Exchange of Sphingosylphosphorylcholine (Homo Sapiens)	Exchange/demand reactions	Glyceride and phospholipid metabolism	37023	0.0762461	0.00581344	7.29242e-49	7.79894e-46	Yes	118711	0.0864724	0.00744391	5.18464e-189	3.5398e-188	0.0808344	0.00653189	1.06227e-54	9.52618e-52	Yes	0.0880385	0.0077105	9.82549e-196	6.55321e-195
M_LDL_TG_pct ~ MAR08247	Liver	M_LDL_TG_pct	Triglycerides to total lipids ratio in medium LDL	Lipoprotein particles and their constituents	Nightingale Health	MAR08247	Liver_SPC_HSt	Sphingosylphosphorylcholine Transport (Diffusion)	Transport reactions	Glyceride and phospholipid metabolism	37023	0.0762461	0.00581344	7.29242e-49	7.79894e-46	Yes	118711	0.0864724	0.00744391	5.18464e-189	3.5398e-188	0.0808344	0.00653189	1.06227e-54	9.52618e-52	Yes	0.0880385	0.0077105	9.82549e-196	6.55321e-195
M_LDL_TG_pct ~ MAR08245	Liver	M_LDL_TG_pct	Triglycerides to total lipids ratio in medium LDL	Lipoprotein particles and their constituents	Nightingale Health	MAR08245	Liver_SPHMDAc	Sphingomyelin Deacylase	Sphingolipid metabolism	Glyceride and phospholipid metabolism	37023	0.0762461	0.00581344	7.29242e-49	7.79894e-46	Yes	118711	0.0864724	0.00744391	5.18464e-189	3.5398e-188	0.0808344	0.00653189	1.06227e-54	9.52618e-52	Yes	0.0880385	0.0077105	9.82549e-196	6.55321e-195
M_HDL_CE_pct ~ MAR09901	Liver	M_HDL_CE_pct	Cholesterol esters to total lipids ratio in medium HDL	Lipoprotein particles and their constituents	Nightingale Health	MAR09901	Liver_PSHSABCtc	Phosphatidylserine Transport by ABCa1	Transport reactions	Glyceride and phospholipid metabolism	37148	0.0761095	0.00579362	7.33471e-49	7.83465e-46	Yes	118509	0.0562668	0.00316058	4.3049e-81	1.03156e-80	0.0523107	0.00273728	6.08934e-24	1.24198e-21	Yes	0.0353801	0.00124989	4.10786e-33	6.34105e-33
L_HDL_PL_pct ~ MAR00714	Liver	L_HDL_PL_pct	Phospholipids to total lipids ratio in large HDL	Lipoprotein particles and their constituents	Nightingale Health	MAR00714	Liver_EX_xolest2_hsbdL_bd	Exchange of Cholesterol Ester (from FullR2)	Exchange/demand reactions	Glyceride and phospholipid metabolism	36547	0.0767331	0.00588763	7.47043e-49	7.96029e-46	Yes	119273	0.0394246	0.00155335	5.42768e-41	8.60993e-41	0.0837798	0.00702102	6.06432e-58	6.35842e-55	Yes	0.0426355	0.0018168	1.18478e-47	2.11579e-47
L_HDL_PL_pct ~ MAR01827	Liver	L_HDL_PL_pct	Phospholipids to total lipids ratio in large HDL	Lipoprotein particles and their constituents	Nightingale Health	MAR01827	Liver_XOLEST2tebdL	Cholesterol Ester Transporter	Transport reactions	Glyceride and phospholipid metabolism	36547	0.0767331	0.00588763	7.47043e-49	7.96029e-46	Yes	119273	0.0394246	0.00155335	5.42768e-41	8.60993e-41	0.0837798	0.00702102	6.06432e-58	6.35842e-55	Yes	0.0426355	0.0018168	1.18478e-47	2.11579e-47
HDL_TG ~ MAR09850	Liver	HDL_TG	Triglycerides in HDL	Lipoprotein particles and their constituents	Nightingale Health	MAR09850	Liver_EX_g3pce_bc	Exchange of Glycerophosphocholine	Exchange/demand reactions	Glyceride and phospholipid metabolism	36362	-0.0768192	0.00590843	8.82389e-49	9.37979e-46	Yes	118926	-0.0752836	0.00564814	4.65923e-144	2.00222e-143	-0.0847145	0.00718404	5.8297e-59	6.29747e-56	Yes	-0.0881945	0.00773889	7.84849e-197	5.27647e-196
HDL_TG ~ MAR09829	Liver	HDL_TG	Triglycerides in HDL	Lipoprotein particles and their constituents	Nightingale Health	MAR09829	Liver_G3PCtr	Transport of Glycerophosphocholine	Transport reactions	Glyceride and phospholipid metabolism	36362	-0.0768192	0.00590843	8.82389e-49	9.37979e-46	Yes	118926	-0.0752836	0.00564814	4.65923e-144	2.00222e-143	-0.0847145	0.00718404	5.8297e-59	6.29747e-56	Yes	-0.0881945	0.00773889	7.84849e-197	5.27647e-196
HDL_TG ~ MAR06646	Liver	HDL_TG	Triglycerides in HDL	Lipoprotein particles and their constituents	Nightingale Health	MAR06646	Liver_RADH	Retinal Dehydrogenase	Retinol metabolism	Vitamin A metabolism	36362	-0.0768427	0.00590729	9.01107e-49	9.56722e-46	Yes	118926	-0.0763731	0.00581269	3.29682e-148	1.47668e-147	0.0316321	0.00100176	1.57285e-09	1.09326e-07	Yes	0.0427122	0.0018178	1.51711e-47	2.70605e-47
L_LDL_TG_pct ~ MAR00617	Liver	L_LDL_TG_pct	Triglycerides to total lipids ratio in large LDL	Lipoprotein particles and their constituents	Nightingale Health	MAR00617	Liver_EX_hdceae_bc	Exchange of Hexadecenoate (N-C16:1)	Exchange/demand reactions	Fatty acid metabolism	37183	0.0759061	0.00576148	1.21132e-48	1.2831e-45	Yes	118351	0.0773116	0.00595628	4.31958e-151	1.98608e-150	0.0630734	0.00397722	4.35543e-34	1.50039e-31	Yes	0.0657695	0.00431366	6.95981e-110	2.19707e-109
M_HDL_CE_pct_C ~ MAR00650	Liver	M_HDL_CE_pct_C	Esterified cholesterol to total cholesterol ratio in medium HDL	Lipoprotein particles and their constituents	Nightingale Health	MAR00650	Liver_EX_ocdceae_bc	Exchange of Oleic Acid	Exchange/demand reactions	Fatty acid metabolism	37131	-0.0759502	0.00576945	1.21288e-48	1.2831e-45	Yes	118743	-0.0965888	0.00931467	2.70893e-236	3.00043e-235	-0.0591455	0.00350204	3.60646e-30	1.03902e-27	Yes	-0.0718168	0.00512268	1.3218e-130	5.003e-130
M_HDL_FC_pct_C ~ MAR00650	Liver	M_HDL_FC_pct_C	Free cholesterol to total cholesterol ratio in medium HDL	Lipoprotein particles and their constituents	Nightingale Health	MAR00650	Liver_EX_ocdceae_bc	Exchange of Oleic Acid	Exchange/demand reactions	Fatty acid metabolism	37131	0.0759502	0.00576945	1.21288e-48	1.2831e-45	Yes	118743	0.0965888	0.00931467	2.70893e-236	3.00043e-235	0.0591455	0.00350204	3.60646e-30	1.03902e-27	Yes	0.0718168	0.00512268	1.3218e-130	5.003e-130
M_HDL_CE_pct_C ~ MAR09285	Liver	M_HDL_CE_pct_C	Esterified cholesterol to total cholesterol ratio in medium HDL	Lipoprotein particles and their constituents	Nightingale Health	MAR09285	Liver_EX_chsterolbdL_bd	Exchange of Cholesterol	Exchange/demand reactions	Steroid metabolism	37131	-0.0759261	0.00576673	1.27652e-48	1.34395e-45	Yes	118743	-0.0983292	0.00964513	1.21584e-244	1.44905e-243	-0.0816113	0.00666167	6.52283e-56	6.25439e-53	Yes	-0.101041	0.0101814	3.39739e-258	4.01221e-257
M_HDL_CE_pct_C ~ MAR00018	Liver	M_HDL_CE_pct_C	Esterified cholesterol to total cholesterol ratio in medium HDL	Lipoprotein particles and their constituents	Nightingale Health	MAR00018	Liver_r1050bdL	Transport of Cholesterol	Transport reactions	Steroid metabolism	37131	-0.0759261	0.00576673	1.27652e-48	1.34395e-45	Yes	118743	-0.0983292	0.00964513	1.21584e-244	1.44905e-243	-0.0816113	0.00666167	6.52283e-56	6.25439e-53	Yes	-0.101041	0.0101814	3.39739e-258	4.01221e-257
M_HDL_FC_pct_C ~ MAR09285	Liver	M_HDL_FC_pct_C	Free cholesterol to total cholesterol ratio in medium HDL	Lipoprotein particles and their constituents	Nightingale Health	MAR09285	Liver_EX_chsterolbdL_bd	Exchange of Cholesterol	Exchange/demand reactions	Steroid metabolism	37131	0.0759261	0.00576673	1.27652e-48	1.34395e-45	Yes	118743	0.0983292	0.00964513	1.21584e-244	1.44905e-243	0.0816113	0.00666167	6.52283e-56	6.25439e-53	Yes	0.101041	0.0101814	3.39739e-258	4.01221e-257
M_HDL_FC_pct_C ~ MAR00018	Liver	M_HDL_FC_pct_C	Free cholesterol to total cholesterol ratio in medium HDL	Lipoprotein particles and their constituents	Nightingale Health	MAR00018	Liver_r1050bdL	Transport of Cholesterol	Transport reactions	Steroid metabolism	37131	0.0759261	0.00576673	1.27652e-48	1.34395e-45	Yes	118743	0.0983292	0.00964513	1.21584e-244	1.44905e-243	0.0816113	0.00666167	6.52283e-56	6.25439e-53	Yes	0.101041	0.0101814	3.39739e-258	4.01221e-257
L_LDL_TG ~ MAR09849	Liver	L_LDL_TG	Triglycerides in large LDL	Lipoprotein particles and their constituents	Nightingale Health	MAR09849	Liver_EX_ethampe_bc	Exchange of Ethanolamine Phosphate	Exchange/demand reactions	Glyceride and phospholipid metabolism	37195	-0.0758484	0.00575234	1.3889e-48	1.45878e-45	Yes	118911	-0.0841499	0.007052	1.88947e-179	1.15378e-178	0.0785367	0.00616891	5.53447e-52	4.46039e-49	Yes	0.0928054	0.00858026	4.68943e-218	3.91821e-217
L_LDL_TG ~ MAR09827	Liver	L_LDL_TG	Triglycerides in large LDL	Lipoprotein particles and their constituents	Nightingale Health	MAR09827	Liver_ETHAMPtr	Transport of Ethanolamine Phosphate	Transport reactions	Glyceride and phospholipid metabolism	37195	-0.0758484	0.00575234	1.3889e-48	1.45878e-45	Yes	118911	-0.0841499	0.007052	1.88947e-179	1.15378e-178	0.0785367	0.00616891	5.53447e-52	4.46039e-49	Yes	0.0928054	0.00858026	4.68943e-218	3.91821e-217
IDL_TG ~ MAR00667	Liver	IDL_TG	Triglycerides in IDL	Lipoprotein particles and their constituents	Nightingale Health	MAR00667	Liver_LPS2	Diacylglycerol Lipase	Acylglycerides metabolism	Glyceride and phospholipid metabolism	37205	-0.0758246	0.00574879	1.44236e-48	1.51133e-45	Yes	119000	-0.0932257	0.00865027	5.82475e-220	5.34121e-219	-0.0318749	0.00101585	7.7928e-10	5.55163e-08	Yes	-0.0487255	0.00236287	2.63607e-61	5.38308e-61
IDL_TG ~ MAR00679	Liver	IDL_TG	Triglycerides in IDL	Lipoprotein particles and their constituents	Nightingale Health	MAR00679	Liver_LPS3	1-Acylglycerol Lipase	Acylglycerides metabolism	Glyceride and phospholipid metabolism	37205	-0.0758246	0.00574879	1.44236e-48	1.51133e-45	Yes	119000	-0.0932257	0.00865027	5.82475e-220	5.34121e-219	-0.0840586	0.0070655	2.56436e-59	2.81402e-56	Yes	-0.115046	0.0131711	<2.225x10-308	<2.225x10-308
LDL_TG_pct ~ MAR01601	Liver	LDL_TG_pct	Triglycerides to total lipids ratio in LDL	Lipoprotein particles and their constituents	Nightingale Health	MAR01601	Liver_PEt	Phosphatidylethanolamine Transport	Transport reactions	Glyceride and phospholipid metabolism	37001	-0.0759965	0.00577962	1.46338e-48	1.53153e-45	Yes	118352	-0.0731436	0.00532742	2.60456e-135	1.03321e-134	-0.0695956	0.00484211	5.96839e-41	2.9841e-38	Yes	-0.069447	0.00480401	3.50562e-122	1.24707e-121
HDL_TG ~ MAR00649	Liver	HDL_TG	Triglycerides in HDL	Lipoprotein particles and their constituents	Nightingale Health	MAR00649	Liver_ETHP	Ethanolamine Phosphate Phosphatase	Glycerophospholipid metabolism	Glyceride and phospholipid metabolism	36362	0.0765856	0.00586638	1.91076e-48	1.99737e-45	Yes	118926	0.0727985	0.00527627	1.11049e-134	4.38387e-134	0.0772194	0.00595926	3.46865e-49	2.35401e-46	Yes	0.0809868	0.00652706	3.11287e-166	1.5815e-165
S_LDL_TG ~ MAR09805	Liver	S_LDL_TG	Triglycerides in small LDL	Lipoprotein particles and their constituents	Nightingale Health	MAR09805	Liver_HMR_9805	Sn-Glycero-3-Phosphocholine Cholinephosphohydrolase	Glycerophospholipid metabolism	Glyceride and phospholipid metabolism	37027	-0.0758819	0.00575806	2.03068e-48	2.1202e-45	Yes	119620	-0.0513858	0.00263402	1.78834e-68	3.80344e-68	-0.0554109	0.0030698	1.41789e-26	3.37003e-24	Yes	-0.0329675	0.00108404	3.46999e-29	5.10849e-29
LDL_TG_pct ~ MAR09409	Liver	LDL_TG_pct	Triglycerides to total lipids ratio in LDL	Lipoprotein particles and their constituents	Nightingale Health	MAR09409	Liver_EX_spc_hse_bc	Exchange of Sphingosylphosphorylcholine (Homo Sapiens)	Exchange/demand reactions	Glyceride and phospholipid metabolism	37001	0.0758965	0.00576034	2.09831e-48	2.18305e-45	Yes	118352	0.0816463	0.00664153	2.68254e-168	1.46275e-167	0.0810261	0.00656242	6.45389e-55	5.85907e-52	Yes	0.0830308	0.00686341	7.14594e-174	3.88333e-173
LDL_TG_pct ~ MAR08247	Liver	LDL_TG_pct	Triglycerides to total lipids ratio in LDL	Lipoprotein particles and their constituents	Nightingale Health	MAR08247	Liver_SPC_HSt	Sphingosylphosphorylcholine Transport (Diffusion)	Transport reactions	Glyceride and phospholipid metabolism	37001	0.0758965	0.00576034	2.09831e-48	2.18305e-45	Yes	118352	0.0816463	0.00664153	2.68254e-168	1.46275e-167	0.0810261	0.00656242	6.45389e-55	5.85907e-52	Yes	0.0830308	0.00686341	7.14594e-174	3.88333e-173
LDL_TG_pct ~ MAR08245	Liver	LDL_TG_pct	Triglycerides to total lipids ratio in LDL	Lipoprotein particles and their constituents	Nightingale Health	MAR08245	Liver_SPHMDAc	Sphingomyelin Deacylase	Sphingolipid metabolism	Glyceride and phospholipid metabolism	37001	0.0758965	0.00576034	2.09831e-48	2.18305e-45	Yes	118352	0.0816463	0.00664153	2.68254e-168	1.46275e-167	0.0810261	0.00656242	6.45389e-55	5.85907e-52	Yes	0.0830308	0.00686341	7.14594e-174	3.88333e-173
L_LDL_TG ~ MAR11281	Liver	L_LDL_TG	Triglycerides in large LDL	Lipoprotein particles and their constituents	Nightingale Health	MAR11281	Liver_EX_sphmyln_hse_bc	Exchange of Sphingomyelin	Exchange/demand reactions	Glyceride and phospholipid metabolism	37195	0.0756514	0.0057231	2.40621e-48	2.50043e-45	Yes	118911	0.0872174	0.00757729	1.03101e-192	7.39856e-192	0.0803494	0.00645731	2.45065e-54	2.17777e-51	Yes	0.094114	0.00881717	4.80908e-224	4.20864e-223
M_LDL_TG_pct ~ MAR01601	Liver	M_LDL_TG_pct	Triglycerides to total lipids ratio in medium LDL	Lipoprotein particles and their constituents	Nightingale Health	MAR01601	Liver_PEt	Phosphatidylethanolamine Transport	Transport reactions	Glyceride and phospholipid metabolism	37023	-0.0757952	0.00574786	2.48641e-48	2.58072e-45	Yes	118711	-0.0777975	0.00602062	3.71351e-153	1.72986e-152	-0.0695905	0.00484045	5.83424e-41	2.91827e-38	Yes	-0.0743192	0.00549623	5.87558e-140	2.41598e-139
LDL_TG ~ MAR00623	Liver	LDL_TG	Triglycerides in LDL	Lipoprotein particles and their constituents	Nightingale Health	MAR00623	Liver_PSSA1_hs	Phosphatidylserine Synthase (Phosphatidylcholine)	Glycerophospholipid metabolism	Glyceride and phospholipid metabolism	37001	-0.0758216	0.00575099	2.49921e-48	2.59095e-45	Yes	118821	-0.0783016	0.00609939	2.71384e-155	1.29376e-154	0.0770933	0.00594368	6.81512e-50	4.87222e-47	Yes	0.0772607	0.00593493	3.77665e-151	1.70174e-150
[truncated: 7,303 more rows]
