# Supplementary material for: Genetically personalised organ-specific metabolic models in health and disease
Source: Nat Commun. 2022 Nov 29;13:7356. doi: 10.1038/s41467-022-35017-7 (PMC9708841; doi:10.1038/s41467-022-35017-7)
Supplement: Supplementary file 7 — Supplementary Data 4 [file 41467_2022_35017_MOESM7_ESM.xlsx]

## Sheet: Supplementary Data 4
Supplementary Data 4: FWAS to coronary artery disease. Table detailing the 92 genetically personalised flux values with significant (FDR-adjusted P-value<0.05) associations to coronary artery disease risk in the UK Biobank cohort. Statistical significance of the association to each flux to coronary artery disease was evaluated with a Cox proportional hazards regression (two-tailed Wald test for f…
Organ	Reaction ID (HUMAN1)	Reaction ID (Recond3D)	Reaction Name	Reaction Subsystem	Reaction System	Hazard Ratio per s.d.	95% Confidence Interval	P value	FDR-Adjusted P Value	FDR-Adjusted P Value<0.05 (UKB, HUMAN1)	Recon3D: Hazard Ratio per s.d.	Recon3D: 95% Confidence Interval	Recon3D: P value	Recon3D: FDR-Adjusted P Value	FDR-Adjusted P Value<0.05 (UKB, Recon3D)
Liver	MAR04999	Liver_HISTAtu	Histamine Uniport	Transport reactions	Amino acid and amine metabolism	0.942	(0.9321 , 0.9521)	2.60023e-28	1.1181e-24	Yes	0.9443	(0.9343 , 0.9544)	3.85185e-26	8.12162e-23	Yes
Adipose tissue	MAR04428	Adipocytes_HISDC	Histidine Decarboxylase	Histidine metabolism	Amino acid and amine metabolism	1.06	(1.049 , 1.072)	2.32833e-27	5.00591e-24	Yes	1.058	(1.047 , 1.069)	3.72253e-26	8.12162e-23	Yes
Brain	MAR06246	Brain_PROSTGE2t2	Prostaglandin Uniport	Transport reactions	Fatty acid metabolism	1.058	(1.047 , 1.07)	4.22636e-26	6.05778e-23	Yes	1.003	(0.9928 , 1.014)	0.538532	0.844201	No
Adipose tissue	MAR04075	Adipocytes_SPMS	Spermidine Synthase	Arginine and proline metabolism	Amino acid and amine metabolism	0.9517	(0.9419 , 0.9616)	6.05579e-21	6.50997e-18	Yes	0.9941	(0.9836 , 1.005)	0.276023	0.688637	No
Liver	MAR06733	Liver_DOPAt4_2_r	Transport of Dopamine via Sodium Symport (1:2), Reversible	Transport reactions	Amino acid and amine metabolism	1.052	(1.041 , 1.063)	1.39504e-20	1.19973e-17	Yes	0.9479	(0.9379 , 0.9581)	6.54473e-23	5.51983e-20	Yes
Liver	MAR04436	Liver_r2308	Histamine/Glutathione-HCO3 Reversible Antiport	Transport reactions	Amino acid and amine metabolism	1.051	(1.04 , 1.062)	9.76837e-20	7.00067e-17	Yes	1.058	(1.047 , 1.069)	8.39953e-25	8.8552e-22	Yes
Heart	MAR06246	Heart_PROSTGE2t2	Prostaglandin Uniport	Transport reactions	Fatty acid metabolism	1.049	(1.038 , 1.06)	5.2689e-19	3.23661e-16	Yes	0.9848	(0.9745 , 0.9952)	0.00422331	0.132322	No
Brain	MAR06242	Brain_NRPPHRt4_2_r	Transport of Norepinephrine via Sodium Symport (1:2), Reversible	Transport reactions	Amino acid and amine metabolism	1.041	(1.03 , 1.052)	4.48928e-14	2.41299e-11	Yes	1.05	(1.039 , 1.062)	1.13392e-19	7.96958e-17	Yes
Liver	MAR06162	Liver_r2256	Bilirubin-Monoglucuronoside/S-Glutathionyl-Ethacrynic acid-HCO3 Antiport	Transport reactions	Heme metabolism	0.9629	(0.9528 , 0.9732)	2.74028e-12	1.30924e-09	Yes	0.9672	(0.957 , 0.9775)	7.08416e-10	1.4937e-07	Yes
Adipose tissue	MAR00002	Adipocytes_LPSe	Triacylglycerol Lipase, Extracellular	Acylglycerides metabolism	Glyceride and phospholipid metabolism	0.9652	(0.955 , 0.9755)	6.4815e-11	2.78704e-08	Yes	0.9604	(0.9503 , 0.9707)	8.32634e-14	3.20413e-11	Yes
Heart	MAR09092	Heart_EX_dopae_bc	Exchange of Dopamine	Exchange/demand reactions	Amino acid and amine metabolism	1.035	(1.024 , 1.046)	3.05362e-10	1.19369e-07	Yes	1.001	(0.9901 , 1.011)	0.909819	0.977314	No
Heart	MAR00002	Heart_LPSe	Triacylglycerol Lipase, Extracellular	Acylglycerides metabolism	Glyceride and phospholipid metabolism	0.9675	(0.9573 , 0.9778)	1.0591e-09	3.79512e-07	Yes	0.9655	(0.9553 , 0.9758)	9.05336e-11	2.24576e-08	Yes
Liver	MAR09092	Liver_EX_dopae_bc	Exchange of Dopamine	Exchange/demand reactions	Amino acid and amine metabolism	1.033	(1.022 , 1.044)	2.6108e-09	8.63572e-07	Yes	1.025	(1.014 , 1.036)	6.75974e-06	0.000838406	Yes
Adipose tissue	MAR00650	Adipocytes_EX_ocdceae_bc	Exchange of Oleic Acid	Exchange/demand reactions	Fatty acid metabolism	0.9688	(0.9585 , 0.9791)	5.09287e-09	1.56424e-06	Yes	0.9624	(0.9522 , 0.9726)	1.31748e-12	3.96844e-10	Yes
Adipose tissue	MAR00702	Adipocytes_EX_ttdcae_bc	Exchange of Myristic Acid	Exchange/demand reactions	Fatty acid metabolism	0.9691	(0.9588 , 0.9794)	6.64196e-09	1.90403e-06	Yes	1.005	(0.9947 , 1.016)	0.330888	0.731702	No
Brain	MAR09247	Brain_EX_ache_csf	Exchange of Acetylcholine	Exchange/demand reactions	Glyceride and phospholipid metabolism	1.033	(1.021 , 1.044)	7.46461e-09	2.00611e-06	Yes	0.9965	(0.986 , 1.007)	0.521726	0.838751	No
Adipose tissue	MAR00196	Adipocytes_FACOAL140i	Fatty-Acid- Coenzyme A Ligase (Tetradecanoate)	Fatty acid activation (cytosolic)	Fatty acid metabolism	0.9694	(0.9592 , 0.9797)	8.84354e-09	2.23689e-06	Yes	0.9917	(0.9812 , 1.002)	0.124507	0.543007	No
Skeletal Muscle	MAR00002	Muscle_LPSe	Triacylglycerol Lipase, Extracellular	Acylglycerides metabolism	Glyceride and phospholipid metabolism	0.9693	(0.959 , 0.9797)	9.8346e-09	2.30415e-06	Yes	0.9694	(0.9591 , 0.9797)	8.82527e-09	1.61809e-06	Yes
Brain	MAR04373	Brain_GAPD	Glyceraldehyde-3-Phosphate Dehydrogenase	Glycolysis / Gluconeogenesis	Glycolysis / Gluconeogenesis	0.9694	(0.9592 , 0.9798)	1.01811e-08	2.30415e-06	Yes	0.9995	(0.9889 , 1.01)	0.922466	0.981342	No
Adipose tissue	MAR00658	Adipocytes_EX_pglyc_hse_bc	Exchange of Phosphatidylglycerol (Homo Sapiens)	Exchange/demand reactions	Glyceride and phospholipid metabolism	1.03	(1.019 , 1.041)	4.23512e-08	9.1055e-06	Yes	1.027	(1.016 , 1.038)	7.77587e-07	0.00011711	Yes
Heart	MAR00142	Heart_DAGt	Diacylglycerol Transport	Transport reactions	Glyceride and phospholipid metabolism	0.9731	(0.9629 , 0.9835)	4.44717e-07	9.10611e-05	Yes	1.012	(1.002 , 1.023)	0.021303	0.267406	No
Adipose tissue	MAR04838	Adipocytes_r0788	S-Adenosyl-L-Methionine:Methylethanolamine Phosphate N-Methyltransferase	Glycerophospholipid metabolism	Glyceride and phospholipid metabolism	0.9734	(0.9632 , 0.9837)	4.94737e-07	9.66986e-05	Yes	1.027	(1.017 , 1.038)	4.73289e-07	7.39208e-05	Yes
Brain	DM_ach	Brain_DM_ach	Demand of acetylcholine	Exchange/demand reactions	Glyceride and phospholipid metabolism	1.028	(1.017 , 1.039)	5.22225e-07	9.76333e-05	Yes	0.9999	(0.9894 , 1.011)	0.991843	0.999409	No
Liver	MAR04428	Liver_HISDC	Histidine Decarboxylase	Histidine metabolism	Amino acid and amine metabolism	1.027	(1.016 , 1.038)	8.59909e-07	0.000152929	Yes	1.038	(1.027 , 1.049)	7.38615e-12	1.94671e-09	Yes
Adipose tissue	MAR00605	Adipocytes_DGAT	Diacylglycerol Acyltransferase	Acylglycerides metabolism	Glyceride and phospholipid metabolism	0.9738	(0.9635 , 0.9842)	8.91061e-07	0.000152929	Yes	NA	NA	NA	NA	NA
Adipose tissue	MAR13093	Adipocytes_LPS4e	Phospholipase	Acylglycerides metabolism	Glyceride and phospholipid metabolism	1.027	(1.016 , 1.038)	9.47706e-07	0.000152929	Yes	1.025	(1.015 , 1.036)	3.58052e-06	0.000471845	Yes
Adipose tissue	MAR00611	Adipocytes_EX_hdcae_bc	Exchange of Hexadecanoate (N-C16:0)	Exchange/demand reactions	Fatty acid metabolism	0.9738	(0.9635 , 0.9842)	9.6025e-07	0.000152929	Yes	0.989	(0.9786 , 0.9995)	0.040421	0.351044	No
Skeletal Muscle	MAR04176	Muscle_r0130	Gamma-Glutamyltranspeptidase	Glutathione metabolism	Oxidative stress metabolism	1.026	(1.015 , 1.037)	1.75207e-06	0.000269068	Yes	1.025	(1.015 , 1.036)	3.04474e-06	0.000414183	Yes
Heart	MAR13084	Heart_EX_tag_hse_bc	Triacylglycerol Exchange	Exchange/demand reactions	Glyceride and phospholipid metabolism	0.9749	(0.9646 , 0.9853)	2.56761e-06	0.000380714	Yes	0.9704	(0.9602 , 0.9807)	2.4787e-08	4.35528e-06	Yes
Brain	MAR06221	Brain_r2316	Leukotriene A4/Glutathione-HCO3 Reversible Antiport	Transport reactions	Fatty acid metabolism	1.025	(1.014 , 1.036)	4.28794e-06	0.000614605	Yes	1.002	(0.9917 , 1.013)	0.673991	0.904048	No
Heart	MAR00400	Heart_LNLNCGt	Fatty Acid Transport via Diffusion (Gamma-Linolenate)	Transport reactions	Fatty acid metabolism	0.9766	(0.9664 , 0.987)	1.08447e-05	0.00148188	Yes	1.007	(0.9961 , 1.018)	0.212069	0.637249	No
Adipose tissue	MAR08989	Adipocytes_PTCRTD	Transport of Putrescine	Transport reactions	Amino acid and amine metabolism	1.024	(1.013 , 1.035)	1.1028e-05	0.00148188	Yes	0.9925	(0.9821 , 1.003)	0.163847	0.586983	No
Adipose tissue	MAR09285	Adipocytes_EX_chsterole_bc	Exchange of Cholesterol	Exchange/demand reactions	Steroid metabolism	1.024	(1.013 , 1.035)	1.52521e-05	0.0019874	Yes	1.003	(0.9928 , 1.014)	0.528788	0.839063	No
Liver	MAR09038	Liver_EX_his_Le_bc	Exchange of L-Histidine	Exchange/demand reactions	Amino acid and amine metabolism	1.024	(1.013 , 1.034)	1.64626e-05	0.00208203	Yes	1.035	(1.024 , 1.046)	2.07433e-10	4.85969e-08	Yes
Adipose tissue	MAR04139	Adipocytes_MDH	Malate Dehydrogenase	Tricarboxylic acid cycle and glyoxylate/dicarboxylate metabolism	Tricarboxylic acid cycle and glyoxylate/dicarboxylate metabolism	1.023	(1.012 , 1.034)	2.22143e-05	0.00272919	Yes	1.024	(1.013 , 1.035)	1.01752e-05	0.00122597	Yes
Adipose tissue	MAR09827	Adipocytes_ETHAMPtr	Transport of Ethanolamine Phosphate	Transport reactions	Glyceride and phospholipid metabolism	0.9777	(0.9674 , 0.9881)	3.03731e-05	0.0036279	Yes	0.9858	(0.9754 , 0.9962)	0.00781739	0.168193	No
Liver	MAR04022	Liver_GUACYC	Guanylate Cyclase	Purine metabolism	Nucleotide metabolism	1.023	(1.012 , 1.034)	3.28314e-05	0.00381554	Yes	1.019	(1.008 , 1.03)	0.000552084	0.0369545	Yes
Adipose tissue	TAG_source	Adipocytes_TAG_source	Mobilization of TAG reserves	Exchange/demand reactions	Glyceride and phospholipid metabolism	0.9778	(0.9675 , 0.9882)	3.38091e-05	0.00382576	Yes	0.9604	(0.9503 , 0.9707)	8.35793e-14	3.20413e-11	Yes
Liver	MAR00216	Liver_HDCAtr	Fatty Acid Transport via Diffusion (Palmitate)	Transport reactions	Fatty acid metabolism	1.023	(1.012 , 1.033)	3.68293e-05	0.00406066	Yes	1.017	(1.006 , 1.027)	0.00206252	0.0805338	No
Heart	MAR04701	Heart_HMR_4701	S-Adenosyl-L-Methionine:Sarcosine N-Methyltransferase	Sulfur metabolism	Miscellaneous	1.022	(1.011 , 1.033)	5.57923e-05	0.00599767	Yes	0.9997	(0.9892 , 1.01)	0.958138	0.990965	No
Adipose tissue	MAR09737	Adipocytes_ASPte	Transport of Aspartate	Transport reactions	Amino acid and amine metabolism	1.022	(1.011 , 1.033)	6.30734e-05	0.00657348	Yes	1.003	(0.9925 , 1.014)	0.566504	0.853678	No
Liver	MAR12230	Liver_EX_thyochole_bc	EX_thyochol(e)	Exchange/demand reactions	Bile Acid metabolism	1.022	(1.011 , 1.033)	6.5525e-05	0.00657348	Yes	1.002	(0.9914 , 1.013)	0.72565	0.924452	No
Heart	MAR00762	Heart_GBA	Glucosylceramidase	Sphingolipid metabolism	Glyceride and phospholipid metabolism	1.022	(1.011 , 1.033)	6.57348e-05	0.00657348	Yes	0.9929	(0.9824 , 1.003)	0.187256	0.609304	No
Heart	MAR00714	Heart_EX_xolest2_hse_bc	Exchange of Cholesterol Ester (from FullR2)	Exchange/demand reactions	Glyceride and phospholipid metabolism	1.021	(1.011 , 1.032)	9.02829e-05	0.00865655	Yes	1.013	(1.002 , 1.024)	0.0191508	0.254423	No
Adipose tissue	MAR00604	Adipocytes_DAGK_hs	Diacylglycerol Phosphate Kinase	Acylglycerides metabolism	Glyceride and phospholipid metabolism	0.979	(0.9686 , 0.9894)	9.05918e-05	0.00865655	Yes	1.014	(1.003 , 1.025)	0.00963094	0.185451	No
Heart	MAR00152	Heart_DESAT18_9	Fatty Acyl Coenzyme A Desaturase (N-C18:2CoA -> N-C18:3CoA)	Fatty acid biosynthesis	Fatty acid metabolism	0.9793	(0.969 , 0.9897)	0.00010849	0.0101415	Yes	0.9939	(0.9835 , 1.005)	0.26065	0.678276	No
Brain	MAR03214	Brain_RE2626M	3alpha,7alpha,12alpha-trihydroxy-5beta-cholestan-27-al reductase (NADPH)	Bile acid biosynthesis	Bile Acid metabolism	1.021	(1.01 , 1.032)	0.00011618	0.01052	Yes	1.019	(1.008 , 1.03)	0.000609557	0.0387249	Yes
Adipose tissue	MAR00488	Adipocytes_GPAM_hs	Glycerol-3-Phosphate Acyltransferase	Glycerolipid metabolism	Glyceride and phospholipid metabolism	1.021	(1.01 , 1.032)	0.000117432	0.01052	Yes	0.9818	(0.9715 , 0.9923)	0.000672574	0.0399471	Yes
Liver	MAR01968	Liver_HMR_1968	3Beta-Hydroxy-Delta5-Steroid Dehydrogenase	Androgen metabolism	Steroid metabolism	0.9796	(0.9693 , 0.99)	0.000132628	0.0116387	Yes	0.992	(0.9815 , 1.003)	0.135221	0.550412	No
Adipose tissue	MAR03829	Adipocytes_ASPTA	Aspartate Transaminase	Alanine, aspartate and glutamate metabolism	Amino acid and amine metabolism	1.021	(1.01 , 1.032)	0.000148078	0.0127347	Yes	1.024	(1.013 , 1.035)	1.09918e-05	0.00128757	Yes
Heart	MAR00702	Heart_EX_ttdcae_bc	Exchange of Tetradecanoate (N-C14:0)	Exchange/demand reactions	Fatty acid metabolism	1.021	(1.01 , 1.032)	0.000156096	0.013161	Yes	1.004	(0.9937 , 1.015)	0.424335	0.785754	No
Brain	MAR11225	Brain_DOPAc	Formation of Dopamine	Tyrosine metabolism	Amino acid and amine metabolism	1.021	(1.01 , 1.032)	0.000168258	0.0139137	Yes	NA	NA	NA	NA	NA
Skeletal Muscle	MAR01447	Muscle_HMGCOAtx	Hydroxymethylglutaryl Coenzyme A Reversible Peroxisomal Transport	Transport reactions	Steroid metabolism	1.02	(1.01 , 1.031)	0.000186187	0.0151057	Yes	1.018	(1.008 , 1.029)	0.000697173	0.0408331	Yes
Liver	MAR00262	Liver_OCDCEAtr	Fatty Acid Transport via Diffusion (Oleate)	Transport reactions	Fatty acid metabolism	1.02	(1.01 , 1.031)	0.000191011	0.0152102	Yes	1.013	(1.002 , 1.024)	0.0189007	0.252228	No
Heart	MAR11282	Heart_XOLEST183tl	Intracellular Transport of 1-Gamma-Linolenoyl-Cholesterol, Cholesterol-Ester (18:3, Delta 6, 9, 12)	Transport reactions	Steroid metabolism	1.02	(1.009 , 1.031)	0.000211267	0.0163963	Yes	1.011	(1.001 , 1.022)	0.037217	0.341182	No
Liver	MAR09418	Liver_EX_taure_bc	Exchange of Taurine	Exchange/demand reactions	Bile Acid metabolism	1.02	(1.009 , 1.031)	0.000213533	0.0163963	Yes	1	(0.9896 , 1.011)	0.982505	0.997887	No
Skeletal Muscle	MAR06918	Muscle_CYOR_u10m	Ubiquinol-6 Cytochrome C Reductase, Complex III	Oxidative phosphorylation	Oxidative phosphorylation	0.9804	(0.9701 , 0.9908)	0.00024532	0.0183009	Yes	0.9833	(0.9731 , 0.9937)	0.00164234	0.068572	No
Skeletal Muscle	MAR03780	Muscle_OIVD3m	2-Oxoisovalerate Dehydrogenase (Acylating	Valine, leucine, and isoleucine metabolism	Amino acid and amine metabolism	0.9803	(0.9699 , 0.9908)	0.000246849	0.0183009	Yes	0.9935	(0.9827 , 1.004)	0.237901	0.667543	No
Skeletal Muscle	MAR06395	Muscle_FE3R2e	Fe3+ Reduction (Ascorbate)	Porphyrin metabolism	Porphyrin metabolism	0.9804	(0.97 , 0.9909)	0.000257032	0.0187328	Yes	0.981	(0.9706 , 0.9914)	0.000369039	0.0277899	Yes
Liver	MAR06893	Liver_FOLTle	Transport of Folate	Transport reactions	Folate metabolism	1.02	(1.009 , 1.031)	0.000268914	0.0190033	Yes	1.003	(0.9923 , 1.014)	0.58908	0.866686	No
Heart	MAR06395	Heart_FE3R2e	Fe3+ Reduction (Ascorbate)	Porphyrin metabolism	Porphyrin metabolism	0.9806	(0.9702 , 0.991)	0.000277388	0.0190033	Yes	0.9891	(0.9786 , 0.9996)	0.0417492	0.352818	No
Liver	MAR06416	Liver_r0385	3-Methyl-2-Oxobutanoate:[Dihydrolipoyllysine-Residue (2-Methylpropanoyl)Transferase] Lipoyllysine 2-Oxidoreductase (Decarboxylating, Acceptor-2-Methylpropanoylating)	Valine, leucine, and isoleucine metabolism	Amino acid and amine metabolism	1.02	(1.009 , 1.031)	0.000277496	0.0190033	Yes	0.9933	(0.9828 , 1.004)	0.215156	0.64115	No
Liver	MAR05488	Liver_r1573	L-Glutamine/L-Methionine Reversible Antiport	Transport reactions	Amino acid and amine metabolism	0.9806	(0.9702 , 0.991)	0.000278421	0.0190033	Yes	1.003	(0.9924 , 1.014)	0.58826	0.866164	No
Liver	MAR10449	Liver_HC02194c	Formation of Ursodeoxycholate	Bile acid biosynthesis	Bile Acid metabolism	1.02	(1.009 , 1.031)	0.000290428	0.0195131	Yes	1.005	(0.9942 , 1.015)	0.378381	0.762366	No
Heart	MAR00617	Heart_EX_hdceae_bc	Exchange of Hexadecenoate (N-C16:1)	Exchange/demand reactions	Fatty acid metabolism	1.02	(1.009 , 1.031)	0.000301333	0.0199343	Yes	1.003	(0.9919 , 1.013)	0.643202	0.893434	No
Adipose tissue	MAR00639	Adipocytes_EX_ocdcae_bc	Exchange of Octadecanoate (N-C18:0)	Exchange/demand reactions	Fatty acid metabolism	0.9808	(0.9704 , 0.9913)	0.000343307	0.022367	Yes	0.9747	(0.9645 , 0.985)	1.89602e-06	0.000275708	Yes
Liver	MAR01896	Liver_BILDGLCURte	Bilirubin Beta-Diglucuronide Transport Mdr	Bile acid recycling	Bile Acid metabolism	0.9808	(0.9704 , 0.9913)	0.000348808	0.0223862	Yes	0.9766	(0.9663 , 0.987)	1.17797e-05	0.00134256	Yes
Liver	MAR00396	Liver_LNLCt	Linoleic Acid (N-C18:2) Transport in via Diffusion	Transport reactions	Fatty acid metabolism	1.02	(1.009 , 1.03)	0.00035525	0.0224643	Yes	1.008	(0.9977 , 1.019)	0.126889	0.543427	No
Liver	MAR07954	Liver_HSD3B12r	3 Beta-Hydroxysteroid Dehydrogenase/Delta 5->4-Isomerase Type I	Steroid metabolism	Steroid metabolism	1.019	(1.009 , 1.03)	0.000397619	0.0247792	Yes	1.007	(0.9965 , 1.018)	0.187818	0.610193	No
Skeletal Muscle	MAR11496	Muscle_3MGLUTACtm	Transport of 3-Methyl-Glutaconate, Mitochondrial	Transport reactions	Amino acid and amine metabolism	0.9817	(0.9716 , 0.9918)	0.000429427	0.0261311	Yes	0.9878	(0.9774 , 0.9983)	0.0235037	0.277633	No
Liver	MAR01032	Liver_FAS180COA	Fatty-Acyl Coenzyme A Synthase (N-C18:0CoA)	Fatty acid biosynthesis	Fatty acid metabolism	1.019	(1.009 , 1.03)	0.000431467	0.0261311	Yes	1.012	(1.002 , 1.023)	0.0232949	0.276717	No
Liver	MAR00348	Liver_LNLNCAt	Fatty Acid Transport via Diffusion (Linolenate)	Transport reactions	Fatty acid metabolism	1.019	(1.008 , 1.03)	0.000446879	0.0266886	Yes	1.01	(0.9989 , 1.02)	0.0800941	0.476385	No
Adipose tissue	MAR03800	Adipocytes_r1154	2-oxobutyrate dehydrogenase (NAD)	Propanoate metabolism	Fatty acid metabolism	0.9812	(0.9709 , 0.9917)	0.000463466	0.027109	Yes	0.9985	(0.988 , 1.009)	0.782291	0.940934	No
Adipose tissue	MAR06395	Adipocytes_FE3R2e	Fe3+ Reduction (Ascorbate)	Porphyrin metabolism	Porphyrin metabolism	0.9813	(0.971 , 0.9917)	0.000466527	0.027109	Yes	0.9812	(0.9709 , 0.9916)	0.000441777	0.0321202	Yes
Brain	MAR06743	Brain_NORANMT	Noradrenaline N-Methyltransferase	Phenylalanine, tyrosine and tryptophan biosynthesis	Amino acid and amine metabolism	0.9812	(0.9709 , 0.9917)	0.000486611	0.027899	Yes	0.977	(0.9667 , 0.9874)	1.67284e-05	0.00180881	Yes
Liver	MAR01378	Liver_GLCt2_2	Transport of D-Glucose via Proton Symport	Transport reactions	Glycolysis / Gluconeogenesis	1.019	(1.008 , 1.03)	0.000525493	0.0297318	Yes	1.015	(1.005 , 1.026)	0.00504848	0.140062	No
Adipose tissue	MAR00757	Adipocytes_FAOXC16080m	Beta Oxidation of Long Chain Fatty Acid (palmitoyl-CoA)	Fatty acid oxidation	Fatty acid metabolism	1.02	(1.008 , 1.031)	0.000573932	0.0320507	Yes	1.001	(0.9906 , 1.012)	0.830387	0.953374	No
Skeletal Muscle	MAR04458	Muscle_r0317	Citrate Hydro-Lyase	Tricarboxylic acid cycle and glyoxylate/dicarboxylate metabolism	Tricarboxylic acid cycle and glyoxylate/dicarboxylate metabolism	0.9816	(0.9712 , 0.992)	0.000597006	0.0329119	Yes	0.9816	(0.9713 , 0.992)	0.00058309	0.0378291	Yes
Liver	MAR05494	Liver_r1579	L-Glutamine/L-Proline Reversible Antiport	Transport reactions	Amino acid and amine metabolism	1.019	(1.008 , 1.03)	0.000609431	0.0331715	Yes	0.9983	(0.9878 , 1.009)	0.753003	0.931432	No
Liver	MAR00352	Liver_STRDNCt	Transport of stearidonic acid	Transport reactions	Fatty acid metabolism	1.019	(1.008 , 1.029)	0.000653907	0.0351475	Yes	0.9871	(0.9767 , 0.9976)	0.0158495	0.228895	No
Liver	MAR06918	Liver_CYOR_u10m	Ubiquinol-6 Cytochrome C Reductase, Complex III	Oxidative phosphorylation	Oxidative phosphorylation	1.018	(1.008 , 1.029)	0.000724509	0.0380432	Yes	1.014	(1.003 , 1.025)	0.00944222	0.185451	No
Liver	MAR04640	Liver_URIDK2m	Uridylate Kinase (dUMP), Mitochondrial	Nucleotide metabolism	Nucleotide metabolism	0.9818	(0.9714 , 0.9923)	0.000725476	0.0380432	Yes	0.9824	(0.972 , 0.9929)	0.00109549	0.0570328	No
Liver	MAR03968	Liver_URIDK3	ATP:dUMP Phosphotransferase	Nucleotide metabolism	Nucleotide metabolism	0.9819	(0.9715 , 0.9924)	0.000741512	0.0384157	Yes	1.004	(0.993 , 1.014)	0.50835	0.831541	No
Heart	MAR04386	Heart_MAN1PT2	Mannose-1-Phosphate Guanylyltransferase (GDP)	Fructose and mannose metabolism	Glycolysis / Gluconeogenesis	1.018	(1.008 , 1.029)	0.000772589	0.0395492	Yes	1.017	(1.007 , 1.028)	0.00146224	0.0642319	No
Adipose tissue	MAR02128	Adipocytes_r0511	Steroyl Coenzyme A, Hydrogen-Donor:Oxygen Oxidoreductase	Miscellaneous	Miscellaneous	0.9821	(0.9717 , 0.9925)	0.000793292	0.0396673	Yes	1.003	(0.9929 , 1.014)	0.522651	0.838751	No
Liver	MAR05534	Liver_r1619	L-Cysteine/L-Phenylalanine Reversible Antiport	Transport reactions	Amino acid and amine metabolism	0.982	(0.9717 , 0.9925)	0.000793347	0.0396673	Yes	1.01	(0.9996 , 1.021)	0.0590849	0.412789	No
Brain	MAR06412	Brain_r0555	Acetyl Coenzyme A:Enzyme N6- (Dihydrolipoyl)Lysine S-Acetyltransferase	Glycolysis / Gluconeogenesis	Glycolysis / Gluconeogenesis	0.9821	(0.9717 , 0.9926)	0.000835523	0.0412736	Yes	0.9828	(0.9724 , 0.9933)	0.00139403	0.063211	No
Adipose tissue	MAR01530	Adipocytes_CHSTEROLtrc	Transport of Cholesterol (endoplasmic reticulum)	Transport reactions	Steroid metabolism	1.018	(1.008 , 1.029)	0.00084467	0.0412736	Yes	1.003	(0.9928 , 1.014)	0.535812	0.844201	No
Skeletal Muscle	MAR00714	Muscle_EX_xolest2_hse_bc	Exchange of Cholesterol Ester (from FullR2)	Exchange/demand reactions	Glyceride and phospholipid metabolism	1.018	(1.007 , 1.029)	0.000855722	0.0413439	Yes	1.018	(1.007 , 1.028)	0.00108725	0.0570328	No
Liver	MAR09804	Liver_HMR_9804	3-hydroxypropionyl-CoA dehydrogenase (NADP)	Propanoate metabolism	Fatty acid metabolism	0.9823	(0.9719 , 0.9927)	0.000942867	0.0450233	Yes	0.9915	(0.9811 , 1.002)	0.115848	0.532193	No
Liver	MAR09986	Liver_5HPETATP	Transport of 5(S)-HPETE, Active Transport	Transport reactions	Fatty acid metabolism	0.9823	(0.972 , 0.9928)	0.000952818	0.0450233	Yes	0.9885	(0.9781 , 0.999)	0.032282	0.33042	No
Liver	MAR09078	Liver_EX_hco3e_bc	Exchange of Bicarbonate	Exchange/demand reactions	Miscellaneous	1.018	(1.007 , 1.029)	0.00106723	0.0498813	Yes	1.015	(1.004 , 1.026)	0.00694963	0.155888	No
