# Supplementary material for: Genetically personalised organ-specific metabolic models in health and disease
Source: Nat Commun. 2022 Nov 29;13:7356. doi: 10.1038/s41467-022-35017-7 (PMC9708841; doi:10.1038/s41467-022-35017-7)
Supplement: Supplementary file 8 — Supplementary Data 5 [file 41467_2022_35017_MOESM8_ESM.xlsx]

## Sheet: Supplementary Data 5
Supplementary Data 5: Tasks used for model validation. Table detailing essential and organ-specific metabolic tasks that must be feasible in organ-specific metabolic networks. They are defined using the HUMAN1 format for metabolic tasks.
#	ID	DESCRIPTION	SHOULD FAIL	IN	IN LB	IN UB	OUT	OUT LB	OUT UB	EQU	EQU LB	EQU UB	CHANGED RXN	CHANGED LB	CHANGED UB	PRINT FLUX	COMMENTS	Organ
	1	Aerobic rephosphorylation of ATP from glucose		O2[e];glucose[e]			H2O[e];CO2[e];H+[c]			ATP[c] + H2O[c] => ADP[c] + Pi[c] + H+[c]	1							All (Essential Task)
	2	Aerobic rephosphorylation of ATP from a fatty acid		O2[e];palmitate[e]			H2O[e];CO2[e];H+[c]			ATP[c] + H2O[c] => ADP[c] + Pi[c] + H+[c]	1							Adipose tissue, Heart, Liver and Skeletal Muscle
	3	Aerobic rephosphorylation of GTP		O2[e];glucose[e]			H2O[e];CO2[e];H+[c]			GTP[c] + H2O[c] => GDP[c] + Pi[c] + H+[c]	1							All (Essential Task)
	4	Aerobic rephosphorylation of CTP		O2[e];glucose[e]			H2O[e];CO2[e];H+[c]			CTP[c] + H2O[c] => CDP[c] + Pi[c] + H+[c]	1							All (Essential Task)
	5	Aerobic rephosphorylation of UTP		O2[e];glucose[e]			H2O[e];CO2[e];H+[c]			UTP[c] + H2O[c] => UDP[c] + Pi[c] + H+[c]	1							All (Essential Task)
	23	Gluconeogenesis from Lactate		O2[e];H2O[e];L-lactate[e];H+[e]			H2O[e];CO2[e];H+[e]											Liver
							glucose[e]	1
	24	Gluconeogenesis from Glycerol		O2[e];H2O[e];glycerol[e]			H2O[e];CO2[e]											Liver
							glucose[e]	1
	25	Gluconeogenesis from Alanine		O2[e];H2O[e];alanine[e]			H2O[e];CO2[e];urea[e]											Liver
							glucose[e]	1
	26	Gluconeogenesis from Lactate and optionally fatty acid		O2[e];H2O[e];palmitate[e];L-lactate[e]			H2O[e];CO2[e]											Liver
							glucose[e]	1
	27	Gluconeogenesis from Glycerol and optionally fatty acid		O2[e];H2O[e];palmitate[e];glycerol[e]			H2O[e];CO2[e]											Liver
							glucose[e]	1
	28	Gluconeogenesis from Alanine and fatty acid		O2[e];H2O[e];palmitate[e];alanine[e]			H2O[e];CO2[e]											Liver
							glucose[e]	1
	29	Storage of glucose in Glycogen		glucose[e]			H2O[e];CO2[e]			ATP[c] + H2O[c] <=> ADP[c] + Pi[c] + H+[c]								Liver and Skeletal Muscle
				O2[e]			glycogenin G4G7[c]	1		NADH[c] <=> NAD+[c]
										NADPH[c] <=> NADP+[c]
	30	Release of glucose from Glycogen		glycogenin G4G7[c]	1	1	glucose[e]			glucose-1-phosphate[c] + H2O[c] => glucose[c] + Pi[c]								Liver and Skeletal Muscle
				H2O[e]
	31	Fructose degradation		fructose[e];O2[e]		1	H2O[e];CO2[e]											Liver
	32	Galactose degradation		galactose[e];O2[e]		1	H2O[e];CO2[e]											Liver
	52	Histidine uptake		histidine[e]	1	1	histidine[c]	1										All (Essential Task)
	54	Isoleucine uptake		isoleucine[e]	1	1	isoleucine[c]	1										All (Essential Task)
	56	Leucine uptake		leucine[e]	1	1	leucine[c]	1										All (Essential Task)
	58	Lysine uptake		lysine[e]	1	1	lysine[c]	1										All (Essential Task)
	60	Methionine uptake		methionine[e]	1	1	methionine[c]	1										All (Essential Task)
	62	Phenylalanine uptake		phenylalanine[e]	1	1	phenylalanine[c]	1										All (Essential Task)
	64	Threonine uptake		threonine[e]	1	1	threonine[c]	1										All (Essential Task)
	66	Tryptophan uptake		tryptophan[e]	1	1	tryptophan[c]	1										All (Essential Task)
	68	Valine uptake		valine[e]	1	1	valine[c]	1										All (Essential Task)
	77	Alanine degradation		alanine[e];O2[e]		1	H2O[e];CO2[e];urate[e]											Liver
	78	Arginine degradation		arginine[e];O2[e]		1	H2O[e];CO2[e];urate[e]											Liver
	79	Asparagine degradation		asparagine[e];O2[e]		1	H2O[e];CO2[e];urate[e]											Liver
	80	Aspartate degradation		aspartate[e];O2[e]		1	H2O[e];CO2[e];urate[e]											Liver
	81	Cysteine degradation		cysteine[e];O2[e]		1	H2O[e];CO2[e];urate[e];H2S[e]											Liver
	82	Glutamate degradation		glutamate[e];O2[e]		1	H2O[e];CO2[e];urate[e]											Liver
	83	Glycine degradation		glycine[e];O2[e]		1	H2O[e];CO2[e];urate[e]											Liver
	84	Histidine degradation		histidine[e];O2[e]		1	H2O[e];CO2[e];urate[e]											Liver
	85	Isoleucine degradation		isoleucine[e];O2[e]		1	H2O[e];CO2[e];urate[e]											Liver
	86	Glutamine degradation		glutamine[e];O2[e]		1	H2O[e];CO2[e];urate[e]											Liver
	87	Leucine degradation		leucine[e];O2[e]		1	H2O[e];CO2[e];urate[e]											Liver
	88	Lysine degradation		lysine[e];O2[e]		1	H2O[e];CO2[e];urate[e]											Liver
	89	Methionine degradation		methionine[e];O2[e]		1	H2O[e];CO2[e];urate[e];H2S[e]											Liver
	90	Phenylalanine degradation		phenylalanine[e];O2[e]		1	H2O[e];CO2[e];urate[e]											Liver
	91	Proline degradation		proline[e];O2[e]		1	H2O[e];CO2[e];urate[e]											Liver
	92	Serine degradation		serine[e];O2[e]		1	H2O[e];CO2[e];urate[e]											Liver
	93	Threonine degradation		threonine[e];O2[e]		1	H2O[e];CO2[e];urate[e]											Liver
	94	Tryptophan degradation		tryptophan[e];O2[e]		1	H2O[e];CO2[e];urate[e]											Liver
	95	Tyrosine degradation		tyrosine[e];O2[e]		1	H2O[e];CO2[e];urate[e]											Liver
	96	Valine degradation		valine[e];O2[e]		1	H2O[e];CO2[e];urate[e]											Liver
	97	Homocysteine degradation		homocysteine[c];O2[e]		1	H2O[e];CO2[e];urate[e];H2S[e]											Liver
	98	Ornithine degradation		ornithine[e]		1	urea[e]	1										Liver
				O2[e]			H2O[e];CO2[e]											Liver
	99	beta-Alanine degradation		beta-alanine[e];O2[e]		1	H2O[e];CO2[e];urate[e]											Liver
	100	Urea from alanine		alanine[e]		2	H2O[e];CO2[e]											Liver
				O2[e]			urea[e]	1										Liver
	101	Urea from glutamine		glutamine[e]		1	H2O[e];CO2[e]											Liver
				O2[e]			urea[e]	1										Liver
	102	Creatine de novo synthesis (minimal substrates, physiological excretion)		O2[e];glucose[e];NH3[e];Pi[e]			H2O[e];CO2[e]											Liver
							creatine[e]	1										Liver
	103	Heme de novo synthesis (minimal substrates, physiological excretion)		O2[e];glucose[e];NH3[e];Pi[e];Fe2+[e]			H2O[e];CO2[e]											Liver
							heme[e]	1										Liver
	119	Acetoacetate de novo synthesis		O2[e];glucose[e];H+[e]			H2O[e];CO2[e];H+[e]											Liver
							acetoacetate[m]	1										Liver
	120	(R)-3-Hydroxybutanoate de novo synthesis		O2[e];glucose[e];H+[e]			H2O[e];CO2[e];H+[e]											Liver
							(R)-3-hydroxybutanoate[c]	1										Liver
	124	Myristic acid de novo synthesis (minimal substrates, physiological excretion)		O2[e];glucose[e]			CO2[e];H2O[e]											Adipose tissue and Liver
							myristic acid[c]	1
	129	Palmitate de novo synthesis (minimal substrates, physiological excretion)		O2[e];glucose[e]			CO2[e];H2O[e]											Adipose tissue and Liver
							palmitate[c]	1
	130	Palmitolate de novo synthesis (minimal substrates, physiological excretion)		O2[e];glucose[e]			CO2[e];H2O[e]											Adipose tissue and Liver
							palmitolate[c]	1
	135	Stearate de novo synthesis (minimal substrates, physiological excretion)		O2[e];glucose[e]			CO2[e];H2O[e]											Adipose tissue and Liver
							stearate[c]	1
	138	Oleate de novo synthesis (minimal substrates, physiological excretion)		O2[e];glucose[e]			CO2[e];H2O[e]											Adipose tissue and Liver
							oleate[c]	1
	183	Myristic acid (complete oxidation)		myristic acid[e]	1	1	CO2[e];H2O[e]											Adipose tissue, Heart, Liver and Skeletal Muscle
				O2[e]
	188	Palmitate (complete oxidation)		palmitate[e]	1	1	CO2[e];H2O[e]											Adipose tissue, Heart, Liver and Skeletal Muscle
				O2[e]
	189	Palmitolate (complete oxidation)		palmitolate[e]	1	1	CO2[e];H2O[e]											Adipose tissue, Heart, Liver and Skeletal Muscle
				O2[e]
	194	Stearate (complete oxidation)		stearate[e]	1	1	CO2[e];H2O[e]											Adipose tissue, Heart, Liver and Skeletal Muscle
				O2[e]
	197	Oleate (complete oxidation)		oleate[e]	1	1	CO2[e];H2O[e]											Adipose tissue, Heart, Liver and Skeletal Muscle
				O2[e]
	240	Triacylglycerol de novo synthesis (physiological substrates, physiological excretion)		O2[e];glucose[e];linoleate[e];linolenate[e]			H2O[e];CO2[e]											Adipose tissue, Heart, Liver and Skeletal Muscle
							TAG-LD pool[c]	1
	250	NH3 import and degradation		NH3[e];O2[e];glucose[e]			CO2[e];H2O[e]											Liver
							urea[e]	1
	251	Ethanol import and degradation (minimal substrates, minimalexcretion)		ethanol[e]	1	1	CO2[e];H2O[e]											Liver
				O2[e]
	252	Oxidative phosphorylation		succinate[m]	1	1	fumarate[m]	1	1	ATP[m] + H2O[m] => ADP[m] + Pi[m] + H+[m]	1							All (Essential Task)
				NADH[m];H+[m]	1	1	NAD+[m]	1	1
				O2[e]			H2O[e]
	253	Oxidative decarboxylation		pyruvate[m];NAD+[m];CoA[m]	1	1	acetyl-CoA[m];NADH[m];CO2[e]	1	1									All (Essential Task)
	254	Krebs cycle NADH		acetyl-CoA[m];GDP[m];ubiquinone[m]	1	1	CoA[m];ubiquinol[m];GTP[m]	1	1									All (Essential Task)
				NAD+[m]	3	3	NADH[m]	3	3
				Pi[m];H2O[e]			CO2[e];H+[c];H+[m]
	255	Ubiquinol-to-proton		ubiquinol[m]	1	1	ubiquinone[m]	1	1									All (Essential Task)
				O2[e];H+[m]			H2O[e]
							H+[i]	6
	256	Ubiquinol-to-ATP		ubiquinol[m]	1	1	ubiquinone[m]	1	1	ATP[m] + H2O[m] => ADP[m] + Pi[m] + H+[m]	1							All (Essential Task)
				O2[e];H+[m]			H2O[e];H+[m];H+[c]
	259	Triacylglycerol hydrolyisis		TAG-LD pool[e]	1		glycerol[e]											Adipose tissue, Heart, Liver and Skeletal Muscle
				H2O[e]			H+[c]
							palmitate[c]
							oleate[c]
							stearate[c]
							palmitolate[c]
							myristic acid[c]
	260	Cholesterol de novo synthesis		O2[e];glucose[e]			cholesterol[c]	1										Liver
							CO2[e];H2O[e]
	IC	Glycerate 3-phosphate de novo synthesis		O2[e];glucose[e];Pi[e]			3-phospho-D-glycerate[c]	1										All (Essential Task)
							CO2[e];H2O[e];H+[e]
	IC	Mitochondrial acetyl-CoA de novo synthesis		O2[e];glucose[e]			CO2[e];H2O[e]			acetyl-CoA[m] => CoA[m]	1							All (Essential Task)
	IC	Mitochondrial AKG de novo synthesis		O2[e];glucose[e]			AKG[m]	1										All (Essential Task)
							CO2[e];H2O[e];H+[e]
	IC	Erythrose 4-phosphate de novo synthesis		O2[e];glucose[e];Pi[e]			erythrose-4-phosphate[c]	1										All (Essential Task)
							CO2[e];H2O[e]
	IC	Fructose 6-phosphate de novo synthesis		O2[e];glucose[e];Pi[e]			fructose-6-phosphate[c]	1										All (Essential Task)
							CO2[e];H2O[e]
	IC	Glyceraldehyde 3-phosphate de novo synthesis		O2[e];glucose[e];Pi[e]			GAP[c]	1										All (Essential Task)
							CO2[e];H2O[e]
	IC	Glucose 6-phosphate de novo synthesis		O2[e];glucose[e];Pi[e]			glucose-6-phosphate[c]	1										All (Essential Task)
							CO2[e];H2O[e]
	IC	Mitochondrial oxaloacetate de novo synthesis		O2[e];glucose[e];Pi[e]			OAA[m]	1										All (Essential Task)
							CO2[e];H2O[e]
	IC	Phosphoenolpyruvate de novo synthesis		O2[e];glucose[e];Pi[e]			PEP[c]	1										All (Essential Task)
							CO2[e];H2O[e];H+[e]
	IC	Pyruvate de novo synthesis		O2[e];glucose[e];Pi[e]			pyruvate[c]	1										All (Essential Task)
							CO2[e];H2O[e];H+[e]
	IC	Ribose 5-phosphate de novo synthesis		O2[e];glucose[e];Pi[e]			ribose-5-phosphate[c]	1										All (Essential Task)
							CO2[e];H2O[e]
	IC	Mitochondrial succinyl-CoA de novo synthesis		O2[e];glucose[e];Pi[e]			CO2[e];H2O[e];H+[e]			succinyl-CoA[m] => CoA[m]	1							All (Essential Task)
	6	Anaerobic rephosphorylation of ATP		glucose[e]			H2O[e];L-lactate[e];CO2[e];H+[c]			ATP[c] + H2O[c] => ADP[c] + Pi[c] + H+[c]	1							Skeletal Muscle
	7	Anaerobic rephosphorylation of GTP		glucose[e]			H2O[e];L-lactate[e];CO2[e];H+[c]			GTP[c] + H2O[c] => GDP[c] + Pi[c] + H+[c]	1							Skeletal Muscle
	8	Anaerobic rephosphorylation of CTP		glucose[e]			H2O[e];L-lactate[e];CO2[e];H+[c]			CTP[c] + H2O[c] => CDP[c] + Pi[c] + H+[c]	1							Skeletal Muscle
	9	Anaerobic rephosphorylation of UTP		glucose[e]			H2O[e];L-lactate[e];CO2[e];H+[c]			UTP[c] + H2O[c] => UDP[c] + Pi[c] + H+[c]	1							Skeletal Muscle
