# Supplementary material for: Genetically personalised organ-specific metabolic models in health and disease
Source: Nat Commun. 2022 Nov 29;13:7356. doi: 10.1038/s41467-022-35017-7 (PMC9708841; doi:10.1038/s41467-022-35017-7)
Supplement: Supplementary file 9 — Supplementary Data 6 [file 41467_2022_35017_MOESM9_ESM.xlsx]

## Sheet: Supplementary Data 6
Supplementary Data 6: Metabolic objectives for each organ. Organ-specific metabolic objectives represent major metabolic functions that the organ must fulfil in the condition of study. They are used to compute the reference flux distribution using the GIM3E algorithm.
Organ	Objective	Reaction/Process	Fraction of Maximum
Brain	Production of metabolic energy	ATP demand	0.1
	Synthesis of neurotransmitters	Demand of Aspartate	0.01
		Demand for Glutamate	0.01
		Demand for Glycine	0.01
		Demand for GABA	0.01
		Demand for Dopamine	0.01
		Demand for Norepinephrine	0.01
		Demand for Epinephrine	0.01
	Biomass maintenance	Biomass Maintenance	0.1
Muscle	Production of metabolic energy	ATP Demand	0.5
	Biomass maintenance	Biomass Maintenance	0.1
Heart	Production of metabolic energy	ATP demand	0.5
	Biomass maintenance	Biomass maintenance	0.1
Adipose tissue	Release of free fatty acids	Release of Myristic Acid	0.1
		Release of Palmitic Acid	0.1
		Release of Palmitoleic Acid	0.1
		Release of Stearic acid	0.1
		Release of Oleic Acid	0.1
	Biomass maintenance	Biomass Maintenance	0.1
	Production of metabolic energy	ATP demand	0.1
Liver	Glycogen synthesis	Storage of Glycogen	0.2
	Urea synthesis	Release of Urea	0.01
	Bile acid synthesis	Release of cholic acid	0.01
		Release of glycocholic acid	0.01
		Release of taurocholic acid	0.01
		Release of deoxycholic acid	0.01
		Release of chenodeoxycholic acid glycine conjugate	0.01
		Release of Glycochenodeoxycholic Acid 3-Sulfate	0.01
		Release of taurochenodeoxycholic acid 3-sulfate	0.01
	Biomass maintenance	Biomass Maintenance	0.1
	Production of metabolic energy	ATP Demand	0.1
